# Supplementary material for: Phosphoproteome landscape of ARID1A and its implications in DNA damage response and breast cancer pathogenesis
Source: Discov Oncol. 2026 Jan 22;17:312. doi: 10.1007/s12672-025-03408-z (PMC12909702; doi:10.1007/s12672-025-03408-z)
Supplement: Supplementary file 1 — Supplementary Material 1. [file 12672_2025_3408_MOESM1_ESM.xlsx]

## Sheet: SUPPLEMENTARY INFORMATION
Phosphoproteome Landscape of ARID1A: Implications in DNA damage response and Breast Cancer Pathogenesis
Apoorva Pai Kalasa Anil Kumar1, Leona D'cunha1, Althaf Mahin1, Prathik Basthikoppa Shivamurthy1, Suhail Subair1, Athira Perunelly Gopalakrishnan1, Inamul Hasan Madar1, Athira C Rajeev1, Rajesh Raju1,*
1 Centre for Integrative Omics Data Science (CIODS), Yenepoya (Deemed to be University), Mangalore 575018, India
Table of contents
Supplementary Table S1.: Human cellular ARID1A profile data
Supplementary Table S2.: Human cellular ARID1A differential data
Supplementary Table S3.: List of ARID1A S696 positively co-differentially regulated phosphosites in other proteins
Supplementary Table S4.: List of ARID1A S1184 positively co-differentially regulated phosphosites in other proteins
Supplementary Table S5.: List of ARID1A S1184 negatively co-differentially regulated phosphosites in other proteins
Supplementary Table S6.: List of ARID1A S363 positively co-differentially regulated phosphosites in other proteins
Supplementary Table S7.: List of ARID1A S363 negatively co-differentially regulated phosphosites in other proteins
Supplementary Table S8.: Gene enrichment of ARID1A UUDD proteins
Supplementary Table S9.: Gene enrichment of ARID1A UDDU proteins
Supplementary Table S10.: Binary interactor of ARID1A S696, S1184 , S363
Supplementary Table S11.: Complex interactors of ARID1A
Supplementary Table S12.: Kinases and phosphatases of ARID1A
INDEX
site1	ARID1A phosphosite
site2	Phosphosites in the other proteins (PsOP) analyzed as the pair with the specific ARID1A phosphosite
n_00	The number of datasets in which both sites were not detected to be differentially regulated
n_uddu_nd	Sum of the number of datasets in which only one of the two sites were detected to be differentially regulated under UtUo (not detected), or UoDt (not detected), or DtDo (not detected), or DoUt (not detected)
n_uddu	The number of datasets in which both sites were detected to differentially regulated, however, found to be correlated negatively in either or both in UtDo or DtUo categories
n_uudd	Sum of the number of datasets in which both sites were detected to differentially regulated and also correlated positively in either or both among UtUo or DtDo categories
n_uudd/n_uddu	Ratio between n_uddu and n_uudd
p-Value	The p-value from a one-sided Fisher’s exact test (FET)
pmid confidence	Number of research article (Pubmed ID)
code count confidence	Number of experimental condition in the study in which the ARID1A phosphosite is differentially regulated
SUM_UU	Sum of phosphosites that were upregulated when ARID1A pS696 was upregulated (UtUo)
SUM_DD	Sum of phosphosites that were downregulated when ARID1A pS696 was upregulated (UtDo)
SUM UUDD	Out of the total 160 datasets, the sum of the number of datasets in which both sites were detected to differentially regulated and also correlated positively in either or both among UtUo or DtDo categories. It is same as n_uudd.
exp_condition UUDD	Experimental condition in the study in which the positively correlated phosphosites are differentially regulated
SUM_UD	Sum of phosphosites that were downregulated when ARID1A pS696 was upregulated (UtDo)
SUM_DU	Sum of phosphosites that were upregulated when ARID1A pS696 was downregulated (DtUo)
sum UDDU	Out of the total 160 datasets, the sum of the number of datasets in which both sites were detected to differentially regulated, however, found to be correlated negatively in either or both in UtDo or DtUo categories. It is same as n_uddu.
exp_condition UDDU	Experimental condition in the study in which the negatively correlated phosphosites are differentially regulated
pmid_UUDD	Reference to the specific research article (Pubmed ID) of positively correlated phosphosites
code_UUDD	Experimental condition code for positively correlated phosphosites
exp_condition_UUDD	Experimental condition in the study in which the positively correlated phosphosites are differentially regulated
pmid_count_UUDD	Number of distinct studies that support positive correlation
code_count_UUDD	Number of distinct experimental conditions based on the experiment condition code that support positive correlation
pmid_UDDU	Reference to the specific research article (Pubmed ID) of negatively correlated phosphosites
code_UDDU	Experimental condition code for neatively correlated phosphosites
exp_condition_UDDU	Experimental condition in the study in which the negatively correlated phosphosites are differentially regulated
pmid_count_UDDU	Number of distinct studies that support negative correlation
code_count_UDDU	Number of distinct experimental conditions based on the experiment condition code that support negative correlation
kinase/phosphatase	If the PsOP is currently classified as a kinase or a phosphatase
Binary_interaction	The experimentally known protein-protein interactors extracted from databases such as Human Protein Reference Database (HPRD) , Biomolecular Interaction Network Database (BIND)
ochoa_downstream	Whether the PsOP is a Downstream substrate predicted by Johnson et al., (2023)
Ochoa_upstream	Whether the PsOP is an Upstream kinase predicted by Johnson et al., (2023)
predictive_downstream	Whether the PsOP is a Downstream substrates predicted by by NetworKIN and AKID
predictive_Upstream	Whether the PsOP is a Downstream substrate predicted by NetworKIN and AKID
expvalid_downStream	Whether the PsOP is an Experimentally validated substrate as documented in diverse databases including PhosphositePlus
htp_downstream	Whether the PsOP is a Downstream substrate predicted by a high-throughput approach based on an in vitro screen of 3825 kinases as provided in iKiP-DB
pmid_UUDD	Reference to the specific research article (Pubmed ID) of positively correlated phosphosites
code_UUDD	Experimental condition code for positively correlated phosphosites
exp_condition_UUDD	Experimental condition in the study in which the positively correlated phosphosites are differentially regulated
pmid_count_UUDD	Number of distinct studies that support positive correlation
code_count_UUDD	Number of distinct experimental conditions based on the experiment condition code that support positive correlation
pmid_UDDU	Reference to the specific research article (Pubmed ID) of negatively correlated phosphosites
code_UDDU	Experimental condition code for neatively correlated phosphosites
exp_condition_UDDU	Experimental condition in the study in which the negatively correlated phosphosites are differentially regulated
pmid_count_UDDU	Number of distinct studies that support negative correlation
code_count_UDDU	Number of distinct experimental conditions based on the experiment condition code that support negative correlation
kinase/phosphatase	If the PsOP is currently classified as a kinase or a phosphatase
Binary_interaction	The experimentally known protein-protein interactors extracted from databases such as Human Protein Reference Database (HPRD) , Biomolecular Interaction Network Database (BIND)
ochoa_downstream	Whether the PsOP is a Downstream substrate predicted by Johnson et al., (2023)
Ochoa_upstream	Whether the PsOP is an Upstream kinase predicted by Johnson et al., (2023)
predictive_downstream	Whether the PsOP is a Downstream substrates predicted by by NetworKIN and AKID
predictive_Upstream	Whether the PsOP is a Downstream substrate predicted by NetworKIN and AKID
expvalid_downStream	Whether the PsOP is an Experimentally validated substrate as documented in diverse databases including PhosphositePlus
htp_downstream	Whether the PsOP is a Downstream substrate predicted by a high-throughput approach based on an in vitro screen of 3825 kinases as provided in iKiP-DB
complex_number	Whether the PsOP is a Complex protein-protein interactor extracted from CORUM (comprehensive resource of mammalian protein complexes)
site2_present_gene	Whether the PsOP is present
complex_present	Whether the Complex protein-protein interactor extracted from CORUM (comprehensive resource of mammalian protein complexes) is present
ON_FUNCTION	The function assigned to the PsOP based on the regulatory information available on them in PhosphositePlus
ON_PROCESS	The biological process assigned to the PsOP based on the regulatory information available to them in PhosphositePlus
ON_PROT_INTERACT	The information assigned to the PsOP based on the regulatory information available to them in PhosphositePlus whether they can regulate or are known to play a role in the interactions or regulation of interactions
ON_OTHER_INTERACT	The information assigned to the PsOP based on the regulatory information available to them in PhosphositePlus whether they can regulate or are known to play a role in the interactions with molecules other than proteins

## Sheet: Supplementary Table 1
Supplementary Table S1: Human cellular ARID1A profile data
PubMed	sequence window	Modified sequence	Localization probability	Species	Cell line	Profile	Disease	Experimental conditions	Quantification	Enrichment	Mass spectrometry	Intensities	Mapped_accession	mapped gene	mapped phosphosite	exp_cond_id
20363803	SHHAPMSPGSSGG	SHHAPMS(ph)PGSSGGGGQPLAR	0.999885	H	C	Profiling	Signaling network	Ang II(15min)@AT1R-HEK cell line	SILAC	TIO2	LTQ-Orbitrap	[1.3768, 1.3814]	O14497	ARID1A	S363	Prat_61
20363803	RTSPSKSPFLHSG	S(ph)PFLHSGMK	0.999997	H	C	Profiling	Signaling network	Ang II(15min)@AT1R-HEK cell line	SILAC	TIO2	LTQ-Orbitrap	[3.0093, 2.8001]	O14497	ARID1A	S1604	Prat_61
20363803	SPSPVGSPASVAQ	GPS(ph)PSPVGS(ph)PASVAQSR	0.999986	H	C	Profiling	Signaling network	Ang II(15min)@AT1R-HEK cell line	SILAC	TIO2	LTQ-Orbitrap	[1.558, 1.419]	O14497	ARID1A	S702	Prat_61
20363803	SHHAPMSPGSSGG	SHHAPMS(ph)PGSSGGGGQPLAR	0.999885	H	C	Profiling	Signaling network	Ang II(153min)@AT1R-HEK cell line	SILAC	TIO2	LTQ-Orbitrap	[1.1622, 1.162]	O14497	ARID1A	S363	Prat_60
20363803	RTSPSKSPFLHSG	S(ph)PFLHSGMK	0.999997	H	C	Profiling	Signaling network	Ang II(153min)@AT1R-HEK cell line	SILAC	TIO2	LTQ-Orbitrap	[1.0005]	O14497	ARID1A	S1604	Prat_60
20363803	SPSPVGSPASVAQ	GPS(ph)PSPVGS(ph)PASVAQSR	0.999986	H	C	Profiling	Signaling network	Ang II(153min)@AT1R-HEK cell line	SILAC	TIO2	LTQ-Orbitrap	[0.97512, 1.1322]	O14497	ARID1A	S702	Prat_60
20363803	SHHAPMSPGSSGG	SHHAPMS(ph)PGSSGGGGQPLAR	0.999885	H	C	Profiling	Signaling network	SII Ang II(15min)@AT1R-HEK cell line	SILAC	TIO2	LTQ-Orbitrap	[0.8943, 1.1237]	O14497	ARID1A	S363	Prat_1093
20363803	RTSPSKSPFLHSG	S(ph)PFLHSGMK	0.999997	H	C	Profiling	Signaling network	SII Ang II(15min)@AT1R-HEK cell line	SILAC	TIO2	LTQ-Orbitrap	[0.76956, 1.2043]	O14497	ARID1A	S1604	Prat_1093
20363803	SPSPVGSPASVAQ	GPS(ph)PSPVGS(ph)PASVAQSR	0.999986	H	C	Profiling	Signaling network	SII Ang II(15min)@AT1R-HEK cell line	SILAC	TIO2	LTQ-Orbitrap	[0.90723, 1.2161]	O14497	ARID1A	S702	Prat_1093
20363803	SHHAPMSPGSSGG	SHHAPMS(ph)PGSSGGGGQPLAR	0.999885	H	C	Profiling	Signaling network	SII Ang II(3min)@AT1R-HEK cell line	SILAC	TIO2	LTQ-Orbitrap	[1.2966, 1.0908]	O14497	ARID1A	S363	Prat_1094
20363803	RTSPSKSPFLHSG	S(ph)PFLHSGMK	0.999997	H	C	Profiling	Signaling network	SII Ang II(3min)@AT1R-HEK cell line	SILAC	TIO2	LTQ-Orbitrap	[0.97953]	O14497	ARID1A	S1604	Prat_1094
20363803	SPSPVGSPASVAQ	GPS(ph)PSPVGS(ph)PASVAQSR	0.999986	H	C	Profiling	Signaling network	SII Ang II(3min)@AT1R-HEK cell line	SILAC	TIO2	LTQ-Orbitrap	[0.95863, 0.93163]	O14497	ARID1A	S702	Prat_1094
20873877	RTSPSKSPFLHSG	TS(ph)PSKS(ph)PFLHSGMK	0.818689	H	C	Profiling	No disease	High collision dissociation fragment-HCD1@HeLa S3 cells	Label free	TiO2	LTQ-Orbitrap Velos instrument	[474660.0]	O14497	ARID1A	S1604	Prat_537
20873877	SHHAPMSPGSSGG	SHHAPM(ox)S(ph)PGSSGGGGQPLAR	0.992427	H	C	Profiling	No Disease	High collision dissociation fragment-HCD2@HeLa S3 cells	Label free	TiO2	LTQ-Orbitrap Velos instrument	[4101200.0]	O14497	ARID1A	S363	Prat_538
21406692	VSSPAPMEGGEEEEELLGPK	VSS(ph)PAPMEGGEEEEELLGPK	0.99	H	C	Profiling	no disease	NCM(1h)@HUES9 cell	Label free	TiO2	Q Exactive HF	['Presnt']	O14497	ARID1A	S1755	Prat_778
21406692	GPSPSPVGSPASVAQSR	GPS(ph)PSPVGSPASVAQSR	0.97	H	C	Profiling	no disease	NCM(1h)@HUES9 cell	Label free	TiO2	Q Exactive HF	['Presnt']	O14497	ARID1A	S696	Prat_778
21406692	NPQMPQYSSPQPGSALSPR	NPQM(ox)PQYSSPQPGSALS(ph)PR	0.97	H	C	Profiling	no disease	NCM(1h)@HUES9 cell	Label free	TiO2	Q Exactive HF	['Presnt']	O14497	ARID1A	S772	Prat_778
21406692	TPQPSSPMDQMGK	TPQPSS(ph)PM(ox)DQM(ox)GK	0.86	H	C	Profiling	no disease	NCM(1h)@HUES9 cell	Label free	TiO2	Q Exactive HF	['Presnt']	O14497	ARID1A	S382	Prat_778
21406692	VSSPAPMEGGEEEEELLGPK	VSS(ph)PAPMEGGEEEEELLGPK	0.99	H	C	Profiling	no disease	NCM(24h)@HUES9 cell	Label free	TiO2	Q Exactive HF	['Presnt']	O14497	ARID1A	S1755	Prat_779
21406692	GPSPSPVGSPASVAQSR	GPS(ph)PSPVGSPASVAQSR	0.97	H	C	Profiling	no disease	NCM(24h)@HUES9 cell	Label free	TiO2	Q Exactive HF	['Presnt']	O14497	ARID1A	S696	Prat_779
21406692	NPQMPQYSSPQPGSALSPR	NPQM(ox)PQYSSPQPGSALS(ph)PR	0.97	H	C	Profiling	no disease	NCM(24h)@HUES9 cell	Label free	TiO2	Q Exactive HF	['Presnt']	O14497	ARID1A	S772	Prat_779
21406692	TPQPSSPMDQMGK	TPQPSS(ph)PM(ox)DQM(ox)GK	0.86	H	C	Profiling	no disease	NCM(24h)@HUES9 cell	Label free	TiO2	Q Exactive HF	['Presnt']	O14497	ARID1A	S382	Prat_779
21406692	VSSPAPMEGGEEEEELLGPK	VSS(ph)PAPMEGGEEEEELLGPK	0.99	H	C	Profiling	no disease	NCM(6h)@HUES9 cell	Label free	TiO2	Q Exactive HF	['Presnt']	O14497	ARID1A	S1755	Prat_781
21406692	GPSPSPVGSPASVAQSR	GPS(ph)PSPVGSPASVAQSR	0.97	H	C	Profiling	no disease	NCM(6h)@HUES9 cell	Label free	TiO2	Q Exactive HF	['Presnt']	O14497	ARID1A	S696	Prat_781
21406692	NPQMPQYSSPQPGSALSPR	NPQM(ox)PQYSSPQPGSALS(ph)PR	0.97	H	C	Profiling	no disease	NCM(6h)@HUES9 cell	Label free	TiO2	Q Exactive HF	['Presnt']	O14497	ARID1A	S772	Prat_781
21406692	TPQPSSPMDQMGK	TPQPSS(ph)PM(ox)DQM(ox)GK	0.86	H	C	Profiling	no disease	NCM(6h)@HUES9 cell	Label free	TiO2	Q Exactive HF	['Presnt']	O14497	ARID1A	S382	Prat_781
21406692	VSSPAPMEGGEEEEELLGPK	VSS(ph)PAPMEGGEEEEELLGPK	0.99	H	C	Profiling	no disease	PMA(1h)@HUES9 cell	Label free	TiO2	Q Exactive HF	['Present']	O14497	ARID1A	S1755	Prat_908
21406692	GPSPSPVGSPASVAQSR	GPS(ph)PSPVGSPASVAQSR	0.97	H	C	Profiling	no disease	PMA(1h)@HUES9 cell	Label free	TiO2	Q Exactive HF	['Present']	O14497	ARID1A	S696	Prat_908
21406692	NPQMPQYSSPQPGSALSPR	NPQM(ox)PQYSSPQPGSALS(ph)PR	0.97	H	C	Profiling	no disease	PMA(1h)@HUES9 cell	Label free	TiO2	Q Exactive HF	['Present']	O14497	ARID1A	S772	Prat_908
21406692	TPQPSSPMDQMGK	TPQPSS(ph)PM(ox)DQM(ox)GK	0.86	H	C	Profiling	no disease	PMA(1h)@HUES9 cell	Label free	TiO2	Q Exactive HF	['Present']	O14497	ARID1A	S382	Prat_908
21406692	VSSPAPMEGGEEEEELLGPK	VSS(ph)PAPMEGGEEEEELLGPK	0.99	H	C	Profiling	no disease	PMA(24h)@HUES9 cell	Label free	TiO2	Q Exactive HF	['Present']	O14497	ARID1A	S1755	Prat_909
21406692	GPSPSPVGSPASVAQSR	GPS(ph)PSPVGSPASVAQSR	0.97	H	C	Profiling	no disease	PMA(24h)@HUES9 cell	Label free	TiO2	Q Exactive HF	['Present']	O14497	ARID1A	S696	Prat_909
21406692	NPQMPQYSSPQPGSALSPR	NPQM(ox)PQYSSPQPGSALS(ph)PR	0.97	H	C	Profiling	no disease	PMA(24h)@HUES9 cell	Label free	TiO2	Q Exactive HF	['Present']	O14497	ARID1A	S772	Prat_909
21406692	TPQPSSPMDQMGK	TPQPSS(ph)PM(ox)DQM(ox)GK	0.86	H	C	Profiling	no disease	PMA(24h)@HUES9 cell	Label free	TiO2	Q Exactive HF	['Present']	O14497	ARID1A	S382	Prat_909
21406692	VSSPAPMEGGEEEEELLGPK	VSS(ph)PAPMEGGEEEEELLGPK	0.99	H	C	Profiling	no disease	PMA(30min)@HUES9 cell	Label free	TiO2	Q Exactive HF	['Present']	O14497	ARID1A	S1755	Prat_911
21406692	GPSPSPVGSPASVAQSR	GPS(ph)PSPVGSPASVAQSR	0.97	H	C	Profiling	no disease	PMA(30min)@HUES9 cell	Label free	TiO2	Q Exactive HF	['Present']	O14497	ARID1A	S696	Prat_911
21406692	NPQMPQYSSPQPGSALSPR	NPQM(ox)PQYSSPQPGSALS(ph)PR	0.97	H	C	Profiling	no disease	PMA(30min)@HUES9 cell	Label free	TiO2	Q Exactive HF	['Present']	O14497	ARID1A	S772	Prat_911
21406692	TPQPSSPMDQMGK	TPQPSS(ph)PM(ox)DQM(ox)GK	0.86	H	C	Profiling	no disease	PMA(30min)@HUES9 cell	Label free	TiO2	Q Exactive HF	['Present']	O14497	ARID1A	S382	Prat_911
21406692	VSSPAPMEGGEEEEELLGPK	VSS(ph)PAPMEGGEEEEELLGPK	0.99	H	C	Profiling	no disease	PMA(6h)@HUES9 cell	Label free	TiO2	Q Exactive HF	['Present']	O14497	ARID1A	S1755	Prat_915
21406692	GPSPSPVGSPASVAQSR	GPS(ph)PSPVGSPASVAQSR	0.97	H	C	Profiling	no disease	PMA(6h)@HUES9 cell	Label free	TiO2	Q Exactive HF	['Present']	O14497	ARID1A	S696	Prat_915
21406692	NPQMPQYSSPQPGSALSPR	NPQM(ox)PQYSSPQPGSALS(ph)PR	0.97	H	C	Profiling	no disease	PMA(6h)@HUES9 cell	Label free	TiO2	Q Exactive HF	['Present']	O14497	ARID1A	S772	Prat_915
21406692	TPQPSSPMDQMGK	TPQPSS(ph)PM(ox)DQM(ox)GK	0.86	H	C	Profiling	no disease	PMA(6h)@HUES9 cell	Label free	TiO2	Q Exactive HF	['Present']	O14497	ARID1A	S382	Prat_915
22424773	LPGMSRSNSVGIQ	S(ph)NSVGIQDAFNDGSDSTFQK	0.978125	H	C	Profiling	DNA damage response	Etoposide(24h)@U2OS cells	SILAC	TiO2	LTQ Orbitrap	['Present', 'Present', 'Present', 'Present']	O14497	ARID1A	S1182	Prat_453
22424773	RFSKVSSPAPMEG	VSS(ph)PAPMEGGEEEEELLGPK	0.951952	H	C	Profiling	DNA damage response	Etoposide(24h)@U2OS cells	SILAC	TiO2	LTQ Orbitrap	['Present', 'Present', 'Present', 'Present']	O14497	ARID1A	S1755	Prat_453
22424773	GRFSKVSSPAPME	VS(ph)SPAPMEGGEEEEELLGPK	0.871379	H	C	Profiling	DNA damage response	Etoposide(24h)@U2OS cells	SILAC	TiO2	LTQ Orbitrap	['Present', 'Present', 'Present', 'Present']	O14497	ARID1A	S1754	Prat_453
22424773	RTPQPSSPMDQMG	TPQPSS(ph)PMDQMGK	0.990094	H	C	Profiling	DNA damage response	Etoposide(24h)@U2OS cells	SILAC	TiO2	LTQ Orbitrap	['Present', 'Present', 'Present', 'Present']	O14497	ARID1A	S382	Prat_453
22424773	LPGMSRSNSVGIQ	S(ph)NSVGIQDAFNDGSDSTFQK	0.978125	H	C	Profiling	DNA damage response	DMSO@U2OS cells_22424773	SILAC	TiO2	LTQ Orbitrap	['Present', 'Present', 'Present', 'Present']	O14497	ARID1A	S1182	Prat_377
22424773	RFSKVSSPAPMEG	VSS(ph)PAPMEGGEEEEELLGPK	0.951952	H	C	Profiling	DNA damage response	DMSO@U2OS cells_22424773	SILAC	TiO2	LTQ Orbitrap	['Present', 'Present', 'Present', 'Present']	O14497	ARID1A	S1755	Prat_377
22424773	GRFSKVSSPAPME	VS(ph)SPAPMEGGEEEEELLGPK	0.871379	H	C	Profiling	DNA damage response	DMSO@U2OS cells_22424773	SILAC	TiO2	LTQ Orbitrap	['Present', 'Present', 'Present', 'Present']	O14497	ARID1A	S1754	Prat_377
22424773	RTPQPSSPMDQMG	TPQPSS(ph)PMDQMGK	0.990094	H	C	Profiling	DNA damage response	DMSO@U2OS cells_22424773	SILAC	TiO2	LTQ Orbitrap	['Present', 'Present', 'Present', 'Present']	O14497	ARID1A	S382	Prat_377
23836654	NPQMPQYSSPQPGSALSPR	NPQMPQYSSPQPGSALS(ph)PR	0.931	H	C	Profiling	Lung cancer	sh-TBK1@A549 cell line	SILAC	IMAC	LTQ-Orbitrap	['Present', 'Present', 'Present', 'Present']	O14497	ARID1A	S772	Prat_1082
23836654	NPQMPQYSSPQPGSALSPR	NPQMPQYSSPQPGSALS(ph)PR	0.931	H	C	Profiling	Lung cancer	Untreated@A549 cell line	SILAC	IMAC	LTQ-Orbitrap	['Present', 'Present', 'Present', 'Present']	O14497	ARID1A	S772	Prat_1317
23898821	MPPRPPSGQSDSI	SGPLSPAAVPGNQMPPRPPS(ph)GQSDSIMHPSMNQSSIAQDR	0.870508	H	C	Profiling	Lung cancer	Crizotinib@H3122 cell line	SILAC	IMAC	Q Exactive	[]	O14497	ARID1A	S730	Prat_207
23898821	VTTAEGTPGTTDQ	HVTTAEGT(ph)PGTTDQEGPPPDGPPEK	0.974357	H	C	Profiling	Lung cancer	Crizotinib@H3122 cell line	SILAC	IMAC	Q Exactive	[]	O14497	ARID1A	T1888	Prat_207
23898821	VTTAEGTPGTTDQ	HVTTAEGT(ph)PGTTDQEGPPPDGPPEK	0.830001	H	C	Profiling	Lung cancer	Crizotinib@H3122 cell line	mTRAQ	IMAC	Q Exactive	[]	O14497	ARID1A	T1888	Prat_207
23898821	PGIRGPSPSPVGS	GPS(ph)PSPVGS(ph)PASVAQSR	0.996591	H	C	Profiling	Lung cancer	Crizotinib@H3122 cell line	SILAC	IMAC	Q Exactive	[]	O14497	ARID1A	S696	Prat_207
23898821	SPSPVGSPASVAQ	GPS(ph)PSPVGS(ph)PASVAQSR	0.840756	H	C	Profiling	Lung cancer	Crizotinib@H3122 cell line	SILAC	IMAC	Q Exactive	[]	O14497	ARID1A	S702	Prat_207
23898821	GQPLARTPQPSSP	SHHAPMS(ph)PGSSGGGGQPLART(ph)PQPSSPMDQMGK	0.957931	H	C	Profiling	Lung cancer	Crizotinib@H3122 cell line	SILAC	IMAC	Q Exactive	[]	O14497	ARID1A	T377	Prat_207
23898821	PGIRGPSPSPVGS	GPS(ph)PS(ph)PVGSPASVAQSR	0.999929	H	C	Profiling	Lung cancer	Crizotinib@H3122 cell line	mTRAQ	IMAC	Q Exactive	[]	O14497	ARID1A	S696	Prat_207
24275748	PGIRGPSPSPVGS		0.987735	H	C	Profiling	Autophagy	Rapamycin(15min)@MCF7 cells	SILAC	TiO2	LTQ-Orbitrap XL	['Present ', 'Present', 'Present', 'Present', 'Present', 'Present']	O14497	ARID1A	S696	Prat_933
24275748	SHHAPMSPGSSGG		0.999892	H	C	Profiling	Autophagy	Rapamycin(15min)@MCF7 cells	SILAC	TiO2	LTQ-Orbitrap XL	['Present ', 'Present', 'Present', 'Present', 'Present', 'Present']	O14497	ARID1A	S363	Prat_933
24275748	RTSPSKSPFIHSG		0.989235	H	C	Profiling	Autophagy	Rapamycin(15min)@MCF7 cells	SILAC	TiO2	LTQ-Orbitrap XL	['Present ', 'Present', 'Present', 'Present', 'Present', 'Present']	O14497	ARID1A	S1604	Prat_933
24275748	SHHAPMSPGSSGG		0.999892	H	C	Profiling	Autophagy	Rapamycin(2min)@MCF7 cells	SILAC	TiO2	LTQ-Orbitrap XL	['Present ', 'Present', 'Present', 'Present', 'Present', 'Present']	O14497	ARID1A	S363	Prat_934
24275748	PGIRGPSPSPVGS		0.987735	H	C	Profiling	Autophagy	Rapamycin(2min)@MCF7 cells	SILAC	TiO2	LTQ-Orbitrap XL	['Present ', 'Present', 'Present', 'Present', 'Present', 'Present']	O14497	ARID1A	S696	Prat_934
24275748	RTSPSKSPFIHSG		0.989235	H	C	Profiling	Autophagy	Rapamycin(2min)@MCF7 cells	SILAC	TiO2	LTQ-Orbitrap XL	['Present ', 'Present', 'Present', 'Present', 'Present', 'Present']	O14497	ARID1A	S1604	Prat_934
24275748	SHHAPMSPGSSGG		0.999892	H	C	Profiling	Autophagy	Rapamycin(30min)@MCF7 cells	SILAC	TiO2	LTQ-Orbitrap XL	['Present ', 'Present', 'Present', 'Present', 'Present', 'Present']	O14497	ARID1A	S363	Prat_935
24275748	PGIRGPSPSPVGS		0.987735	H	C	Profiling	Autophagy	Rapamycin(30min)@MCF7 cells	SILAC	TiO2	LTQ-Orbitrap XL	['Present ', 'Present', 'Present', 'Present', 'Present', 'Present']	O14497	ARID1A	S696	Prat_935
24275748	RTSPSKSPFIHSG		0.989235	H	C	Profiling	Autophagy	Rapamycin(30min)@MCF7 cells	SILAC	TiO2	LTQ-Orbitrap XL	['Present ', 'Present', 'Present', 'Present', 'Present', 'Present']	O14497	ARID1A	S1604	Prat_935
24275748	PGIRGPSPSPVGS		0.987735	H	C	Profiling	Autophagy	Rapamycin(7min)@MCF7 cells	SILAC	TiO2	LTQ-Orbitrap XL	['Present ', 'Present', 'Present', 'Present', 'Present', 'Present']	O14497	ARID1A	S696	Prat_936
24275748	SHHAPMSPGSSGG		0.999892	H	C	Profiling	Autophagy	Rapamycin(7min)@MCF7 cells	SILAC	TiO2	LTQ-Orbitrap XL	['Present ', 'Present', 'Present', 'Present', 'Present', 'Present']	O14497	ARID1A	S363	Prat_936
24275748	RTSPSKSPFIHSG		0.989235	H	C	Profiling	Autophagy	Rapamycin(7min)@MCF7 cells	SILAC	TiO2	LTQ-Orbitrap XL	['Present ', 'Present', 'Present', 'Present', 'Present', 'Present']	O14497	ARID1A	S1604	Prat_936
24275748	SHHAPMSPGSSGG		0.999892	H	C	Profiling	Autophagy	Starvation(15min)@MCF7 cells	SILAC	TiO2	LTQ-Orbitrap XL	['Present ', 'Present', 'Present', 'Present', 'Present', 'Present']	O14497	ARID1A	S363	Prat_1138
24275748	PGIRGPSPSPVGS		0.987735	H	C	Profiling	Autophagy	Starvation(15min)@MCF7 cells	SILAC	TiO2	LTQ-Orbitrap XL	['Present ', 'Present', 'Present', 'Present', 'Present', 'Present']	O14497	ARID1A	S696	Prat_1138
24275748	RTSPSKSPFIHSG		0.989235	H	C	Profiling	Autophagy	Starvation(15min)@MCF7 cells	SILAC	TiO2	LTQ-Orbitrap XL	['Present ', 'Present', 'Present', 'Present', 'Present', 'Present']	O14497	ARID1A	S1604	Prat_1138
24275748	SHHAPMSPGSSGG		0.999892	H	C	Profiling	Autophagy	Starvation(2min)@MCF7 cells	SILAC	TiO2	LTQ-Orbitrap XL	['Present ', 'Present', 'Present', 'Present', 'Present', 'Present']	O14497	ARID1A	S363	Prat_1139
24275748	PGIRGPSPSPVGS		0.987735	H	C	Profiling	Autophagy	Starvation(2min)@MCF7 cells	SILAC	TiO2	LTQ-Orbitrap XL	['Present ', 'Present', 'Present', 'Present', 'Present', 'Present']	O14497	ARID1A	S696	Prat_1139
24275748	RTSPSKSPFIHSG		0.989235	H	C	Profiling	Autophagy	Starvation(2min)@MCF7 cells	SILAC	TiO2	LTQ-Orbitrap XL	['Present ', 'Present', 'Present', 'Present', 'Present', 'Present']	O14497	ARID1A	S1604	Prat_1139
24275748	PGIRGPSPSPVGS		0.987735	H	C	Profiling	Autophagy	Starvation(30min)@MCF7 cells	SILAC	TiO2	LTQ-Orbitrap XL	['Present ', 'Present', 'Present', 'Present', 'Present', 'Present']	O14497	ARID1A	S696	Prat_1140
24275748	SHHAPMSPGSSGG		0.999892	H	C	Profiling	Autophagy	Starvation(30min)@MCF7 cells	SILAC	TiO2	LTQ-Orbitrap XL	['Present ', 'Present', 'Present', 'Present', 'Present', 'Present']	O14497	ARID1A	S363	Prat_1140
24275748	RTSPSKSPFIHSG		0.989235	H	C	Profiling	Autophagy	Starvation(30min)@MCF7 cells	SILAC	TiO2	LTQ-Orbitrap XL	['Present ', 'Present', 'Present', 'Present', 'Present', 'Present']	O14497	ARID1A	S1604	Prat_1140
24275748	SHHAPMSPGSSGG		0.999892	H	C	Profiling	Autophagy	Starvation(7min)@MCF7 cells	SILAC	TiO2	LTQ-Orbitrap XL	['Present ', 'Present', 'Present', 'Present', 'Present', 'Present']	O14497	ARID1A	S363	Prat_1141
24275748	PGIRGPSPSPVGS		0.987735	H	C	Profiling	Autophagy	Starvation(7min)@MCF7 cells	SILAC	TiO2	LTQ-Orbitrap XL	['Present ', 'Present', 'Present', 'Present', 'Present', 'Present']	O14497	ARID1A	S696	Prat_1141
24275748	RTSPSKSPFIHSG		0.989235	H	C	Profiling	Autophagy	Starvation(7min)@MCF7 cells	SILAC	TiO2	LTQ-Orbitrap XL	['Present ', 'Present', 'Present', 'Present', 'Present', 'Present']	O14497	ARID1A	S1604	Prat_1141
24850871	QRNPQMPQYSSPQPGSALSPRQPSGGQIHTG	_NPQMPQYSSPQPGS(ph)ALS(ph)PR_	0.988987	H	C	profiling	T cells stimulated with PGE2	PGE2(10min)-MS1@Jurkat T cells	Label Free	Ti-IMAC	LTQ-Orbitrap Elite	[]	O14497	ARID1A	S769	Prat_881
24850871	SSGGGGQPLARTPQPSSPMDQMGKMRPQPYG	_SHHAPMSPGS(ph)SGGGGQPLARTPQPS(ph)S(ph)PMDQMGK_	0.985086	H	C	profiling	T cells stimulated with PGE2	PGE2(10min)-MS1@Jurkat T cells	Label Free	Ti-IMAC	LTQ-Orbitrap Elite	[]	O14497	ARID1A	S381	Prat_881
24850871	PHSQIPPLPGMSRSNSVGIQDAFNDGSDSTF	_SNS(ph)VGIQDAFNDGSDSTFQK_	0.998173	H	C	profiling	T cells stimulated with PGE2	PGE2(10min)-MS1@Jurkat T cells	Label Free	Ti-IMAC	LTQ-Orbitrap Elite	[-0.04057407]	O14497	ARID1A	S1184	Prat_881
24850871	GQRTLLDPGRFSKVSSPAPMEGGEEEEELLG	_VSS(ph)PAPMEGGEEEEELLGPK_	0.965566	H	C	profiling	T cells stimulated with PGE2	PGE2(10min)-MS1@Jurkat T cells	Label Free	Ti-IMAC	LTQ-Orbitrap Elite	[-0.3408155]	O14497	ARID1A	S1755	Prat_881
24850871	FNDGSDSTFQKRNSMTPNPGYQPSMNTSDMM	_RNSMT(ph)PNPGYQPSMNTSDMMGR_	0.889386	H	C	profiling	T cells stimulated with PGE2	PGE2(10min)-MS1@Jurkat T cells	Label Free	Ti-IMAC	LTQ-Orbitrap Elite	[]	O14497	ARID1A	T1206	Prat_881
24850871	PHTSPHLPGIRGPSPSPVGSPASVAQSRSGP	_GPS(ph)PS(ph)PVGSPASVAQSR_	0.999998	H	C	profiling	T cells stimulated with PGE2	PGE2(10min)-MS1@Jurkat T cells	Label Free	Ti-IMAC	LTQ-Orbitrap Elite	[-0.2947097]	O14497	ARID1A	S698	Prat_881
24850871	PHLPGIRGPSPSPVGSPASVAQSRSGPLSPA	_GPS(ph)PSPVGS(ph)PASVAQSR_	0.999998	H	C	profiling	T cells stimulated with PGE2	PGE2(10min)-MS1@Jurkat T cells	Label Free	Ti-IMAC	LTQ-Orbitrap Elite	[-0.2947097]	O14497	ARID1A	S702	Prat_881
24850871	QRNPQMPQYSSPQPGSALSPRQPSGGQIHTG	_NPQMPQYSSPQPGS(ph)ALS(ph)PR_	0.988987	H	C	profiling	T cells stimulated with PGE2	PGE2(10min)-MS1@Jurkat T cells	Label Free	Ti-IMAC	LTQ-Orbitrap Elite	[]	O14497	ARID1A	S769	Prat_881
24850871	SSGGGGQPLARTPQPSSPMDQMGKMRPQPYG	_SHHAPMSPGS(ph)SGGGGQPLARTPQPS(ph)S(ph)PMDQMGK_	0.985086	H	C	profiling	T cells stimulated with PGE2	PGE2(10min)-MS1@Jurkat T cells	Label Free	Ti-IMAC	LTQ-Orbitrap Elite	[0.1497388]	O14497	ARID1A	S381	Prat_881
24850871	QDRGYMQRNPQMPQYSSPQPGSALSPRQPSG	NPQMPQYS(ph)SPQPGSALS(ph)PR	0.940355	H	C	profiling	T cells stimulated with PGE2	PGE2(10min)-MS1@Jurkat T cells	Label Free	Ti-IMAC	LTQ-Orbitrap Elite	[]	O14497	ARID1A	S763	Prat_881
24850871	QRNPQMPQYSSPQPGSALSPRQPSGGQIHTG	_NPQMPQYSSPQPGS(ph)ALS(ph)PR_	0.988987	H	C	profiling	T cells stimulated with PGE2	PGE2(10min)-MS2@Jurkat T cells	Label Free	Ti-IMAC	LTQ-Orbitrap Elite	[]	O14497	ARID1A	S769	Prat_882
24850871	SSGGGGQPLARTPQPSSPMDQMGKMRPQPYG	_SHHAPMSPGS(ph)SGGGGQPLARTPQPS(ph)S(ph)PMDQMGK_	0.985086	H	C	profiling	T cells stimulated with PGE2	PGE2(10min)-MS2@Jurkat T cells	Label Free	Ti-IMAC	LTQ-Orbitrap Elite	[]	O14497	ARID1A	S381	Prat_882
24850871	PHSQIPPLPGMSRSNSVGIQDAFNDGSDSTF	_SNS(ph)VGIQDAFNDGSDSTFQK_	0.998173	H	C	profiling	T cells stimulated with PGE2	PGE2(10min)-MS2@Jurkat T cells	Label Free	Ti-IMAC	LTQ-Orbitrap Elite	[0.9543824]	O14497	ARID1A	S1184	Prat_882
24850871	GQRTLLDPGRFSKVSSPAPMEGGEEEEELLG	_VSS(ph)PAPMEGGEEEEELLGPK_	0.965566	H	C	profiling	T cells stimulated with PGE2	PGE2(10min)-MS2@Jurkat T cells	Label Free	Ti-IMAC	LTQ-Orbitrap Elite	[-0.6365457]	O14497	ARID1A	S1755	Prat_882
24850871	FNDGSDSTFQKRNSMTPNPGYQPSMNTSDMM	_RNSMT(ph)PNPGYQPSMNTSDMMGR_	0.889386	H	C	profiling	T cells stimulated with PGE2	PGE2(10min)-MS2@Jurkat T cells	Label Free	Ti-IMAC	LTQ-Orbitrap Elite	[]	O14497	ARID1A	T1206	Prat_882
24850871	PHTSPHLPGIRGPSPSPVGSPASVAQSRSGP	_GPS(ph)PS(ph)PVGSPASVAQSR_	0.999998	H	C	profiling	T cells stimulated with PGE2	PGE2(10min)-MS2@Jurkat T cells	Label Free	Ti-IMAC	LTQ-Orbitrap Elite	[]	O14497	ARID1A	S698	Prat_882
24850871	PHLPGIRGPSPSPVGSPASVAQSRSGPLSPA	_GPS(ph)PSPVGS(ph)PASVAQSR_	0.999998	H	C	profiling	T cells stimulated with PGE2	PGE2(10min)-MS2@Jurkat T cells	Label Free	Ti-IMAC	LTQ-Orbitrap Elite	[]	O14497	ARID1A	S702	Prat_882
24850871	QRNPQMPQYSSPQPGSALSPRQPSGGQIHTG	_NPQMPQYSSPQPGS(ph)ALS(ph)PR_	0.988987	H	C	profiling	T cells stimulated with PGE2	PGE2(10min)-MS2@Jurkat T cells	Label Free	Ti-IMAC	LTQ-Orbitrap Elite	[]	O14497	ARID1A	S769	Prat_882
24850871	SSGGGGQPLARTPQPSSPMDQMGKMRPQPYG	_SHHAPMSPGS(ph)SGGGGQPLARTPQPS(ph)S(ph)PMDQMGK_	0.985086	H	C	profiling	T cells stimulated with PGE2	PGE2(10min)-MS2@Jurkat T cells	Label Free	Ti-IMAC	LTQ-Orbitrap Elite	[]	O14497	ARID1A	S381	Prat_882
24850871	QDRGYMQRNPQMPQYSSPQPGSALSPRQPSG	NPQMPQYS(ph)SPQPGSALS(ph)PR	0.940355	H	C	profiling	T cells stimulated with PGE2	PGE2(10min)-MS2@Jurkat T cells	Label Free	Ti-IMAC	LTQ-Orbitrap Elite	[]	O14497	ARID1A	S763	Prat_882
24850871	QRNPQMPQYSSPQPGSALSPRQPSGGQIHTG	_NPQMPQYSSPQPGS(ph)ALS(ph)PR_	0.988987	H	C	profiling	T cells stimulated with PGE2	PGE2(20min)-MS1@Jurkat T cells	Label Free	Ti-IMAC	LTQ-Orbitrap Elite	[]	O14497	ARID1A	S769	Prat_883
24850871	SSGGGGQPLARTPQPSSPMDQMGKMRPQPYG	_SHHAPMSPGS(ph)SGGGGQPLARTPQPS(ph)S(ph)PMDQMGK_	0.985086	H	C	profiling	T cells stimulated with PGE2	PGE2(20min)-MS1@Jurkat T cells	Label Free	Ti-IMAC	LTQ-Orbitrap Elite	[]	O14497	ARID1A	S381	Prat_883
24850871	PHSQIPPLPGMSRSNSVGIQDAFNDGSDSTF	_SNS(ph)VGIQDAFNDGSDSTFQK_	0.998173	H	C	profiling	T cells stimulated with PGE2	PGE2(20min)-MS1@Jurkat T cells	Label Free	Ti-IMAC	LTQ-Orbitrap Elite	[0.9776464]	O14497	ARID1A	S1184	Prat_883
24850871	GQRTLLDPGRFSKVSSPAPMEGGEEEEELLG	_VSS(ph)PAPMEGGEEEEELLGPK_	0.965566	H	C	profiling	T cells stimulated with PGE2	PGE2(20min)-MS1@Jurkat T cells	Label Free	Ti-IMAC	LTQ-Orbitrap Elite	[]	O14497	ARID1A	S1755	Prat_883
24850871	FNDGSDSTFQKRNSMTPNPGYQPSMNTSDMM	_RNSMT(ph)PNPGYQPSMNTSDMMGR_	0.889386	H	C	profiling	T cells stimulated with PGE2	PGE2(20min)-MS1@Jurkat T cells	Label Free	Ti-IMAC	LTQ-Orbitrap Elite	[0.0466547]	O14497	ARID1A	T1206	Prat_883
24850871	PHTSPHLPGIRGPSPSPVGSPASVAQSRSGP	_GPS(ph)PS(ph)PVGSPASVAQSR_	0.999998	H	C	profiling	T cells stimulated with PGE2	PGE2(20min)-MS1@Jurkat T cells	Label Free	Ti-IMAC	LTQ-Orbitrap Elite	[-0.6176481]	O14497	ARID1A	S698	Prat_883
24850871	PHLPGIRGPSPSPVGSPASVAQSRSGPLSPA	_GPS(ph)PSPVGS(ph)PASVAQSR_	0.999998	H	C	profiling	T cells stimulated with PGE2	PGE2(20min)-MS1@Jurkat T cells	Label Free	Ti-IMAC	LTQ-Orbitrap Elite	[]	O14497	ARID1A	S702	Prat_883
24850871	QRNPQMPQYSSPQPGSALSPRQPSGGQIHTG	_NPQMPQYSSPQPGS(ph)ALS(ph)PR_	0.988987	H	C	profiling	T cells stimulated with PGE2	PGE2(20min)-MS1@Jurkat T cells	Label Free	Ti-IMAC	LTQ-Orbitrap Elite	[0.4865727]	O14497	ARID1A	S769	Prat_883
24850871	SSGGGGQPLARTPQPSSPMDQMGKMRPQPYG	_SHHAPMSPGS(ph)SGGGGQPLARTPQPS(ph)S(ph)PMDQMGK_	0.985086	H	C	profiling	T cells stimulated with PGE2	PGE2(20min)-MS1@Jurkat T cells	Label Free	Ti-IMAC	LTQ-Orbitrap Elite	[0.2724075]	O14497	ARID1A	S381	Prat_883
24850871	QDRGYMQRNPQMPQYSSPQPGSALSPRQPSG	NPQMPQYS(ph)SPQPGSALS(ph)PR	0.940355	H	C	profiling	T cells stimulated with PGE2	PGE2(20min)-MS1@Jurkat T cells	Label Free	Ti-IMAC	LTQ-Orbitrap Elite	[]	O14497	ARID1A	S763	Prat_883
24850871	QRNPQMPQYSSPQPGSALSPRQPSGGQIHTG	_NPQMPQYSSPQPGS(ph)ALS(ph)PR_	0.988987	H	C	profiling	T cells stimulated with PGE2	PGE2(20min)-MS2@Jurkat T cells	Label Free	Ti-IMAC	LTQ-Orbitrap Elite	[]	O14497	ARID1A	S769	Prat_884
24850871	SSGGGGQPLARTPQPSSPMDQMGKMRPQPYG	_SHHAPMSPGS(ph)SGGGGQPLARTPQPS(ph)S(ph)PMDQMGK_	0.985086	H	C	profiling	T cells stimulated with PGE2	PGE2(20min)-MS2@Jurkat T cells	Label Free	Ti-IMAC	LTQ-Orbitrap Elite	[]	O14497	ARID1A	S381	Prat_884
24850871	PHSQIPPLPGMSRSNSVGIQDAFNDGSDSTF	_SNS(ph)VGIQDAFNDGSDSTFQK_	0.998173	H	C	profiling	T cells stimulated with PGE2	PGE2(20min)-MS2@Jurkat T cells	Label Free	Ti-IMAC	LTQ-Orbitrap Elite	[0.1126161]	O14497	ARID1A	S1184	Prat_884
24850871	GQRTLLDPGRFSKVSSPAPMEGGEEEEELLG	_VSS(ph)PAPMEGGEEEEELLGPK_	0.965566	H	C	profiling	T cells stimulated with PGE2	PGE2(20min)-MS2@Jurkat T cells	Label Free	Ti-IMAC	LTQ-Orbitrap Elite	[-0.8037972]	O14497	ARID1A	S1755	Prat_884
24850871	FNDGSDSTFQKRNSMTPNPGYQPSMNTSDMM	_RNSMT(ph)PNPGYQPSMNTSDMMGR_	0.889386	H	C	profiling	T cells stimulated with PGE2	PGE2(20min)-MS2@Jurkat T cells	Label Free	Ti-IMAC	LTQ-Orbitrap Elite	[]	O14497	ARID1A	T1206	Prat_884
24850871	PHTSPHLPGIRGPSPSPVGSPASVAQSRSGP	_GPS(ph)PS(ph)PVGSPASVAQSR_	0.999998	H	C	profiling	T cells stimulated with PGE2	PGE2(20min)-MS2@Jurkat T cells	Label Free	Ti-IMAC	LTQ-Orbitrap Elite	[]	O14497	ARID1A	S698	Prat_884
24850871	PHLPGIRGPSPSPVGSPASVAQSRSGPLSPA	_GPS(ph)PSPVGS(ph)PASVAQSR_	0.999998	H	C	profiling	T cells stimulated with PGE2	PGE2(20min)-MS2@Jurkat T cells	Label Free	Ti-IMAC	LTQ-Orbitrap Elite	[-0.3494177]	O14497	ARID1A	S702	Prat_884
24850871	QRNPQMPQYSSPQPGSALSPRQPSGGQIHTG	_NPQMPQYSSPQPGS(ph)ALS(ph)PR_	0.988987	H	C	profiling	T cells stimulated with PGE2	PGE2(20min)-MS2@Jurkat T cells	Label Free	Ti-IMAC	LTQ-Orbitrap Elite	[]	O14497	ARID1A	S769	Prat_884
24850871	SSGGGGQPLARTPQPSSPMDQMGKMRPQPYG	_SHHAPMSPGS(ph)SGGGGQPLARTPQPS(ph)S(ph)PMDQMGK_	0.985086	H	C	profiling	T cells stimulated with PGE2	PGE2(20min)-MS2@Jurkat T cells	Label Free	Ti-IMAC	LTQ-Orbitrap Elite	[]	O14497	ARID1A	S381	Prat_884
24850871	QDRGYMQRNPQMPQYSSPQPGSALSPRQPSG	NPQMPQYS(ph)SPQPGSALS(ph)PR	0.940355	H	C	profiling	T cells stimulated with PGE2	PGE2(20min)-MS2@Jurkat T cells	Label Free	Ti-IMAC	LTQ-Orbitrap Elite	[-0.1385927]	O14497	ARID1A	S763	Prat_884
24850871	QRNPQMPQYSSPQPGSALSPRQPSGGQIHTG	_NPQMPQYSSPQPGS(ph)ALS(ph)PR_	0.988987	H	C	profiling	T cells stimulated with PGE2	PGE2(30min)-MS1@Jurkat T cells	Label Free	Ti-IMAC	LTQ-Orbitrap Elite	[]	O14497	ARID1A	S769	Prat_885
24850871	SSGGGGQPLARTPQPSSPMDQMGKMRPQPYG	_SHHAPMSPGS(ph)SGGGGQPLARTPQPS(ph)S(ph)PMDQMGK_	0.985086	H	C	profiling	T cells stimulated with PGE2	PGE2(30min)-MS1@Jurkat T cells	Label Free	Ti-IMAC	LTQ-Orbitrap Elite	[]	O14497	ARID1A	S381	Prat_885
24850871	PHSQIPPLPGMSRSNSVGIQDAFNDGSDSTF	_SNS(ph)VGIQDAFNDGSDSTFQK_	0.998173	H	C	profiling	T cells stimulated with PGE2	PGE2(30min)-MS1@Jurkat T cells	Label Free	Ti-IMAC	LTQ-Orbitrap Elite	[1.093322]	O14497	ARID1A	S1184	Prat_885
24850871	GQRTLLDPGRFSKVSSPAPMEGGEEEEELLG	_VSS(ph)PAPMEGGEEEEELLGPK_	0.965566	H	C	profiling	T cells stimulated with PGE2	PGE2(30min)-MS1@Jurkat T cells	Label Free	Ti-IMAC	LTQ-Orbitrap Elite	[-0.3330078]	O14497	ARID1A	S1755	Prat_885
24850871	FNDGSDSTFQKRNSMTPNPGYQPSMNTSDMM	_RNSMT(ph)PNPGYQPSMNTSDMMGR_	0.889386	H	C	profiling	T cells stimulated with PGE2	PGE2(30min)-MS1@Jurkat T cells	Label Free	Ti-IMAC	LTQ-Orbitrap Elite	[]	O14497	ARID1A	T1206	Prat_885
24850871	PHTSPHLPGIRGPSPSPVGSPASVAQSRSGP	_GPS(ph)PS(ph)PVGSPASVAQSR_	0.999998	H	C	profiling	T cells stimulated with PGE2	PGE2(30min)-MS1@Jurkat T cells	Label Free	Ti-IMAC	LTQ-Orbitrap Elite	[-0.09774494]	O14497	ARID1A	S698	Prat_885
24850871	PHLPGIRGPSPSPVGSPASVAQSRSGPLSPA	_GPS(ph)PSPVGS(ph)PASVAQSR_	0.999998	H	C	profiling	T cells stimulated with PGE2	PGE2(30min)-MS1@Jurkat T cells	Label Free	Ti-IMAC	LTQ-Orbitrap Elite	[-0.2987328]	O14497	ARID1A	S702	Prat_885
24850871	QRNPQMPQYSSPQPGSALSPRQPSGGQIHTG	_NPQMPQYSSPQPGS(ph)ALS(ph)PR_	0.988987	H	C	profiling	T cells stimulated with PGE2	PGE2(30min)-MS1@Jurkat T cells	Label Free	Ti-IMAC	LTQ-Orbitrap Elite	[]	O14497	ARID1A	S769	Prat_885
24850871	SSGGGGQPLARTPQPSSPMDQMGKMRPQPYG	_SHHAPMSPGS(ph)SGGGGQPLARTPQPS(ph)S(ph)PMDQMGK_	0.985086	H	C	profiling	T cells stimulated with PGE2	PGE2(30min)-MS1@Jurkat T cells	Label Free	Ti-IMAC	LTQ-Orbitrap Elite	[0.1761699]	O14497	ARID1A	S381	Prat_885
24850871	QDRGYMQRNPQMPQYSSPQPGSALSPRQPSG	NPQMPQYS(ph)SPQPGSALS(ph)PR	0.940355	H	C	profiling	T cells stimulated with PGE2	PGE2(30min)-MS1@Jurkat T cells	Label Free	Ti-IMAC	LTQ-Orbitrap Elite	[]	O14497	ARID1A	S763	Prat_885
24850871	QRNPQMPQYSSPQPGSALSPRQPSGGQIHTG	_NPQMPQYSSPQPGS(ph)ALS(ph)PR_	0.988987	H	C	profiling	T cells stimulated with PGE2	PGE2(30min)-MS2@Jurkat T cells	Label Free	Ti-IMAC	LTQ-Orbitrap Elite	[]	O14497	ARID1A	S769	Prat_886
24850871	SSGGGGQPLARTPQPSSPMDQMGKMRPQPYG	_SHHAPMSPGS(ph)SGGGGQPLARTPQPS(ph)S(ph)PMDQMGK_	0.985086	H	C	profiling	T cells stimulated with PGE2	PGE2(30min)-MS2@Jurkat T cells	Label Free	Ti-IMAC	LTQ-Orbitrap Elite	[]	O14497	ARID1A	S381	Prat_886
24850871	PHSQIPPLPGMSRSNSVGIQDAFNDGSDSTF	_SNS(ph)VGIQDAFNDGSDSTFQK_	0.998173	H	C	profiling	T cells stimulated with PGE2	PGE2(30min)-MS2@Jurkat T cells	Label Free	Ti-IMAC	LTQ-Orbitrap Elite	[0.8061013]	O14497	ARID1A	S1184	Prat_886
24850871	GQRTLLDPGRFSKVSSPAPMEGGEEEEELLG	_VSS(ph)PAPMEGGEEEEELLGPK_	0.965566	H	C	profiling	T cells stimulated with PGE2	PGE2(30min)-MS2@Jurkat T cells	Label Free	Ti-IMAC	LTQ-Orbitrap Elite	[-0.4420075]	O14497	ARID1A	S1755	Prat_886
24850871	FNDGSDSTFQKRNSMTPNPGYQPSMNTSDMM	_RNSMT(ph)PNPGYQPSMNTSDMMGR_	0.889386	H	C	profiling	T cells stimulated with PGE2	PGE2(30min)-MS2@Jurkat T cells	Label Free	Ti-IMAC	LTQ-Orbitrap Elite	[]	O14497	ARID1A	T1206	Prat_886
24850871	PHTSPHLPGIRGPSPSPVGSPASVAQSRSGP	_GPS(ph)PS(ph)PVGSPASVAQSR_	0.999998	H	C	profiling	T cells stimulated with PGE2	PGE2(30min)-MS2@Jurkat T cells	Label Free	Ti-IMAC	LTQ-Orbitrap Elite	[]	O14497	ARID1A	S698	Prat_886
24850871	PHLPGIRGPSPSPVGSPASVAQSRSGPLSPA	_GPS(ph)PSPVGS(ph)PASVAQSR_	0.999998	H	C	profiling	T cells stimulated with PGE2	PGE2(30min)-MS2@Jurkat T cells	Label Free	Ti-IMAC	LTQ-Orbitrap Elite	[]	O14497	ARID1A	S702	Prat_886
24850871	QRNPQMPQYSSPQPGSALSPRQPSGGQIHTG	_NPQMPQYSSPQPGS(ph)ALS(ph)PR_	0.988987	H	C	profiling	T cells stimulated with PGE2	PGE2(30min)-MS2@Jurkat T cells	Label Free	Ti-IMAC	LTQ-Orbitrap Elite	[]	O14497	ARID1A	S769	Prat_886
24850871	SSGGGGQPLARTPQPSSPMDQMGKMRPQPYG	_SHHAPMSPGS(ph)SGGGGQPLARTPQPS(ph)S(ph)PMDQMGK_	0.985086	H	C	profiling	T cells stimulated with PGE2	PGE2(30min)-MS2@Jurkat T cells	Label Free	Ti-IMAC	LTQ-Orbitrap Elite	[]	O14497	ARID1A	S381	Prat_886
24850871	QDRGYMQRNPQMPQYSSPQPGSALSPRQPSG	NPQMPQYS(ph)SPQPGSALS(ph)PR	0.940355	H	C	profiling	T cells stimulated with PGE2	PGE2(30min)-MS2@Jurkat T cells	Label Free	Ti-IMAC	LTQ-Orbitrap Elite	[]	O14497	ARID1A	S763	Prat_886
24850871	QRNPQMPQYSSPQPGSALSPRQPSGGQIHTG	_NPQMPQYSSPQPGS(ph)ALS(ph)PR_	0.988987	H	C	profiling	T cells stimulated with PGE2	PGE2(5min)-MS1@Jurkat T cells	Label Free	Ti-IMAC	LTQ-Orbitrap Elite	[]	O14497	ARID1A	S769	Prat_887
24850871	SSGGGGQPLARTPQPSSPMDQMGKMRPQPYG	_SHHAPMSPGS(ph)SGGGGQPLARTPQPS(ph)S(ph)PMDQMGK_	0.985086	H	C	profiling	T cells stimulated with PGE2	PGE2(5min)-MS1@Jurkat T cells	Label Free	Ti-IMAC	LTQ-Orbitrap Elite	[0.5653319]	O14497	ARID1A	S381	Prat_887
24850871	PHSQIPPLPGMSRSNSVGIQDAFNDGSDSTF	_SNS(ph)VGIQDAFNDGSDSTFQK_	0.998173	H	C	profiling	T cells stimulated with PGE2	PGE2(5min)-MS1@Jurkat T cells	Label Free	Ti-IMAC	LTQ-Orbitrap Elite	[-0.1366897]	O14497	ARID1A	S1184	Prat_887
24850871	GQRTLLDPGRFSKVSSPAPMEGGEEEEELLG	_VSS(ph)PAPMEGGEEEEELLGPK_	0.965566	H	C	profiling	T cells stimulated with PGE2	PGE2(5min)-MS1@Jurkat T cells	Label Free	Ti-IMAC	LTQ-Orbitrap Elite	[]	O14497	ARID1A	S1755	Prat_887
24850871	FNDGSDSTFQKRNSMTPNPGYQPSMNTSDMM	_RNSMT(ph)PNPGYQPSMNTSDMMGR_	0.889386	H	C	profiling	T cells stimulated with PGE2	PGE2(5min)-MS1@Jurkat T cells	Label Free	Ti-IMAC	LTQ-Orbitrap Elite	[]	O14497	ARID1A	T1206	Prat_887
24850871	PHTSPHLPGIRGPSPSPVGSPASVAQSRSGP	_GPS(ph)PS(ph)PVGSPASVAQSR_	0.999998	H	C	profiling	T cells stimulated with PGE2	PGE2(5min)-MS1@Jurkat T cells	Label Free	Ti-IMAC	LTQ-Orbitrap Elite	[0.02034664]	O14497	ARID1A	S698	Prat_887
24850871	PHLPGIRGPSPSPVGSPASVAQSRSGPLSPA	_GPS(ph)PSPVGS(ph)PASVAQSR_	0.999998	H	C	profiling	T cells stimulated with PGE2	PGE2(5min)-MS1@Jurkat T cells	Label Free	Ti-IMAC	LTQ-Orbitrap Elite	[0.7254219]	O14497	ARID1A	S702	Prat_887
24850871	QRNPQMPQYSSPQPGSALSPRQPSGGQIHTG	_NPQMPQYSSPQPGS(ph)ALS(ph)PR_	0.988987	H	C	profiling	T cells stimulated with PGE2	PGE2(5min)-MS1@Jurkat T cells	Label Free	Ti-IMAC	LTQ-Orbitrap Elite	[0.5509834]	O14497	ARID1A	S769	Prat_887
24850871	SSGGGGQPLARTPQPSSPMDQMGKMRPQPYG	_SHHAPMSPGS(ph)SGGGGQPLARTPQPS(ph)S(ph)PMDQMGK_	0.985086	H	C	profiling	T cells stimulated with PGE2	PGE2(5min)-MS1@Jurkat T cells	Label Free	Ti-IMAC	LTQ-Orbitrap Elite	[0.03886843]	O14497	ARID1A	S381	Prat_887
24850871	QDRGYMQRNPQMPQYSSPQPGSALSPRQPSG	NPQMPQYS(ph)SPQPGSALS(ph)PR	0.940355	H	C	profiling	T cells stimulated with PGE2	PGE2(5min)-MS1@Jurkat T cells	Label Free	Ti-IMAC	LTQ-Orbitrap Elite	[0.4173985]	O14497	ARID1A	S763	Prat_887
24850871	QRNPQMPQYSSPQPGSALSPRQPSGGQIHTG	_NPQMPQYSSPQPGS(ph)ALS(ph)PR_	0.988987	H	C	profiling	T cells stimulated with PGE2	PGE2(5min)-MS2@Jurkat T cells	Label Free	Ti-IMAC	LTQ-Orbitrap Elite	[]	O14497	ARID1A	S769	Prat_888
24850871	SSGGGGQPLARTPQPSSPMDQMGKMRPQPYG	_SHHAPMSPGS(ph)SGGGGQPLARTPQPS(ph)S(ph)PMDQMGK_	0.985086	H	C	profiling	T cells stimulated with PGE2	PGE2(5min)-MS2@Jurkat T cells	Label Free	Ti-IMAC	LTQ-Orbitrap Elite	[]	O14497	ARID1A	S381	Prat_888
24850871	PHSQIPPLPGMSRSNSVGIQDAFNDGSDSTF	_SNS(ph)VGIQDAFNDGSDSTFQK_	0.998173	H	C	profiling	T cells stimulated with PGE2	PGE2(5min)-MS2@Jurkat T cells	Label Free	Ti-IMAC	LTQ-Orbitrap Elite	[0.7140183]	O14497	ARID1A	S1184	Prat_888
24850871	GQRTLLDPGRFSKVSSPAPMEGGEEEEELLG	_VSS(ph)PAPMEGGEEEEELLGPK_	0.965566	H	C	profiling	T cells stimulated with PGE2	PGE2(5min)-MS2@Jurkat T cells	Label Free	Ti-IMAC	LTQ-Orbitrap Elite	[-0.4634118]	O14497	ARID1A	S1755	Prat_888
24850871	FNDGSDSTFQKRNSMTPNPGYQPSMNTSDMM	_RNSMT(ph)PNPGYQPSMNTSDMMGR_	0.889386	H	C	profiling	T cells stimulated with PGE2	PGE2(5min)-MS2@Jurkat T cells	Label Free	Ti-IMAC	LTQ-Orbitrap Elite	[]	O14497	ARID1A	T1206	Prat_888
24850871	PHTSPHLPGIRGPSPSPVGSPASVAQSRSGP	_GPS(ph)PS(ph)PVGSPASVAQSR_	0.999998	H	C	profiling	T cells stimulated with PGE2	PGE2(5min)-MS2@Jurkat T cells	Label Free	Ti-IMAC	LTQ-Orbitrap Elite	[]	O14497	ARID1A	S698	Prat_888
24850871	PHLPGIRGPSPSPVGSPASVAQSRSGPLSPA	_GPS(ph)PSPVGS(ph)PASVAQSR_	0.999998	H	C	profiling	T cells stimulated with PGE2	PGE2(5min)-MS2@Jurkat T cells	Label Free	Ti-IMAC	LTQ-Orbitrap Elite	[0.8371725]	O14497	ARID1A	S702	Prat_888
24850871	QRNPQMPQYSSPQPGSALSPRQPSGGQIHTG	_NPQMPQYSSPQPGS(ph)ALS(ph)PR_	0.988987	H	C	profiling	T cells stimulated with PGE2	PGE2(5min)-MS2@Jurkat T cells	Label Free	Ti-IMAC	LTQ-Orbitrap Elite	[]	O14497	ARID1A	S769	Prat_888
24850871	SSGGGGQPLARTPQPSSPMDQMGKMRPQPYG	_SHHAPMSPGS(ph)SGGGGQPLARTPQPS(ph)S(ph)PMDQMGK_	0.985086	H	C	profiling	T cells stimulated with PGE2	PGE2(5min)-MS2@Jurkat T cells	Label Free	Ti-IMAC	LTQ-Orbitrap Elite	[]	O14497	ARID1A	S381	Prat_888
24850871	QDRGYMQRNPQMPQYSSPQPGSALSPRQPSG	NPQMPQYS(ph)SPQPGSALS(ph)PR	0.940355	H	C	profiling	T cells stimulated with PGE2	PGE2(5min)-MS2@Jurkat T cells	Label Free	Ti-IMAC	LTQ-Orbitrap Elite	[0.1017027]	O14497	ARID1A	S763	Prat_888
24850871	QRNPQMPQYSSPQPGSALSPRQPSGGQIHTG	_NPQMPQYSSPQPGS(ph)ALS(ph)PR_	0.988987	H	C	profiling	T cells stimulated with PGE2	PGE2(60min)-MS1@Jurkat T cells	Label Free	Ti-IMAC	LTQ-Orbitrap Elite	[]	O14497	ARID1A	S769	Prat_889
24850871	SSGGGGQPLARTPQPSSPMDQMGKMRPQPYG	_SHHAPMSPGS(ph)SGGGGQPLARTPQPS(ph)S(ph)PMDQMGK_	0.985086	H	C	profiling	T cells stimulated with PGE2	PGE2(60min)-MS1@Jurkat T cells	Label Free	Ti-IMAC	LTQ-Orbitrap Elite	[]	O14497	ARID1A	S381	Prat_889
24850871	PHSQIPPLPGMSRSNSVGIQDAFNDGSDSTF	_SNS(ph)VGIQDAFNDGSDSTFQK_	0.998173	H	C	profiling	T cells stimulated with PGE2	PGE2(60min)-MS1@Jurkat T cells	Label Free	Ti-IMAC	LTQ-Orbitrap Elite	[1.03793]	O14497	ARID1A	S1184	Prat_889
24850871	GQRTLLDPGRFSKVSSPAPMEGGEEEEELLG	_VSS(ph)PAPMEGGEEEEELLGPK_	0.965566	H	C	profiling	T cells stimulated with PGE2	PGE2(60min)-MS1@Jurkat T cells	Label Free	Ti-IMAC	LTQ-Orbitrap Elite	[-0.5560637]	O14497	ARID1A	S1755	Prat_889
24850871	FNDGSDSTFQKRNSMTPNPGYQPSMNTSDMM	_RNSMT(ph)PNPGYQPSMNTSDMMGR_	0.889386	H	C	profiling	T cells stimulated with PGE2	PGE2(60min)-MS1@Jurkat T cells	Label Free	Ti-IMAC	LTQ-Orbitrap Elite	[]	O14497	ARID1A	T1206	Prat_889
24850871	PHTSPHLPGIRGPSPSPVGSPASVAQSRSGP	_GPS(ph)PS(ph)PVGSPASVAQSR_	0.999998	H	C	profiling	T cells stimulated with PGE2	PGE2(60min)-MS1@Jurkat T cells	Label Free	Ti-IMAC	LTQ-Orbitrap Elite	[-0.1312141]	O14497	ARID1A	S698	Prat_889
24850871	PHLPGIRGPSPSPVGSPASVAQSRSGPLSPA	_GPS(ph)PSPVGS(ph)PASVAQSR_	0.999998	H	C	profiling	T cells stimulated with PGE2	PGE2(60min)-MS1@Jurkat T cells	Label Free	Ti-IMAC	LTQ-Orbitrap Elite	[0.4668422]	O14497	ARID1A	S702	Prat_889
24850871	QRNPQMPQYSSPQPGSALSPRQPSGGQIHTG	_NPQMPQYSSPQPGS(ph)ALS(ph)PR_	0.988987	H	C	profiling	T cells stimulated with PGE2	PGE2(60min)-MS1@Jurkat T cells	Label Free	Ti-IMAC	LTQ-Orbitrap Elite	[0.143158]	O14497	ARID1A	S769	Prat_889
24850871	SSGGGGQPLARTPQPSSPMDQMGKMRPQPYG	_SHHAPMSPGS(ph)SGGGGQPLARTPQPS(ph)S(ph)PMDQMGK_	0.985086	H	C	profiling	T cells stimulated with PGE2	PGE2(60min)-MS1@Jurkat T cells	Label Free	Ti-IMAC	LTQ-Orbitrap Elite	[]	O14497	ARID1A	S381	Prat_889
24850871	QDRGYMQRNPQMPQYSSPQPGSALSPRQPSG	NPQMPQYS(ph)SPQPGSALS(ph)PR	0.940355	H	C	profiling	T cells stimulated with PGE2	PGE2(60min)-MS1@Jurkat T cells	Label Free	Ti-IMAC	LTQ-Orbitrap Elite	[]	O14497	ARID1A	S763	Prat_889
24850871	QRNPQMPQYSSPQPGSALSPRQPSGGQIHTG	_NPQMPQYSSPQPGS(ph)ALS(ph)PR_	0.988987	H	C	profiling	T cells stimulated with PGE2	PGE2(60min)-MS2@Jurkat T cells	Label Free	Ti-IMAC	LTQ-Orbitrap Elite	[]	O14497	ARID1A	S769	Prat_890
24850871	SSGGGGQPLARTPQPSSPMDQMGKMRPQPYG	_SHHAPMSPGS(ph)SGGGGQPLARTPQPS(ph)S(ph)PMDQMGK_	0.985086	H	C	profiling	T cells stimulated with PGE2	PGE2(60min)-MS2@Jurkat T cells	Label Free	Ti-IMAC	LTQ-Orbitrap Elite	[]	O14497	ARID1A	S381	Prat_890
24850871	PHSQIPPLPGMSRSNSVGIQDAFNDGSDSTF	_SNS(ph)VGIQDAFNDGSDSTFQK_	0.998173	H	C	profiling	T cells stimulated with PGE2	PGE2(60min)-MS2@Jurkat T cells	Label Free	Ti-IMAC	LTQ-Orbitrap Elite	[0.1791296]	O14497	ARID1A	S1184	Prat_890
24850871	GQRTLLDPGRFSKVSSPAPMEGGEEEEELLG	_VSS(ph)PAPMEGGEEEEELLGPK_	0.965566	H	C	profiling	T cells stimulated with PGE2	PGE2(60min)-MS2@Jurkat T cells	Label Free	Ti-IMAC	LTQ-Orbitrap Elite	[-0.7236128]	O14497	ARID1A	S1755	Prat_890
24850871	FNDGSDSTFQKRNSMTPNPGYQPSMNTSDMM	_RNSMT(ph)PNPGYQPSMNTSDMMGR_	0.889386	H	C	profiling	T cells stimulated with PGE2	PGE2(60min)-MS2@Jurkat T cells	Label Free	Ti-IMAC	LTQ-Orbitrap Elite	[]	O14497	ARID1A	T1206	Prat_890
24850871	PHTSPHLPGIRGPSPSPVGSPASVAQSRSGP	_GPS(ph)PS(ph)PVGSPASVAQSR_	0.999998	H	C	profiling	T cells stimulated with PGE2	PGE2(60min)-MS2@Jurkat T cells	Label Free	Ti-IMAC	LTQ-Orbitrap Elite	[]	O14497	ARID1A	S698	Prat_890
24850871	PHLPGIRGPSPSPVGSPASVAQSRSGPLSPA	_GPS(ph)PSPVGS(ph)PASVAQSR_	0.999998	H	C	profiling	T cells stimulated with PGE2	PGE2(60min)-MS2@Jurkat T cells	Label Free	Ti-IMAC	LTQ-Orbitrap Elite	[0.2415085]	O14497	ARID1A	S702	Prat_890
24850871	QRNPQMPQYSSPQPGSALSPRQPSGGQIHTG	_NPQMPQYSSPQPGS(ph)ALS(ph)PR_	0.988987	H	C	profiling	T cells stimulated with PGE2	PGE2(60min)-MS2@Jurkat T cells	Label Free	Ti-IMAC	LTQ-Orbitrap Elite	[]	O14497	ARID1A	S769	Prat_890
24850871	SSGGGGQPLARTPQPSSPMDQMGKMRPQPYG	_SHHAPMSPGS(ph)SGGGGQPLARTPQPS(ph)S(ph)PMDQMGK_	0.985086	H	C	profiling	T cells stimulated with PGE2	PGE2(60min)-MS2@Jurkat T cells	Label Free	Ti-IMAC	LTQ-Orbitrap Elite	[]	O14497	ARID1A	S381	Prat_890
24850871	QDRGYMQRNPQMPQYSSPQPGSALSPRQPSG	NPQMPQYS(ph)SPQPGSALS(ph)PR	0.940355	H	C	profiling	T cells stimulated with PGE2	PGE2(60min)-MS2@Jurkat T cells	Label Free	Ti-IMAC	LTQ-Orbitrap Elite	[]	O14497	ARID1A	S763	Prat_890
24850871	QRNPQMPQYSSPQPGSALSPRQPSGGQIHTG	_NPQMPQYSSPQPGS(ph)ALS(ph)PR_	0.988987	H	C	profiling	T cells stimulated with PGE2	PGE2(0min)-MS1@Jurkat T cells	Label Free	Ti-IMAC	LTQ-Orbitrap Elite	[]	O14497	ARID1A	S769	Prat_879
24850871	SSGGGGQPLARTPQPSSPMDQMGKMRPQPYG	_SHHAPMSPGS(ph)SGGGGQPLARTPQPS(ph)S(ph)PMDQMGK_	0.985086	H	C	profiling	T cells stimulated with PGE2	PGE2(0min)-MS1@Jurkat T cells	Label Free	Ti-IMAC	LTQ-Orbitrap Elite	[]	O14497	ARID1A	S381	Prat_879
24850871	PHSQIPPLPGMSRSNSVGIQDAFNDGSDSTF	_SNS(ph)VGIQDAFNDGSDSTFQK_	0.998173	H	C	profiling	T cells stimulated with PGE2	PGE2(0min)-MS1@Jurkat T cells	Label Free	Ti-IMAC	LTQ-Orbitrap Elite	[-0.6146359]	O14497	ARID1A	S1184	Prat_879
24850871	GQRTLLDPGRFSKVSSPAPMEGGEEEEELLG	_VSS(ph)PAPMEGGEEEEELLGPK_	0.965566	H	C	profiling	T cells stimulated with PGE2	PGE2(0min)-MS1@Jurkat T cells	Label Free	Ti-IMAC	LTQ-Orbitrap Elite	[]	O14497	ARID1A	S1755	Prat_879
24850871	FNDGSDSTFQKRNSMTPNPGYQPSMNTSDMM	_RNSMT(ph)PNPGYQPSMNTSDMMGR_	0.889386	H	C	profiling	T cells stimulated with PGE2	PGE2(0min)-MS1@Jurkat T cells	Label Free	Ti-IMAC	LTQ-Orbitrap Elite	[]	O14497	ARID1A	T1206	Prat_879
24850871	PHTSPHLPGIRGPSPSPVGSPASVAQSRSGP	_GPS(ph)PS(ph)PVGSPASVAQSR_	0.999998	H	C	profiling	T cells stimulated with PGE2	PGE2(0min)-MS1@Jurkat T cells	Label Free	Ti-IMAC	LTQ-Orbitrap Elite	[-0.1399283]	O14497	ARID1A	S698	Prat_879
24850871	PHLPGIRGPSPSPVGSPASVAQSRSGPLSPA	_GPS(ph)PSPVGS(ph)PASVAQSR_	0.999998	H	C	profiling	T cells stimulated with PGE2	PGE2(0min)-MS1@Jurkat T cells	Label Free	Ti-IMAC	LTQ-Orbitrap Elite	[-0.3686538]	O14497	ARID1A	S702	Prat_879
24850871	QRNPQMPQYSSPQPGSALSPRQPSGGQIHTG	_NPQMPQYSSPQPGS(ph)ALS(ph)PR_	0.988987	H	C	profiling	T cells stimulated with PGE2	PGE2(0min)-MS1@Jurkat T cells	Label Free	Ti-IMAC	LTQ-Orbitrap Elite	[]	O14497	ARID1A	S769	Prat_879
24850871	SSGGGGQPLARTPQPSSPMDQMGKMRPQPYG	_SHHAPMSPGS(ph)SGGGGQPLARTPQPS(ph)S(ph)PMDQMGK_	0.985086	H	C	profiling	T cells stimulated with PGE2	PGE2(0min)-MS1@Jurkat T cells	Label Free	Ti-IMAC	LTQ-Orbitrap Elite	[]	O14497	ARID1A	S381	Prat_879
24850871	QDRGYMQRNPQMPQYSSPQPGSALSPRQPSG	NPQMPQYS(ph)SPQPGSALS(ph)PR	0.940355	H	C	profiling	T cells stimulated with PGE2	PGE2(0min)-MS1@Jurkat T cells	Label Free	Ti-IMAC	LTQ-Orbitrap Elite	[]	O14497	ARID1A	S763	Prat_879
24850871	QRNPQMPQYSSPQPGSALSPRQPSGGQIHTG	_NPQMPQYSSPQPGS(ph)ALS(ph)PR_	0.988987	H	C	profiling	T cells stimulated with PGE2	PGE2(0min)-MS2@Jurkat T cells	Label Free	Ti-IMAC	LTQ-Orbitrap Elite	[]	O14497	ARID1A	S769	Prat_880
24850871	SSGGGGQPLARTPQPSSPMDQMGKMRPQPYG	_SHHAPMSPGS(ph)SGGGGQPLARTPQPS(ph)S(ph)PMDQMGK_	0.985086	H	C	profiling	T cells stimulated with PGE2	PGE2(0min)-MS2@Jurkat T cells	Label Free	Ti-IMAC	LTQ-Orbitrap Elite	[]	O14497	ARID1A	S381	Prat_880
24850871	PHSQIPPLPGMSRSNSVGIQDAFNDGSDSTF	_SNS(ph)VGIQDAFNDGSDSTFQK_	0.998173	H	C	profiling	T cells stimulated with PGE2	PGE2(0min)-MS2@Jurkat T cells	Label Free	Ti-IMAC	LTQ-Orbitrap Elite	[0.8759408]	O14497	ARID1A	S1184	Prat_880
24850871	GQRTLLDPGRFSKVSSPAPMEGGEEEEELLG	_VSS(ph)PAPMEGGEEEEELLGPK_	0.965566	H	C	profiling	T cells stimulated with PGE2	PGE2(0min)-MS2@Jurkat T cells	Label Free	Ti-IMAC	LTQ-Orbitrap Elite	[-0.4686394]	O14497	ARID1A	S1755	Prat_880
24850871	FNDGSDSTFQKRNSMTPNPGYQPSMNTSDMM	_RNSMT(ph)PNPGYQPSMNTSDMMGR_	0.889386	H	C	profiling	T cells stimulated with PGE2	PGE2(0min)-MS2@Jurkat T cells	Label Free	Ti-IMAC	LTQ-Orbitrap Elite	[]	O14497	ARID1A	T1206	Prat_880
24850871	PHTSPHLPGIRGPSPSPVGSPASVAQSRSGP	_GPS(ph)PS(ph)PVGSPASVAQSR_	0.999998	H	C	profiling	T cells stimulated with PGE2	PGE2(0min)-MS2@Jurkat T cells	Label Free	Ti-IMAC	LTQ-Orbitrap Elite	[]	O14497	ARID1A	S698	Prat_880
24850871	PHLPGIRGPSPSPVGSPASVAQSRSGPLSPA	_GPS(ph)PSPVGS(ph)PASVAQSR_	0.999998	H	C	profiling	T cells stimulated with PGE2	PGE2(0min)-MS2@Jurkat T cells	Label Free	Ti-IMAC	LTQ-Orbitrap Elite	[0.2252531]	O14497	ARID1A	S702	Prat_880
24850871	QRNPQMPQYSSPQPGSALSPRQPSGGQIHTG	_NPQMPQYSSPQPGS(ph)ALS(ph)PR_	0.988987	H	C	profiling	T cells stimulated with PGE2	PGE2(0min)-MS2@Jurkat T cells	Label Free	Ti-IMAC	LTQ-Orbitrap Elite	[0.1187243]	O14497	ARID1A	S769	Prat_880
24850871	SSGGGGQPLARTPQPSSPMDQMGKMRPQPYG	_SHHAPMSPGS(ph)SGGGGQPLARTPQPS(ph)S(ph)PMDQMGK_	0.985086	H	C	profiling	T cells stimulated with PGE2	PGE2(0min)-MS2@Jurkat T cells	Label Free	Ti-IMAC	LTQ-Orbitrap Elite	[]	O14497	ARID1A	S381	Prat_880
24850871	QDRGYMQRNPQMPQYSSPQPGSALSPRQPSG	NPQMPQYS(ph)SPQPGSALS(ph)PR	0.940355	H	C	profiling	T cells stimulated with PGE2	PGE2(0min)-MS2@Jurkat T cells	Label Free	Ti-IMAC	LTQ-Orbitrap Elite	[]	O14497	ARID1A	S763	Prat_880
24961811	PGMSRSNSVGIQDAF	SNS(ph)VGIQDAFNDGSDSTFQK	99.6	H	C	Profiling	Cancer	BRAFV600E+OISb(3d)@HDF cells	Label free	Ti4+-IMAC	LTQ-Orbitrap Velos	['Present', 'Present', 'Present', 'Present', 'Present', 'Present']	O14497	ARID1A	S1184	Prat_110
24961811	HAPMSPGSSGGGGQP	SHHAPmSPGS(ph)SGGGGQPLAR	98.2	H	C	Profiling	Cancer	BRAFV600E+OISb(3d)@HDF cells	Label free	Ti4+-IMAC	LTQ-Orbitrap Velos	['Present', 'Present', 'Present', 'Present', 'Present', 'Present']	O14497	ARID1A	S366	Prat_110
24961811	PGMSRSNSVGIQDAF	SNS(ph)VGIQDAFNDGSDSTFQK	99.6	H	C	Profiling	Cancer	BRAFV600E+OIS(3d)@HDF cells	Label free	Ti4+-IMAC	LTQ-Orbitrap Velos	['Present', 'Present', 'Present', 'Present', 'Present', 'Present']	O14497	ARID1A	S1184	Prat_108
24961811	HAPMSPGSSGGGGQP	SHHAPmSPGS(ph)SGGGGQPLAR	98.2	H	C	Profiling	Cancer	BRAFV600E+OIS(3d)@HDF cells	Label free	Ti4+-IMAC	LTQ-Orbitrap Velos	['Present', 'Present', 'Present', 'Present', 'Present', 'Present']	O14497	ARID1A	S366	Prat_108
24961811	PGMSRSNSVGIQDAF	SNS(ph)VGIQDAFNDGSDSTFQK	99.6	H	C	Profiling	Cancer	Cycling control(3d)@HDF cells	Label free	Ti4+-IMAC	LTQ-Orbitrap Velos	['Present', 'Present', 'Present', 'Present', 'Present', 'Present']	O14497	ARID1A	S1184	Prat_229
24961811	HAPMSPGSSGGGGQP	SHHAPmSPGS(ph)SGGGGQPLAR	98.2	H	C	Profiling	Cancer	Cycling control(3d)@HDF cells	Label free	Ti4+-IMAC	LTQ-Orbitrap Velos	['Present', 'Present', 'Present', 'Present', 'Present', 'Present']	O14497	ARID1A	S366	Prat_229
25002506		TS(ph)PSKSPFLHSGMK	0.887961	H	C	Profiling	skin cancer	PD184352+ PMA(30min)@HEK293 cells	SILAC	TiO2	Orbitrap	['Present', 'Present', 'Present', 'Present', 'Present']	O14497	ARID1A	S1600	Prat_835
25002506		FPPPQELSQDS(ph)FGSQASSAPSMTSSK	0.981237	H	C	Profiling	skin cancer	PD184352+ PMA(30min)@HEK293 cells	SILAC	TiO2	Orbitrap	['Present', 'Present', 'Present', 'Present', 'Present']	O14497	ARID1A	S607	Prat_835
25002506		NPQMPQYSSPQPGSALS(ph)PR	0.999997	H	C	Profiling	skin cancer	PD184352+ PMA(30min)@HEK293 cells	SILAC	TiO2	Orbitrap	['Present', 'Present', 'Present', 'Present', 'Present']	O14497	ARID1A	S772	Prat_835
25002506		NSMT(ph)PNPGYQPSMNTSDMMGR	0.960258	H	C	Profiling	skin cancer	PD184352+ PMA(30min)@HEK293 cells	SILAC	TiO2	Orbitrap	['Present', 'Present', 'Present', 'Present', 'Present']	O14497	ARID1A	T1206	Prat_835
25002506		TS(ph)PSKSPFLHSGMK	0.887961	H	C	Profiling	skin cancer	BI-D1870+ PMA(30min)@HEK293 cells	SILAC	TiO2	Orbitrap	['Present', 'Present', 'Present', 'Present', 'Present']	O14497	ARID1A	S1600	Prat_98
25002506		FPPPQELSQDS(ph)FGSQASSAPSMTSSK	0.981237	H	C	Profiling	skin cancer	BI-D1870+ PMA(30min)@HEK293 cells	SILAC	TiO2	Orbitrap	['Present', 'Present', 'Present', 'Present', 'Present']	O14497	ARID1A	S607	Prat_98
25002506		NPQMPQYSSPQPGSALS(ph)PR	0.999997	H	C	Profiling	skin cancer	BI-D1870+ PMA(30min)@HEK293 cells	SILAC	TiO2	Orbitrap	['Present', 'Present', 'Present', 'Present', 'Present']	O14497	ARID1A	S772	Prat_98
25002506		NSMT(ph)PNPGYQPSMNTSDMMGR	0.960258	H	C	Profiling	skin cancer	BI-D1870+ PMA(30min)@HEK293 cells	SILAC	TiO2	Orbitrap	['Present', 'Present', 'Present', 'Present', 'Present']	O14497	ARID1A	T1206	Prat_98
25002506		TS(ph)PSKSPFLHSGMK	0.887961	H	C	Profiling	skin cancer	BI-D1870(2h)@A375 cells	SILAC	TiO2	Orbitrap	['Present', 'Present', 'Present', 'Present', 'Present']	O14497	ARID1A	S1600	Prat_97
25002506		FPPPQELSQDS(ph)FGSQASSAPSMTSSK	0.981237	H	C	Profiling	skin cancer	BI-D1870(2h)@A375 cells	SILAC	TiO2	Orbitrap	['Present', 'Present', 'Present', 'Present', 'Present']	O14497	ARID1A	S607	Prat_97
25002506		NPQMPQYSSPQPGSALS(ph)PR	0.999997	H	C	Profiling	skin cancer	BI-D1870(2h)@A375 cells	SILAC	TiO2	Orbitrap	['Present', 'Present', 'Present', 'Present', 'Present']	O14497	ARID1A	S772	Prat_97
25002506		NSMT(ph)PNPGYQPSMNTSDMMGR	0.960258	H	C	Profiling	skin cancer	BI-D1870(2h)@A375 cells	SILAC	TiO2	Orbitrap	['Present', 'Present', 'Present', 'Present', 'Present']	O14497	ARID1A	T1206	Prat_97
25002506		TS(ph)PSKSPFLHSGMK	0.887961	H	C	Profiling	skin cancer	Control RNAi@A375 cells	SILAC	TiO2	Orbitrap	['Present', 'Present', 'Present', 'Present', 'Present']	O14497	ARID1A	S1600	Prat_193
25002506		FPPPQELSQDS(ph)FGSQASSAPSMTSSK	0.981237	H	C	Profiling	skin cancer	Control RNAi@A375 cells	SILAC	TiO2	Orbitrap	['Present', 'Present', 'Present', 'Present', 'Present']	O14497	ARID1A	S607	Prat_193
25002506		NPQMPQYSSPQPGSALS(ph)PR	0.999997	H	C	Profiling	skin cancer	Control RNAi@A375 cells	SILAC	TiO2	Orbitrap	['Present', 'Present', 'Present', 'Present', 'Present']	O14497	ARID1A	S772	Prat_193
25002506		NSMT(ph)PNPGYQPSMNTSDMMGR	0.960258	H	C	Profiling	skin cancer	Control RNAi@A375 cells	SILAC	TiO2	Orbitrap	['Present', 'Present', 'Present', 'Present', 'Present']	O14497	ARID1A	T1206	Prat_193
25002506		TS(ph)PSKSPFLHSGMK	0.887961	H	C	Profiling	skin cancer	Control RNAi + PMA(30min)@HEK293 cells	SILAC	TiO2	Orbitrap	['Present', 'Present', 'Present', 'Present', 'Present']	O14497	ARID1A	S1600	Prat_192
25002506		FPPPQELSQDS(ph)FGSQASSAPSMTSSK	0.981237	H	C	Profiling	skin cancer	Control RNAi + PMA(30min)@HEK293 cells	SILAC	TiO2	Orbitrap	['Present', 'Present', 'Present', 'Present', 'Present']	O14497	ARID1A	S607	Prat_192
25002506		NPQMPQYSSPQPGSALS(ph)PR	0.999997	H	C	Profiling	skin cancer	Control RNAi + PMA(30min)@HEK293 cells	SILAC	TiO2	Orbitrap	['Present', 'Present', 'Present', 'Present', 'Present']	O14497	ARID1A	S772	Prat_192
25002506		NSMT(ph)PNPGYQPSMNTSDMMGR	0.960258	H	C	Profiling	skin cancer	Control RNAi + PMA(30min)@HEK293 cells	SILAC	TiO2	Orbitrap	['Present', 'Present', 'Present', 'Present', 'Present']	O14497	ARID1A	T1206	Prat_192
25002506		TS(ph)PSKSPFLHSGMK	0.887961	H	C	Profiling	skin cancer	DMSO@A375 cells	SILAC	TiO2	Orbitrap	['Present', 'Present', 'Present', 'Present', 'Present']	O14497	ARID1A	S1600	Prat_302
25002506		FPPPQELSQDS(ph)FGSQASSAPSMTSSK	0.981237	H	C	Profiling	skin cancer	DMSO@A375 cells	SILAC	TiO2	Orbitrap	['Present', 'Present', 'Present', 'Present', 'Present']	O14497	ARID1A	S607	Prat_302
25002506		NPQMPQYSSPQPGSALS(ph)PR	0.999997	H	C	Profiling	skin cancer	DMSO@A375 cells	SILAC	TiO2	Orbitrap	['Present', 'Present', 'Present', 'Present', 'Present']	O14497	ARID1A	S772	Prat_302
25002506		NSMT(ph)PNPGYQPSMNTSDMMGR	0.960258	H	C	Profiling	skin cancer	DMSO@A375 cells	SILAC	TiO2	Orbitrap	['Present', 'Present', 'Present', 'Present', 'Present']	O14497	ARID1A	T1206	Prat_302
25002506		TS(ph)PSKSPFLHSGMK	0.887961	H	C	Profiling	skin cancer	PD184352(2h)@A375 cells	SILAC	TiO2	Orbitrap	['Present', 'Present', 'Present', 'Present', 'Present']	O14497	ARID1A	S1600	Prat_834
25002506		FPPPQELSQDS(ph)FGSQASSAPSMTSSK	0.981237	H	C	Profiling	skin cancer	PD184352(2h)@A375 cells	SILAC	TiO2	Orbitrap	['Present', 'Present', 'Present', 'Present', 'Present']	O14497	ARID1A	S607	Prat_834
25002506		NPQMPQYSSPQPGSALS(ph)PR	0.999997	H	C	Profiling	skin cancer	PD184352(2h)@A375 cells	SILAC	TiO2	Orbitrap	['Present', 'Present', 'Present', 'Present', 'Present']	O14497	ARID1A	S772	Prat_834
25002506		NSMT(ph)PNPGYQPSMNTSDMMGR	0.960258	H	C	Profiling	skin cancer	PD184352(2h)@A375 cells	SILAC	TiO2	Orbitrap	['Present', 'Present', 'Present', 'Present', 'Present']	O14497	ARID1A	T1206	Prat_834
25002506		TS(ph)PSKSPFLHSGMK	0.887961	H	C	Profiling	skin cancer	PMA(30min)@HEK293 cells	SILAC	TiO2	Orbitrap	['Present', 'Present', 'Present', 'Present', 'Present']	O14497	ARID1A	S1600	Prat_910
25002506		FPPPQELSQDS(ph)FGSQASSAPSMTSSK	0.981237	H	C	Profiling	skin cancer	PMA(30min)@HEK293 cells	SILAC	TiO2	Orbitrap	['Present', 'Present', 'Present', 'Present', 'Present']	O14497	ARID1A	S607	Prat_910
25002506		NPQMPQYSSPQPGSALS(ph)PR	0.999997	H	C	Profiling	skin cancer	PMA(30min)@HEK293 cells	SILAC	TiO2	Orbitrap	['Present', 'Present', 'Present', 'Present', 'Present']	O14497	ARID1A	S772	Prat_910
25002506		NSMT(ph)PNPGYQPSMNTSDMMGR	0.960258	H	C	Profiling	skin cancer	PMA(30min)@HEK293 cells	SILAC	TiO2	Orbitrap	['Present', 'Present', 'Present', 'Present', 'Present']	O14497	ARID1A	T1206	Prat_910
25002506		TS(ph)PSKSPFLHSGMK	0.887961	H	C	Profiling	skin cancer	RSK1/2 RNAi@A375 cells	SILAC	TiO2	Orbitrap	['Present', 'Present', 'Present', 'Present', 'Present']	O14497	ARID1A	S1600	Prat_967
25002506		FPPPQELSQDS(ph)FGSQASSAPSMTSSK	0.981237	H	C	Profiling	skin cancer	RSK1/2 RNAi@A375 cells	SILAC	TiO2	Orbitrap	['Present', 'Present', 'Present', 'Present', 'Present']	O14497	ARID1A	S607	Prat_967
25002506		NPQMPQYSSPQPGSALS(ph)PR	0.999997	H	C	Profiling	skin cancer	RSK1/2 RNAi@A375 cells	SILAC	TiO2	Orbitrap	['Present', 'Present', 'Present', 'Present', 'Present']	O14497	ARID1A	S772	Prat_967
25002506		NSMT(ph)PNPGYQPSMNTSDMMGR	0.960258	H	C	Profiling	skin cancer	RSK1/2 RNAi@A375 cells	SILAC	TiO2	Orbitrap	['Present', 'Present', 'Present', 'Present', 'Present']	O14497	ARID1A	T1206	Prat_967
25002506		TS(ph)PSKSPFLHSGMK	0.887961	H	C	Profiling	skin cancer	RSK1/2 RNAi + PMA (30min)@HEK293 cells	SILAC	TiO2	Orbitrap	['Present', 'Present', 'Present', 'Present', 'Present']	O14497	ARID1A	S1600	Prat_966
25002506		FPPPQELSQDS(ph)FGSQASSAPSMTSSK	0.981237	H	C	Profiling	skin cancer	RSK1/2 RNAi + PMA (30min)@HEK293 cells	SILAC	TiO2	Orbitrap	['Present', 'Present', 'Present', 'Present', 'Present']	O14497	ARID1A	S607	Prat_966
25002506		NPQMPQYSSPQPGSALS(ph)PR	0.999997	H	C	Profiling	skin cancer	RSK1/2 RNAi + PMA (30min)@HEK293 cells	SILAC	TiO2	Orbitrap	['Present', 'Present', 'Present', 'Present', 'Present']	O14497	ARID1A	S772	Prat_966
25002506		NSMT(ph)PNPGYQPSMNTSDMMGR	0.960258	H	C	Profiling	skin cancer	RSK1/2 RNAi + PMA (30min)@HEK293 cells	SILAC	TiO2	Orbitrap	['Present', 'Present', 'Present', 'Present', 'Present']	O14497	ARID1A	T1206	Prat_966
25003641	PHLPGIRGPSPSPVGSPASVAQSRSGPLSPA	GPS(ph)PSPVGS(ph)PASVAQSR	0.9961	H	C	Profiling	leukemia	DMSO@HL-60 cells	SILAC	TiO2	Q Exactive	['Present', 'Present', 'Present', 'Present', 'Present', 'Present']	O14497	ARID1A	S702	Prat_336
25003641	GQRTLLDPGRFSKVSSPAPMEGGEEEEELLG	VSS(ph)PAPMEGGEEEEELLGPK	0.955266	H	C	Profiling	leukemia	DMSO@HL-60 cells	SILAC	TiO2	Q Exactive	['Present', 'Present', 'Present', 'Present', 'Present', 'Present']	O14497	ARID1A	S1755	Prat_336
25003641	PHLPGIRGPSPSPVGSPASVAQSRSGPLSPA	GPS(ph)PSPVGS(ph)PASVAQSR	0.9961	H	C	Profiling	leukemia	VE-821@HL-60 cells	SILAC	TiO2	Q Exactive	['Present', 'Present', 'Present', 'Present', 'Present', 'Present']	O14497	ARID1A	S702	Prat_1356
25003641	GQRTLLDPGRFSKVSSPAPMEGGEEEEELLG	VSS(ph)PAPMEGGEEEEELLGPK	0.955266	H	C	Profiling	leukemia	VE-821@HL-60 cells	SILAC	TiO2	Q Exactive	['Present', 'Present', 'Present', 'Present', 'Present', 'Present']	O14497	ARID1A	S1755	Prat_1356
25159151	PCPPAPRKHVTTAEGTPGTTDQEGPPPDGPP		0.999902	H	C	Profiling	Cancer	Nocodazole(pY)@Hela cell line	label-free	pY	Q Exactive	[0.0, 0.0, 0.0, 0.0]	O14497	ARID1A	T1888	Prat_797
25159151	AASGGAQQRSHHAPMSPGSSGGGGQPLARTP		0.999993	H	C	Profiling	Cancer	Nocodazole(pY)@Hela cell line	label-free	pY	Q Exactive	[0.0, 0.0, 0.0, 0.0]	O14497	ARID1A	S363	Prat_797
25159151	PQMPQYSSPQPGSALSPRQPSGGQIHTGMGS		0.985317	H	C	Profiling	Cancer	Nocodazole(pY)@Hela cell line	label-free	pY	Q Exactive	[0.0, 0.0, 0.0, 0.0]	O14497	ARID1A	S772	Prat_797
25159151	PCPPAPRKHVTTAEGTPGTTDQEGPPPDGPP		0.999902	H	C	Profiling	Cancer	Pervanadate@Hela cell line_25159151	label-free	pY	Q Exactive	[0.0, 0.0, 0.0, 0.0]	O14497	ARID1A	T1888	Prat_845
25159151	AASGGAQQRSHHAPMSPGSSGGGGQPLARTP		0.999993	H	C	Profiling	Cancer	Pervanadate@Hela cell line_25159151	label-free	pY	Q Exactive	[0.0, 0.0, 0.0, 0.0]	O14497	ARID1A	S363	Prat_845
25159151	PQMPQYSSPQPGSALSPRQPSGGQIHTGMGS		0.985317	H	C	Profiling	Cancer	Pervanadate@Hela cell line_25159151	label-free	pY	Q Exactive	[0.0, 0.0, 0.0, 0.0]	O14497	ARID1A	S772	Prat_845
25159151	AASGGAQQRSHHAPMSPGSSGGGGQPLARTP		0.999993	H	C	Profiling	Cancer	EGF(15min)@HeLa cell line	label-free	TiO2	Q Exactive mass spectrometer	[60339000, 68184000, 31608000, 142700000, 'Yes', 'Yes']	O14497	ARID1A	S363	Prat_412
25159151	PCPPAPRKHVTTAEGTPGTTDQEGPPPDGPP		0.999902	H	C	Profiling	Cancer	EGF(15min)@HeLa cell line	label-free	TiO2	Q Exactive mass spectrometer	[318390000, 325810000, 272900000, 256620000, 'Yes', 'Yes']	O14497	ARID1A	T1888	Prat_412
25159151	PQMPQYSSPQPGSALSPRQPSGGQIHTGMGS		0.985317	H	C	Profiling	Cancer	EGF(15min)@HeLa cell line	label-free	TiO2	Q Exactive mass spectrometer	[0, 0, 0, 0, 'Yes', 'Yes']	O14497	ARID1A	S772	Prat_412
25159151	PCPPAPRKHVTTAEGTPGTTDQEGPPPDGPP		0.999902	H	C	Profiling	Cancer	EGF(5min)@HeLa cell line	label-free	pY	Q Exactive	[7735300000.0, 0.0, 0.0, 0.0]	O14497	ARID1A	T1888	Prat_414
25159151	AASGGAQQRSHHAPMSPGSSGGGGQPLARTP		0.999993	H	C	Profiling	Cancer	EGF(5min)@HeLa cell line	label-free	pY	Q Exactive	[9335100000.0, 0.0, 0.0, 0.0]	O14497	ARID1A	S363	Prat_414
25159151	PQMPQYSSPQPGSALSPRQPSGGQIHTGMGS		0.985317	H	C	Profiling	Cancer	EGF(5min)@HeLa cell line	label-free	pY	Q Exactive	[1104200000.0, 0.0, 0.0, 0.0]	O14497	ARID1A	S772	Prat_414
25159151	AASGGAQQRSHHAPMSPGSSGGGGQPLARTP		0.999993	H	C	Profiling	Cancer	Nocodazole(TiO2)@Hela cell line	label-free	TiO2	Q Exactive mass spectrometer	[59274000, 29245000, 162560000, 49914000, 'Yes', 'Yes']	O14497	ARID1A	S363	Prat_798
25159151	PCPPAPRKHVTTAEGTPGTTDQEGPPPDGPP		0.999902	H	C	Profiling	Cancer	Nocodazole(TiO2)@Hela cell line	label-free	TiO2	Q Exactive mass spectrometer	[564860000, 753480000, 1110300000, 1043700000, 'Yes', 'Yes']	O14497	ARID1A	T1888	Prat_798
25159151	PQMPQYSSPQPGSALSPRQPSGGQIHTGMGS		0.985317	H	C	Profiling	Cancer	Nocodazole(TiO2)@Hela cell line	label-free	TiO2	Q Exactive mass spectrometer	[183060000, 293250000, 254860000, 176120000, 'Yes', 'Yes']	O14497	ARID1A	S772	Prat_798
25159151	AASGGAQQRSHHAPMSPGSSGGGGQPLARTP		0.999993	H	C	Profiling	Cancer	Untreated@HeLa cell line	label-free	TiO2	Q Exactive mass spectrometer	[54161000, 44311000, 69918000, 105420000, 50701000, 0]	O14497	ARID1A	S363	Prat_1327
25159151	PCPPAPRKHVTTAEGTPGTTDQEGPPPDGPP		0.999902	H	C	Profiling	Cancer	Untreated@HeLa cell line	label-free	TiO2	Q Exactive mass spectrometer	[364060000, 406430000, 246640000, 168640000, 226960000, 422060000]	O14497	ARID1A	T1888	Prat_1327
25159151	PCPPAPRKHVTTAEGTPGTTDQEGPPPDGPP		0.999902	H	C	Profiling	Cancer	Untreated@HeLa cell line	label-free	pY	Q Exactive	[0.0, 0.0, 0.0]	O14497	ARID1A	T1888	Prat_1327
25159151	AASGGAQQRSHHAPMSPGSSGGGGQPLARTP		0.999993	H	C	Profiling	Cancer	Untreated@HeLa cell line	label-free	pY	Q Exactive	[0.0, 0.0, 0.0]	O14497	ARID1A	S363	Prat_1327
25159151	PQMPQYSSPQPGSALSPRQPSGGQIHTGMGS		0.985317	H	C	Profiling	Cancer	Untreated@HeLa cell line	label-free	TiO2	Q Exactive mass spectrometer	[0, 0, 0, 0, 0, 0]	O14497	ARID1A	S772	Prat_1327
25159151	PQMPQYSSPQPGSALSPRQPSGGQIHTGMGS		0.985317	H	C	Profiling	Cancer	Untreated@HeLa cell line	label-free	pY	Q Exactive	[0.0, 0.0, 0.0]	O14497	ARID1A	S772	Prat_1327
25404012		SNS(ph)VGIQDAFNDGSDSTFQKR	0.915555	H	C	Profiling	lung cancer	EGF+Erlotinib@H1975 cell line	SILAC	TiO2	LTQ Orbitrap XL	['Present', 'Present', 'Present', 'Present']	O14497	ARID1A	S1184	Prat_417
25404012		SNS(ph)VGIQDAFNDGSDSTFQKR	0.915555	H	C	Profiling	lung cancer	Erlotinib@H1975 cell line_25404012	SILAC	TiO2	LTQ Orbitrap XL	['Present', 'Present', 'Present', 'Present']	O14497	ARID1A	S1184	Prat_441
25404012		SNS(ph)VGIQDAFNDGSDSTFQKR	0.915555	H	C	Profiling	lung cancer	Untreated@H1975 cell line	SILAC	TiO2	LTQ Orbitrap XL	['Present', 'Present', 'Present', 'Present']	O14497	ARID1A	S1184	Prat_1321
25816343			0.999997	H	C	Profiling	Infection	Mock treated@16HBE14o- cells	SILAC	TiO2	LTQ Orbitrap Velos hybrid	['Present', 'Present', 'Present', 'Present']	O14497	ARID1A	S1751	Prat_757
25816343			0.999997	H	C	Profiling	Infection	Mock treated@S9 cells	SILAC	TiO2	LTQ Orbitrap Velos hybrid	['Present', 'Present', 'Present', 'Present']	O14497	ARID1A	S1751	Prat_758
25816343			0.999997	H	C	Profiling	Infection	rHla@16HBE14o- cells	SILAC	TiO2	LTQ Orbitrap Velos hybrid	['Present', 'Present', 'Present', 'Present']	O14497	ARID1A	S1751	Prat_959
25816343			0.999997	H	C	Profiling	Infection	rHla@S9 cells	SILAC	TiO2	LTQ Orbitrap Velos hybrid	['Present', 'Present', 'Present', 'Present']	O14497	ARID1A	S1751	Prat_960
25849741	PHLPGIRGPSPSPVGSPASVAQSRSGPLSPA		0.998025	H	C	Profiling	Breast cancer	IKKb(K44M)+TNF-alpha@MCF7 cells	SILAC	TiO2	Q Exactive	['Present', 'Present', 'Present', 'Present']	O14497	ARID1A	S702	Prat_610
25849741	VSSPAPLPRPMENRTSPSKSPFLHSGMKMQK		0.975469	H	C	Profiling	Breast cancer	IKKb(K44M)+TNF-alpha@MCF7 cells	SILAC	TiO2	Q Exactive	['Present', 'Present', 'Present', 'Present']	O14497	ARID1A	S1600	Prat_610
25849741	PHLPGIRGPSPSPVGSPASVAQSRSGPLSPA		0.998025	H	C	Profiling	Breast cancer	TNF-alpha@MCF7 cells	SILAC	TiO2	Q Exactive	['Present', 'Present', 'Present', 'Present']	O14497	ARID1A	S702	Prat_1211
25849741	VSSPAPLPRPMENRTSPSKSPFLHSGMKMQK		0.975469	H	C	Profiling	Breast cancer	TNF-alpha@MCF7 cells	SILAC	TiO2	Q Exactive	['Present', 'Present', 'Present', 'Present']	O14497	ARID1A	S1600	Prat_1211
25849741	PHLPGIRGPSPSPVGSPASVAQSRSGPLSPA		0.998025	H	C	Profiling	Breast cancer	TNF-alpha+SC-514 IKK@MCF7 cells	SILAC	TiO2	Q Exactive	['Present', 'Present', 'Present', 'Present']	O14497	ARID1A	S702	Prat_1213
25849741	VSSPAPLPRPMENRTSPSKSPFLHSGMKMQK		0.975469	H	C	Profiling	Breast cancer	TNF-alpha+SC-514 IKK@MCF7 cells	SILAC	TiO2	Q Exactive	['Present', 'Present', 'Present', 'Present']	O14497	ARID1A	S1600	Prat_1213
25849741	PHLPGIRGPSPSPVGSPASVAQSRSGPLSPA		0.998025	H	C	Profiling	Breast cancer	TNF-alpha+IKKb@MCF7 cells	SILAC	TiO2	Q Exactive	['Present', 'Present', 'Present', 'Present']	O14497	ARID1A	S702	Prat_1212
25849741	VSSPAPLPRPMENRTSPSKSPFLHSGMKMQK		0.975469	H	C	Profiling	Breast cancer	TNF-alpha+IKKb@MCF7 cells	SILAC	TiO2	Q Exactive	['Present', 'Present', 'Present', 'Present']	O14497	ARID1A	S1600	Prat_1212
25850435	PAPRKHVTTAEGTPGTTDQEGPPPDGPPEKR	AAS(ph)IENVLQDSSPEHCGR	0.940209	H	C	Profiling	Melanoma	Selumetinib(10Î¼m)@WM239A cells	SILAC	TiO2	LTQ Orbitrap Velos	[20463000]	O14497	ARID1A	T1891	Prat_1067
25850435	QTAYSQQRFPPPQELSQDSFGSQASSAPSMT	RDLFAFQES(ph)PPR	0.988208	H	C	Profiling	Melanoma	Selumetinib(10Î¼m)@WM239A cells	SILAC	TiO2	LTQ Orbitrap Velos	[10572000]	O14497	ARID1A	S604	Prat_1067
25850435	FNDGSDSTFQKRNSMTPNPGYQPSMNTSDMM	S(ph)GAEVEAGDAAER	0.92731	H	C	Profiling	Melanoma	Selumetinib(10Î¼m)@WM239A cells	SILAC	TiO2	LTQ Orbitrap Velos	[22803000]	O14497	ARID1A	T1206	Prat_1067
25850435	DAFNDGSDSTFQKRNSMTPNPGYQPSMNTSD	HKMS(ph)PPPSGFGER	0.769931	H	C	Profiling	Melanoma	Selumetinib(10Î¼m)@WM239A cells	SILAC	TiO2	LTQ Orbitrap Velos	[2134900]	O14497	ARID1A	S1204	Prat_1067
25850435	AASGGAQQRSHHAPMSPGSSGGGGQPLARTP	GLLGLEPVPSS(ph)PCR	0.860814	H	C	Profiling	Melanoma	Selumetinib(10Î¼m)@WM239A cells	SILAC	TiO2	LTQ Orbitrap Velos	[13536000]	O14497	ARID1A	S363	Prat_1067
25850435	PGIRGPSPSPVGSPASVAQSRSGPLSPAAVP	NVPAS(ph)DEEEGAVLFDNSSK	0.816463	H	C	Profiling	Melanoma	Selumetinib(10Î¼m)@WM239A cells	SILAC	TiO2	LTQ Orbitrap Velos	[20974000]	O14497	ARID1A	S705	Prat_1067
25850435	STPHSQIPPLPGMSRSNSVGIQDAFNDGSDS	LLS(ph)PLSSAR	0.870312	H	C	Profiling	Melanoma	Selumetinib(10Î¼m)@WM239A cells	SILAC	TiO2	LTQ Orbitrap Velos	[99235000]	O14497	ARID1A	S1182	Prat_1067
25850435	FSPHTSPHLPGIRGPSPSPVGSPASVAQSRS	GPS(ph)PSPVGSPASVAQSR	0.999993	H	C	Profiling	Melanoma	Selumetinib(30nM)@WM239A cells	SILAC	TiO2	LTQ Orbitrap Velos	[871230000]	O14497	ARID1A	S696	Prat_1068
25850435	SGGGGQPLARTPQPSSPMDQMGKMRPQPYGG	TPQPSS(ph)PMDQMGK	0.88932	H	C	Profiling	Melanoma	Selumetinib(30nM)@WM239A cells	SILAC	TiO2	LTQ Orbitrap Velos	[29992000]	O14497	ARID1A	S382	Prat_1068
25850435	FNDGSDSTFQKRNSMTPNPGYQPSMNTSDMM	NSMT(ph)PNPGYQPSMNTSDMMGR	0.829138	H	C	Profiling	Melanoma	Selumetinib(30nM)@WM239A cells	SILAC	TiO2	LTQ Orbitrap Velos	[9450100]	O14497	ARID1A	T1206	Prat_1068
25850435	STPHSQIPPLPGMSRSNSVGIQDAFNDGSDS	S(ph)NSVGIQDAFNDGSDSTFQK	0.969277	H	C	Profiling	Melanoma	Selumetinib(30nM)@WM239A cells	SILAC	TiO2	LTQ Orbitrap Velos	[27816000]	O14497	ARID1A	S1182	Prat_1068
25850435	PAPRKHVTTAEGTPGTTDQEGPPPDGPPEKR	AAS(ph)IENVLQDSSPEHCGR	0.940209	H	C	Profiling	Melanoma	Vemurafenib(10Î¼m)@WM239A cells	SILAC	TiO2	LTQ Orbitrap Velos	[20463000]	O14497	ARID1A	T1891	Prat_1368
25850435	QTAYSQQRFPPPQELSQDSFGSQASSAPSMT	RDLFAFQES(ph)PPR	0.988208	H	C	Profiling	Melanoma	Vemurafenib(10Î¼m)@WM239A cells	SILAC	TiO2	LTQ Orbitrap Velos	[10572000]	O14497	ARID1A	S604	Prat_1368
25850435	FNDGSDSTFQKRNSMTPNPGYQPSMNTSDMM	S(ph)GAEVEAGDAAER	0.92731	H	C	Profiling	Melanoma	Vemurafenib(10Î¼m)@WM239A cells	SILAC	TiO2	LTQ Orbitrap Velos	[22803000]	O14497	ARID1A	T1206	Prat_1368
25850435	DAFNDGSDSTFQKRNSMTPNPGYQPSMNTSD	HKMS(ph)PPPSGFGER	0.769931	H	C	Profiling	Melanoma	Vemurafenib(10Î¼m)@WM239A cells	SILAC	TiO2	LTQ Orbitrap Velos	[2134900]	O14497	ARID1A	S1204	Prat_1368
25850435	AASGGAQQRSHHAPMSPGSSGGGGQPLARTP	GLLGLEPVPSS(ph)PCR	0.860814	H	C	Profiling	Melanoma	Vemurafenib(10Î¼m)@WM239A cells	SILAC	TiO2	LTQ Orbitrap Velos	[13536000]	O14497	ARID1A	S363	Prat_1368
25850435	PGIRGPSPSPVGSPASVAQSRSGPLSPAAVP	NVPAS(ph)DEEEGAVLFDNSSK	0.816463	H	C	Profiling	Melanoma	Vemurafenib(10Î¼m)@WM239A cells	SILAC	TiO2	LTQ Orbitrap Velos	[20974000]	O14497	ARID1A	S705	Prat_1368
25850435	STPHSQIPPLPGMSRSNSVGIQDAFNDGSDS	LLS(ph)PLSSAR	0.870312	H	C	Profiling	Melanoma	Vemurafenib(10Î¼m)@WM239A cells	SILAC	TiO2	LTQ Orbitrap Velos	[99235000]	O14497	ARID1A	S1182	Prat_1368
25850435	FSPHTSPHLPGIRGPSPSPVGSPASVAQSRS	GPS(ph)PSPVGSPASVAQSR	0.999993	H	C	Profiling	Melanoma	Vemurafenib(30nM)@WM239A cells	SILAC	TiO2	LTQ Orbitrap Velos	[871230000]	O14497	ARID1A	S696	Prat_1369
25850435	SGGGGQPLARTPQPSSPMDQMGKMRPQPYGG	TPQPSS(ph)PMDQMGK	0.88932	H	C	Profiling	Melanoma	Vemurafenib(30nM)@WM239A cells	SILAC	TiO2	LTQ Orbitrap Velos	[29992000]	O14497	ARID1A	S382	Prat_1369
25850435	FNDGSDSTFQKRNSMTPNPGYQPSMNTSDMM	NSMT(ph)PNPGYQPSMNTSDMMGR	0.829138	H	C	Profiling	Melanoma	Vemurafenib(30nM)@WM239A cells	SILAC	TiO2	LTQ Orbitrap Velos	[9450100]	O14497	ARID1A	T1206	Prat_1369
25850435	STPHSQIPPLPGMSRSNSVGIQDAFNDGSDS	S(ph)NSVGIQDAFNDGSDSTFQK	0.969277	H	C	Profiling	Melanoma	Vemurafenib(30nM)@WM239A cells	SILAC	TiO2	LTQ Orbitrap Velos	[27816000]	O14497	ARID1A	S1182	Prat_1369
25954137		VSS(ph)PAPMEGGEEEEELLGPK	71.5815	H	C	Profiling	lymphoma	PBS@DG75 cells	SILAC	PolyMAC-Fe or PolyMAC-Ti	LTQ Orbitrap Velos hybrid	['Present']	O14497	ARID1A	S1755	Prat_831
26265067	GRFSKVSSPAPME	VS(ph)S(ph)PAPMEGGEEEEELLGPL	1000	H	C	Profiling	Pancreatic cancer	Serum starvation+Mock treatment@PaSC	TMT	TiO2	Orbitrap Fusion	[34.976139347, 35.254551078, 27.659756598]	O14497	ARID1A	S1754	Prat_1079
26265067	PAYALSSPRGGTP	SAYPPPAPAYALSS(ph)PG	17.0091	H	C	Profiling	Pancreatic cancer	Serum starvation+Mock treatment@PaSC	TMT	TiO2	Orbitrap Fusion	[183.535718363, 158.565647622, 167.506552839]	O14497	ARID1A	S233	Prat_1079
26265067	PPPQELSQDSFGS	FPPPQELS(ph)QDSFGSQASSAPSMTSSG	16.062	H	C	Profiling	Pancreatic cancer	Serum starvation+Mock treatment@PaSC	TMT	TiO2	Orbitrap Fusion	[10.076725213, 7.701707088, 7.614380652]	O14497	ARID1A	S604	Prat_1079
26265067	RTPQPSSPMDQMG	T(ph)PQPSS(ph)PMDQMGM	30.8348	H	C	Profiling	Pancreatic cancer	Serum starvation+Mock treatment@PaSC	TMT	TiO2	Orbitrap Fusion	[1776.054740443, 1660.268826785, 1728.569542119]	O14497	ARID1A	S382	Prat_1079
26265067	RFSKVSSPAPMEG	VS(ph)S(ph)PAPMEGGEEEEELLGPL	1000	H	C	Profiling	Pancreatic cancer	Serum starvation+Mock treatment@PaSC	TMT	TiO2	Orbitrap Fusion	[1256.362292105, 1218.979868129, 1227.30202462]	O14497	ARID1A	S1755	Prat_1079
26265067	SHHAPMSPGSSGG	SHHAPMS(ph)PGSSGGGGQPLAT	45.026	H	C	Profiling	Pancreatic cancer	Serum starvation+Mock treatment@PaSC	TMT	TiO2	Orbitrap Fusion	[534.228025385, 818.017476816, 449.095690806]	O14497	ARID1A	S363	Prat_1079
26434776	PHSQIPPLPGMSRSNSVGIQDAFNDGSDSTF	_SNS(ph)VGIQDAFNDGSDSTFQKR_	0.859425	H	C	profiling	Bone cancer	DMSO-CID1@H929 cells	SILAC	IMAC+pY-1000	LTQ-Orbitrap Elite	[80204000.0]	O14497	ARID1A	S1184	Prat_273
26434776	PQMPQYSSPQPGSALSPRQPSGGQIHTGMGS	_NPQMPQYSSPQPGSALS(ph)PR_	0.999072	H	C	profiling	Bone cancer	DMSO-CID1@H929 cells	SILAC	IMAC+pY-1000	LTQ-Orbitrap Elite	[35205000.0]	O14497	ARID1A	S772	Prat_273
26434776	SGGGGQPLARTPQPSSPMDQMGKMRPQPYGG	_TPQPSS(ph)PM(ox)DQMGK_	0.950843	H	C	profiling	Bone cancer	DMSO-CID1@H929 cells	SILAC	IMAC+pY-1000	LTQ-Orbitrap Elite	[3378900.0]	O14497	ARID1A	S382	Prat_273
26434776	PHSQIPPLPGMSRSNSVGIQDAFNDGSDSTF	_SNS(ph)VGIQDAFNDGSDSTFQKR_	0.859425	H	C	profiling	Bone cancer	DMSO-CID1@H929 cells	SILAC	IMAC+pY-1000	LTQ-Orbitrap Elite	[80204000.0]	O14497	ARID1A	S1184	Prat_273
26434776	PQMPQYSSPQPGSALSPRQPSGGQIHTGMGS	_NPQMPQYSSPQPGSALS(ph)PR_	0.999072	H	C	profiling	Bone cancer	DMSO-CID1@H929 cells	SILAC	IMAC+pY-1000	LTQ-Orbitrap Elite	[35205000.0]	O14497	ARID1A	S772	Prat_273
26434776	SGGGGQPLARTPQPSSPMDQMGKMRPQPYGG	_TPQPSS(ph)PM(ox)DQMGK_	0.950843	H	C	profiling	Bone cancer	DMSO-CID1@H929 cells	SILAC	IMAC+pY-1000	LTQ-Orbitrap Elite	[3378900.0]	O14497	ARID1A	S382	Prat_273
26434776	PHSQIPPLPGMSRSNSVGIQDAFNDGSDSTF	_SNS(ph)VGIQDAFNDGSDSTFQKR_	0.859425	H	C	profiling	Bone cancer	DMSO-HCD1@H929 cells	SILAC	IMAC+pY-1000	LTQ-Orbitrap Elite	[0.0]	O14497	ARID1A	S1184	Prat_274
26434776	PQMPQYSSPQPGSALSPRQPSGGQIHTGMGS	_NPQMPQYSSPQPGSALS(ph)PR_	0.999072	H	C	profiling	Bone cancer	DMSO-HCD1@H929 cells	SILAC	IMAC+pY-1000	LTQ-Orbitrap Elite	[0.0]	O14497	ARID1A	S772	Prat_274
26434776	SGGGGQPLARTPQPSSPMDQMGKMRPQPYGG	_TPQPSS(ph)PM(ox)DQMGK_	0.950843	H	C	profiling	Bone cancer	DMSO-HCD1@H929 cells	SILAC	IMAC+pY-1000	LTQ-Orbitrap Elite	[0.0]	O14497	ARID1A	S382	Prat_274
26434776	PHSQIPPLPGMSRSNSVGIQDAFNDGSDSTF	_SNS(ph)VGIQDAFNDGSDSTFQKR_	0.859425	H	C	profiling	Bone cancer	DMSO-HCD1@H929 cells	SILAC	IMAC+pY-1000	LTQ-Orbitrap Elite	[0.0]	O14497	ARID1A	S1184	Prat_274
26434776	PQMPQYSSPQPGSALSPRQPSGGQIHTGMGS	_NPQMPQYSSPQPGSALS(ph)PR_	0.999072	H	C	profiling	Bone cancer	DMSO-HCD1@H929 cells	SILAC	IMAC+pY-1000	LTQ-Orbitrap Elite	[0.0]	O14497	ARID1A	S772	Prat_274
26434776	SGGGGQPLARTPQPSSPMDQMGKMRPQPYGG	_TPQPSS(ph)PM(ox)DQMGK_	0.950843	H	C	profiling	Bone cancer	DMSO-HCD1@H929 cells	SILAC	IMAC+pY-1000	LTQ-Orbitrap Elite	[0.0]	O14497	ARID1A	S382	Prat_274
26434776	PHSQIPPLPGMSRSNSVGIQDAFNDGSDSTF	_SNS(ph)VGIQDAFNDGSDSTFQKR_	0.859425	H	C	profiling	Bone cancer	DMSO-HCDls2@H929 cells	SILAC	IMAC+pY-1000	LTQ-Orbitrap Elite	[53320000.0]	O14497	ARID1A	S1184	Prat_275
26434776	PQMPQYSSPQPGSALSPRQPSGGQIHTGMGS	_NPQMPQYSSPQPGSALS(ph)PR_	0.999072	H	C	profiling	Bone cancer	DMSO-HCDls2@H929 cells	SILAC	IMAC+pY-1000	LTQ-Orbitrap Elite	[0.0]	O14497	ARID1A	S772	Prat_275
26434776	SGGGGQPLARTPQPSSPMDQMGKMRPQPYGG	_TPQPSS(ph)PM(ox)DQMGK_	0.950843	H	C	profiling	Bone cancer	DMSO-HCDls2@H929 cells	SILAC	IMAC+pY-1000	LTQ-Orbitrap Elite	[0.0]	O14497	ARID1A	S382	Prat_275
26434776	PHSQIPPLPGMSRSNSVGIQDAFNDGSDSTF	_SNS(ph)VGIQDAFNDGSDSTFQKR_	0.859425	H	C	profiling	Bone cancer	DMSO-HCDls2@H929 cells	SILAC	IMAC+pY-1000	LTQ-Orbitrap Elite	[53320000.0]	O14497	ARID1A	S1184	Prat_275
26434776	PQMPQYSSPQPGSALSPRQPSGGQIHTGMGS	_NPQMPQYSSPQPGSALS(ph)PR_	0.999072	H	C	profiling	Bone cancer	DMSO-HCDls2@H929 cells	SILAC	IMAC+pY-1000	LTQ-Orbitrap Elite	[0.0]	O14497	ARID1A	S772	Prat_275
26434776	SGGGGQPLARTPQPSSPMDQMGKMRPQPYGG	_TPQPSS(ph)PM(ox)DQMGK_	0.950843	H	C	profiling	Bone cancer	DMSO-HCDls2@H929 cells	SILAC	IMAC+pY-1000	LTQ-Orbitrap Elite	[0.0]	O14497	ARID1A	S382	Prat_275
26434776	PHSQIPPLPGMSRSNSVGIQDAFNDGSDSTF	_SNS(ph)VGIQDAFNDGSDSTFQKR_	0.859425	H	C	profiling	Bone cancer	Imatinib-CID1@H929 cells	SILAC	IMAC+pY-1000	LTQ-Orbitrap Elite	[69045000.0]	O14497	ARID1A	S1184	Prat_616
26434776	PQMPQYSSPQPGSALSPRQPSGGQIHTGMGS	_NPQMPQYSSPQPGSALS(ph)PR_	0.999072	H	C	profiling	Bone cancer	Imatinib-CID1@H929 cells	SILAC	IMAC+pY-1000	LTQ-Orbitrap Elite	[34817000.0]	O14497	ARID1A	S772	Prat_616
26434776	SGGGGQPLARTPQPSSPMDQMGKMRPQPYGG	_TPQPSS(ph)PM(ox)DQMGK_	0.950843	H	C	profiling	Bone cancer	Imatinib-CID1@H929 cells	SILAC	IMAC+pY-1000	LTQ-Orbitrap Elite	[4227700.0]	O14497	ARID1A	S382	Prat_616
26434776	PHSQIPPLPGMSRSNSVGIQDAFNDGSDSTF	_SNS(ph)VGIQDAFNDGSDSTFQKR_	0.859425	H	C	profiling	Bone cancer	Imatinib-CID1@H929 cells	SILAC	IMAC+pY-1000	LTQ-Orbitrap Elite	[69045000.0]	O14497	ARID1A	S1184	Prat_616
26434776	PQMPQYSSPQPGSALSPRQPSGGQIHTGMGS	_NPQMPQYSSPQPGSALS(ph)PR_	0.999072	H	C	profiling	Bone cancer	Imatinib-CID1@H929 cells	SILAC	IMAC+pY-1000	LTQ-Orbitrap Elite	[34817000.0]	O14497	ARID1A	S772	Prat_616
26434776	SGGGGQPLARTPQPSSPMDQMGKMRPQPYGG	_TPQPSS(ph)PM(ox)DQMGK_	0.950843	H	C	profiling	Bone cancer	Imatinib-CID1@H929 cells	SILAC	IMAC+pY-1000	LTQ-Orbitrap Elite	[4227700.0]	O14497	ARID1A	S382	Prat_616
26434776	PHSQIPPLPGMSRSNSVGIQDAFNDGSDSTF	_SNS(ph)VGIQDAFNDGSDSTFQKR_	0.859425	H	C	profiling	Bone cancer	Imatinib-HCD1@H929 cells	SILAC	IMAC+pY-1000	LTQ-Orbitrap Elite	[0.0]	O14497	ARID1A	S1184	Prat_617
26434776	PQMPQYSSPQPGSALSPRQPSGGQIHTGMGS	_NPQMPQYSSPQPGSALS(ph)PR_	0.999072	H	C	profiling	Bone cancer	Imatinib-HCD1@H929 cells	SILAC	IMAC+pY-1000	LTQ-Orbitrap Elite	[0.0]	O14497	ARID1A	S772	Prat_617
26434776	SGGGGQPLARTPQPSSPMDQMGKMRPQPYGG	_TPQPSS(ph)PM(ox)DQMGK_	0.950843	H	C	profiling	Bone cancer	Imatinib-HCD1@H929 cells	SILAC	IMAC+pY-1000	LTQ-Orbitrap Elite	[0.0]	O14497	ARID1A	S382	Prat_617
26434776	PHSQIPPLPGMSRSNSVGIQDAFNDGSDSTF	_SNS(ph)VGIQDAFNDGSDSTFQKR_	0.859425	H	C	profiling	Bone cancer	Imatinib-HCD1@H929 cells	SILAC	IMAC+pY-1000	LTQ-Orbitrap Elite	[0.0]	O14497	ARID1A	S1184	Prat_617
26434776	PQMPQYSSPQPGSALSPRQPSGGQIHTGMGS	_NPQMPQYSSPQPGSALS(ph)PR_	0.999072	H	C	profiling	Bone cancer	Imatinib-HCD1@H929 cells	SILAC	IMAC+pY-1000	LTQ-Orbitrap Elite	[0.0]	O14497	ARID1A	S772	Prat_617
26434776	SGGGGQPLARTPQPSSPMDQMGKMRPQPYGG	_TPQPSS(ph)PM(ox)DQMGK_	0.950843	H	C	profiling	Bone cancer	Imatinib-HCD1@H929 cells	SILAC	IMAC+pY-1000	LTQ-Orbitrap Elite	[0.0]	O14497	ARID1A	S382	Prat_617
26434776	PHSQIPPLPGMSRSNSVGIQDAFNDGSDSTF	_SNS(ph)VGIQDAFNDGSDSTFQKR_	0.859425	H	C	profiling	Bone cancer	Imatinib-HCDls2@H929 cells	SILAC	IMAC+pY-1000	LTQ-Orbitrap Elite	[45282000.0]	O14497	ARID1A	S1184	Prat_618
26434776	PQMPQYSSPQPGSALSPRQPSGGQIHTGMGS	_NPQMPQYSSPQPGSALS(ph)PR_	0.999072	H	C	profiling	Bone cancer	Imatinib-HCDls2@H929 cells	SILAC	IMAC+pY-1000	LTQ-Orbitrap Elite	[0.0]	O14497	ARID1A	S772	Prat_618
26434776	SGGGGQPLARTPQPSSPMDQMGKMRPQPYGG	_TPQPSS(ph)PM(ox)DQMGK_	0.950843	H	C	profiling	Bone cancer	Imatinib-HCDls2@H929 cells	SILAC	IMAC+pY-1000	LTQ-Orbitrap Elite	[0.0]	O14497	ARID1A	S382	Prat_618
26434776	PHSQIPPLPGMSRSNSVGIQDAFNDGSDSTF	_SNS(ph)VGIQDAFNDGSDSTFQKR_	0.859425	H	C	profiling	Bone cancer	Imatinib-HCDls2@H929 cells	SILAC	IMAC+pY-1000	LTQ-Orbitrap Elite	[45282000.0]	O14497	ARID1A	S1184	Prat_618
26434776	PQMPQYSSPQPGSALSPRQPSGGQIHTGMGS	_NPQMPQYSSPQPGSALS(ph)PR_	0.999072	H	C	profiling	Bone cancer	Imatinib-HCDls2@H929 cells	SILAC	IMAC+pY-1000	LTQ-Orbitrap Elite	[0.0]	O14497	ARID1A	S772	Prat_618
26434776	SGGGGQPLARTPQPSSPMDQMGKMRPQPYGG	_TPQPSS(ph)PM(ox)DQMGK_	0.950843	H	C	profiling	Bone cancer	Imatinib-HCDls2@H929 cells	SILAC	IMAC+pY-1000	LTQ-Orbitrap Elite	[0.0]	O14497	ARID1A	S382	Prat_618
26434776	PHSQIPPLPGMSRSNSVGIQDAFNDGSDSTF	_SNS(ph)VGIQDAFNDGSDSTFQKR_	0.859425	H	C	profiling	Bone cancer	Imatinib@H929 cells	SILAC	IMAC+pY-1000	LTQ-Orbitrap Elite	[114330000.0]	O14497	ARID1A	S1184	Prat_619
26434776	PQMPQYSSPQPGSALSPRQPSGGQIHTGMGS	_NPQMPQYSSPQPGSALS(ph)PR_	0.999072	H	C	profiling	Bone cancer	Imatinib@H929 cells	SILAC	IMAC+pY-1000	LTQ-Orbitrap Elite	[34817000.0]	O14497	ARID1A	S772	Prat_619
26434776	SGGGGQPLARTPQPSSPMDQMGKMRPQPYGG	_TPQPSS(ph)PM(ox)DQMGK_	0.950843	H	C	profiling	Bone cancer	Imatinib@H929 cells	SILAC	IMAC+pY-1000	LTQ-Orbitrap Elite	[4227700.0]	O14497	ARID1A	S382	Prat_619
26434776	PHSQIPPLPGMSRSNSVGIQDAFNDGSDSTF	_SNS(ph)VGIQDAFNDGSDSTFQKR_	0.859425	H	C	profiling	Bone cancer	Imatinib@H929 cells	SILAC	IMAC+pY-1000	LTQ-Orbitrap Elite	[114330000.0]	O14497	ARID1A	S1184	Prat_619
26434776	PQMPQYSSPQPGSALSPRQPSGGQIHTGMGS	_NPQMPQYSSPQPGSALS(ph)PR_	0.999072	H	C	profiling	Bone cancer	Imatinib@H929 cells	SILAC	IMAC+pY-1000	LTQ-Orbitrap Elite	[34817000.0]	O14497	ARID1A	S772	Prat_619
26434776	SGGGGQPLARTPQPSSPMDQMGKMRPQPYGG	_TPQPSS(ph)PM(ox)DQMGK_	0.950843	H	C	profiling	Bone cancer	Imatinib@H929 cells	SILAC	IMAC+pY-1000	LTQ-Orbitrap Elite	[4227700.0]	O14497	ARID1A	S382	Prat_619
26434776	PHSQIPPLPGMSRSNSVGIQDAFNDGSDSTF	_SNS(ph)VGIQDAFNDGSDSTFQKR_	0.859425	H	C	profiling	Bone cancer	Bortezomib-CID1@H929 cells	SILAC	IMAC+pY-1000	LTQ-Orbitrap Elite	[117270000.0]	O14497	ARID1A	S1184	Prat_100
26434776	PQMPQYSSPQPGSALSPRQPSGGQIHTGMGS	_NPQMPQYSSPQPGSALS(ph)PR_	0.999072	H	C	profiling	Bone cancer	Bortezomib-CID1@H929 cells	SILAC	IMAC+pY-1000	LTQ-Orbitrap Elite	[23690000.0]	O14497	ARID1A	S772	Prat_100
26434776	SGGGGQPLARTPQPSSPMDQMGKMRPQPYGG	_TPQPSS(ph)PM(ox)DQMGK_	0.950843	H	C	profiling	Bone cancer	Bortezomib-CID1@H929 cells	SILAC	IMAC+pY-1000	LTQ-Orbitrap Elite	[3369000.0]	O14497	ARID1A	S382	Prat_100
26434776	PHSQIPPLPGMSRSNSVGIQDAFNDGSDSTF	_SNS(ph)VGIQDAFNDGSDSTFQKR_	0.859425	H	C	profiling	Bone cancer	Bortezomib-CID1@H929 cells	SILAC	IMAC+pY-1000	LTQ-Orbitrap Elite	[117270000.0]	O14497	ARID1A	S1184	Prat_100
26434776	PQMPQYSSPQPGSALSPRQPSGGQIHTGMGS	_NPQMPQYSSPQPGSALS(ph)PR_	0.999072	H	C	profiling	Bone cancer	Bortezomib-CID1@H929 cells	SILAC	IMAC+pY-1000	LTQ-Orbitrap Elite	[23690000.0]	O14497	ARID1A	S772	Prat_100
26434776	SGGGGQPLARTPQPSSPMDQMGKMRPQPYGG	_TPQPSS(ph)PM(ox)DQMGK_	0.950843	H	C	profiling	Bone cancer	Bortezomib-CID1@H929 cells	SILAC	IMAC+pY-1000	LTQ-Orbitrap Elite	[3369000.0]	O14497	ARID1A	S382	Prat_100
26434776	PHSQIPPLPGMSRSNSVGIQDAFNDGSDSTF	_SNS(ph)VGIQDAFNDGSDSTFQKR_	0.859425	H	C	profiling	Bone cancer	Bortezomib-HCD1@H929 cells	SILAC	IMAC+pY-1000	LTQ-Orbitrap Elite	[0.0]	O14497	ARID1A	S1184	Prat_101
26434776	PQMPQYSSPQPGSALSPRQPSGGQIHTGMGS	_NPQMPQYSSPQPGSALS(ph)PR_	0.999072	H	C	profiling	Bone cancer	Bortezomib-HCD1@H929 cells	SILAC	IMAC+pY-1000	LTQ-Orbitrap Elite	[0.0]	O14497	ARID1A	S772	Prat_101
26434776	SGGGGQPLARTPQPSSPMDQMGKMRPQPYGG	_TPQPSS(ph)PM(ox)DQMGK_	0.950843	H	C	profiling	Bone cancer	Bortezomib-HCD1@H929 cells	SILAC	IMAC+pY-1000	LTQ-Orbitrap Elite	[0.0]	O14497	ARID1A	S382	Prat_101
26434776	PHSQIPPLPGMSRSNSVGIQDAFNDGSDSTF	_SNS(ph)VGIQDAFNDGSDSTFQKR_	0.859425	H	C	profiling	Bone cancer	Bortezomib-HCD1@H929 cells	SILAC	IMAC+pY-1000	LTQ-Orbitrap Elite	[0.0]	O14497	ARID1A	S1184	Prat_101
26434776	PQMPQYSSPQPGSALSPRQPSGGQIHTGMGS	_NPQMPQYSSPQPGSALS(ph)PR_	0.999072	H	C	profiling	Bone cancer	Bortezomib-HCD1@H929 cells	SILAC	IMAC+pY-1000	LTQ-Orbitrap Elite	[0.0]	O14497	ARID1A	S772	Prat_101
26434776	SGGGGQPLARTPQPSSPMDQMGKMRPQPYGG	_TPQPSS(ph)PM(ox)DQMGK_	0.950843	H	C	profiling	Bone cancer	Bortezomib-HCD1@H929 cells	SILAC	IMAC+pY-1000	LTQ-Orbitrap Elite	[0.0]	O14497	ARID1A	S382	Prat_101
26434776	PHSQIPPLPGMSRSNSVGIQDAFNDGSDSTF	_SNS(ph)VGIQDAFNDGSDSTFQKR_	0.859425	H	C	profiling	Bone cancer	Bortezomib-HCDls2@H929 cells	SILAC	IMAC+pY-1000	LTQ-Orbitrap Elite	[71371000.0]	O14497	ARID1A	S1184	Prat_102
26434776	PQMPQYSSPQPGSALSPRQPSGGQIHTGMGS	_NPQMPQYSSPQPGSALS(ph)PR_	0.999072	H	C	profiling	Bone cancer	Bortezomib-HCDls2@H929 cells	SILAC	IMAC+pY-1000	LTQ-Orbitrap Elite	[0.0]	O14497	ARID1A	S772	Prat_102
26434776	SGGGGQPLARTPQPSSPMDQMGKMRPQPYGG	_TPQPSS(ph)PM(ox)DQMGK_	0.950843	H	C	profiling	Bone cancer	Bortezomib-HCDls2@H929 cells	SILAC	IMAC+pY-1000	LTQ-Orbitrap Elite	[0.0]	O14497	ARID1A	S382	Prat_102
26434776	PHSQIPPLPGMSRSNSVGIQDAFNDGSDSTF	_SNS(ph)VGIQDAFNDGSDSTFQKR_	0.859425	H	C	profiling	Bone cancer	Bortezomib-HCDls2@H929 cells	SILAC	IMAC+pY-1000	LTQ-Orbitrap Elite	[71371000.0]	O14497	ARID1A	S1184	Prat_102
26434776	PQMPQYSSPQPGSALSPRQPSGGQIHTGMGS	_NPQMPQYSSPQPGSALS(ph)PR_	0.999072	H	C	profiling	Bone cancer	Bortezomib-HCDls2@H929 cells	SILAC	IMAC+pY-1000	LTQ-Orbitrap Elite	[0.0]	O14497	ARID1A	S772	Prat_102
26434776	SGGGGQPLARTPQPSSPMDQMGKMRPQPYGG	_TPQPSS(ph)PM(ox)DQMGK_	0.950843	H	C	profiling	Bone cancer	Bortezomib-HCDls2@H929 cells	SILAC	IMAC+pY-1000	LTQ-Orbitrap Elite	[0.0]	O14497	ARID1A	S382	Prat_102
26434776	PHSQIPPLPGMSRSNSVGIQDAFNDGSDSTF	_SNS(ph)VGIQDAFNDGSDSTFQKR_	0.859425	H	C	profiling	Bone cancer	Bortezomib@H929 cells	SILAC	IMAC+pY-1000	LTQ-Orbitrap Elite	[188640000.0]	O14497	ARID1A	S1184	Prat_103
26434776	PQMPQYSSPQPGSALSPRQPSGGQIHTGMGS	_NPQMPQYSSPQPGSALS(ph)PR_	0.999072	H	C	profiling	Bone cancer	Bortezomib@H929 cells	SILAC	IMAC+pY-1000	LTQ-Orbitrap Elite	[23690000.0]	O14497	ARID1A	S772	Prat_103
26434776	SGGGGQPLARTPQPSSPMDQMGKMRPQPYGG	_TPQPSS(ph)PM(ox)DQMGK_	0.950843	H	C	profiling	Bone cancer	Bortezomib@H929 cells	SILAC	IMAC+pY-1000	LTQ-Orbitrap Elite	[3369000.0]	O14497	ARID1A	S382	Prat_103
26434776	PHSQIPPLPGMSRSNSVGIQDAFNDGSDSTF	_SNS(ph)VGIQDAFNDGSDSTFQKR_	0.859425	H	C	profiling	Bone cancer	Bortezomib@H929 cells	SILAC	IMAC+pY-1000	LTQ-Orbitrap Elite	[188640000.0]	O14497	ARID1A	S1184	Prat_103
26434776	PQMPQYSSPQPGSALSPRQPSGGQIHTGMGS	_NPQMPQYSSPQPGSALS(ph)PR_	0.999072	H	C	profiling	Bone cancer	Bortezomib@H929 cells	SILAC	IMAC+pY-1000	LTQ-Orbitrap Elite	[23690000.0]	O14497	ARID1A	S772	Prat_103
26434776	SGGGGQPLARTPQPSSPMDQMGKMRPQPYGG	_TPQPSS(ph)PM(ox)DQMGK_	0.950843	H	C	profiling	Bone cancer	Bortezomib@H929 cells	SILAC	IMAC+pY-1000	LTQ-Orbitrap Elite	[3369000.0]	O14497	ARID1A	S382	Prat_103
26434776	PHSQIPPLPGMSRSNSVGIQDAFNDGSDSTF	SNS(ph)VGIQDAFNDGSDSTFQKR	0.859425	H	C	profiling	Bone cancer	DMSO@H929 cells	SILAC	IMAC+pY-1000	LTQ-Orbitrap Elite	[133520000.0]	O14497	ARID1A	S1184	Prat_327
26434776	PQMPQYSSPQPGSALSPRQPSGGQIHTGMGS	NPQMPQYSSPQPGSALS(ph)PR	0.999072	H	C	profiling	Bone cancer	DMSO@H929 cells	SILAC	IMAC+pY-1000	LTQ-Orbitrap Elite	[35205000.0]	O14497	ARID1A	S772	Prat_327
26434776	PHSQIPPLPGMSRSNSVGIQDAFNDGSDSTF	SNS(ph)VGIQDAFNDGSDSTFQKR	0.859425	H	C	profiling	Bone cancer	DMSO@H929 cells	SILAC	IMAC+pY-1000	LTQ-Orbitrap Elite	[133520000.0]	O14497	ARID1A	S1184	Prat_327
26434776	PQMPQYSSPQPGSALSPRQPSGGQIHTGMGS	NPQMPQYSSPQPGSALS(ph)PR	0.999072	H	C	profiling	Bone cancer	DMSO@H929 cells	SILAC	IMAC+pY-1000	LTQ-Orbitrap Elite	[35205000.0]	O14497	ARID1A	S772	Prat_327
26434776	SGGGGQPLARTPQPSSPMDQMGKMRPQPYGG	TPQPSS(ph)PM(ox)DQMGK	0.950843	H	C	profiling	Bone cancer	DMSO@H929 cells	SILAC	IMAC+pY-1000	LTQ-Orbitrap Elite	[3378900.0]	O14497	ARID1A	S382	Prat_327
26434776	SGGGGQPLARTPQPSSPMDQMGKMRPQPYGG	TPQPSS(ph)PM(ox)DQMGK	0.950843	H	C	profiling	Bone cancer	DMSO@H929 cells	SILAC	IMAC+pY-1000	LTQ-Orbitrap Elite	[3378900.0]	O14497	ARID1A	S382	Prat_327
27067055		SHHAPMS(ph)PGSSGGGGQPLAR	0.99981	H	C	Profiling	Cytokine stimulation	IL2@Kit225 T cells	SILAC	TiO2	Q Exactive HF	['Present', 'Present', 'Present']	O14497	ARID1A	S363	Prat_615
27067055		SHHAPMS(ph)PGSSGGGGQPLAR	0.99981	H	C	Profiling	Cytokine stimulation	Untreated@Kit225 T cells	SILAC	TiO2	Q Exactive HF	['Present', 'Present', 'Present']	O14497	ARID1A	S363	Prat_1340
27134283	KFPFGISPAQSHR	SSEAIKESSKFPFGIS(ph)PAQSHN	0.99	H	C	Profiling	Cdk1 inhibition	DMSO@HeLa cells	SILAC	TiO2	Q-Exactive Plus	['Present', 'Present', 'Present']	O14497	ARID1A	S1944	Prat_335
27134283	KFPFGISPAQSHR	SSEAIKESSKFPFGIS(ph)PAQSHN	0.99	H	C	Profiling	Cdk1 inhibition	Flavopiridol@HeLa cells	SILAC	TiO2	Q-Exactive Plus	['Present', 'Present', 'Present']	O14497	ARID1A	S1944	Prat_471
27134283	KFPFGISPAQSHR	SSEAIKESSKFPFGIS(ph)PAQSHN	0.99	H	C	Profiling	Cdk1 inhibition	RO-3306@HeLa cells	SILAC	TiO2	Q-Exactive Plus	['Present', 'Present', 'Present']	O14497	ARID1A	S1944	Prat_964
27135362	PHSQIPPLPGMSRSNSVGIQDAFNDGSDSTF		0.995397	H	C	Profiling	Breast Cancer	Metformin@MCF7 cells	Label free	TiO2	Q Exactive	[25.05838, 26.19657]	O14497	ARID1A	S1184	Prat_718
27135362	GPPQPLGKELQDGAESNGGGGGGGAGSGGGP		0.922765	H	C	Profiling	Breast Cancer	Metformin@MCF7 cells	Label free	TiO2	Q Exactive	[24.25796, 23.98893]	O14497	ARID1A	S79	Prat_718
27135362	PHSQIPPLPGMSRSNSVGIQDAFNDGSDSTF		0.995397	H	C	Profiling	Breast Cancer	Untreated@MCF7 cells	Label free	TiO2	Q Exactive	[24.67239, 24.66936, 24.74607]	O14497	ARID1A	S1184	Prat_1344
27135362	GPPQPLGKELQDGAESNGGGGGGGAGSGGGP		0.922765	H	C	Profiling	Breast Cancer	Untreated@MCF7 cells	Label free	TiO2	Q Exactive	[23.69221]	O14497	ARID1A	S79	Prat_1344
27155012	PHSQIPPLPGMSRSNSVGIQDAFNDGSDSTF		0.864967	H	C	Profiling	Burkitt's lymphoma	BCR(10min)@DG75 cells	SILAC	TiO2	LTQ Orbitrap Velos	['Present', 'Present', 'Present', 'Present', 'Present', 'Present']	O14497	ARID1A	S1184	Prat_92
27155012	PHSQIPPLPGMSRSNSVGIQDAFNDGSDSTF		0.864967	H	C	Profiling	Burkitt's lymphoma	BCR(10min)@Daudi cells	SILAC	TiO2	LTQ Orbitrap Velos	['Present', 'Present', 'Present', 'Present', 'Present', 'Present']	O14497	ARID1A	S1184	Prat_91
27155012	PHSQIPPLPGMSRSNSVGIQDAFNDGSDSTF		0.864967	H	C	Profiling	Burkitt's lymphoma	BCR(20min)@DG75 cells	SILAC	TiO2	LTQ Orbitrap Velos	['Present', 'Present', 'Present', 'Present', 'Present', 'Present']	O14497	ARID1A	S1184	Prat_93
27155012	PHSQIPPLPGMSRSNSVGIQDAFNDGSDSTF		0.864967	H	C	Profiling	Burkitt's lymphoma	BCR(2min)@DG75 cells	SILAC	TiO2	LTQ Orbitrap Velos	['Present', 'Present', 'Present', 'Present', 'Present', 'Present']	O14497	ARID1A	S1184	Prat_95
27155012	PHSQIPPLPGMSRSNSVGIQDAFNDGSDSTF		0.864967	H	C	Profiling	Burkitt's lymphoma	BCR(2min)@Daudi cells	SILAC	TiO2	LTQ Orbitrap Velos	['Present', 'Present', 'Present', 'Present', 'Present', 'Present']	O14497	ARID1A	S1184	Prat_94
27155012	PHSQIPPLPGMSRSNSVGIQDAFNDGSDSTF		0.864967	H	C	Profiling	Burkitt's lymphoma	BCR(5min)@DG75 cells	SILAC	TiO2	LTQ Orbitrap Velos	['Present', 'Present', 'Present', 'Present', 'Present', 'Present']	O14497	ARID1A	S1184	Prat_96
27155012	PHSQIPPLPGMSRSNSVGIQDAFNDGSDSTF		0.864967	H	C	Profiling	Burkitt's lymphoma	CD79a KD@DG75 cells	SILAC	TiO2	LTQ Orbitrap Velos	['Present', 'Present', 'Present', 'Present', 'Present', 'Present']	O14497	ARID1A	S1184	Prat_155
27155012	PHSQIPPLPGMSRSNSVGIQDAFNDGSDSTF		0.864967	H	C	Profiling	Burkitt's lymphoma	SYK inhibition@DG75 cells	SILAC	TiO2	LTQ Orbitrap Velos	['Present', 'Present', 'Present', 'Present', 'Present', 'Present']	O14497	ARID1A	S1184	Prat_1156
27155012	PHSQIPPLPGMSRSNSVGIQDAFNDGSDSTF		0.864967	H	C	Profiling	Burkitt's lymphoma	Unstimulated@DG75 cells	SILAC	TiO2	LTQ Orbitrap Velos	['Present', 'Present', 'Present', 'Present', 'Present', 'Present']	O14497	ARID1A	S1184	Prat_1260
27155012	PHSQIPPLPGMSRSNSVGIQDAFNDGSDSTF		0.864967	H	C	Profiling	Burkitt's lymphoma	Unstimulated@Daudi cells	SILAC	TiO2	LTQ Orbitrap Velos	['Present', 'Present', 'Present', 'Present', 'Present', 'Present']	O14497	ARID1A	S1184	Prat_1259
27642862	AASGGAQQRSHHAPMSPGSSGGGGQPLARTP	SHHAPMS(ph)PGSSGGGGQPLAR	0.957942	H	C	Profile	Enrichment-study	Sequential enrichment(4G10/SB)A1S2-S2	Label-free	Src-superbinder or sequencial enrichment	LTQ-Orbitrap Velos	[1009800.0, 0.0, 0.0]	O14497	ARID1A	S363	Prat_1072
27642862	SYYPNRSAYPPPAPAYALSSPRGGTPGSGAA	SAYPPPAPAY(ph)ALSSPR	0.999403	H	C	Profile	Enrichment-study	Sequential enrichment(4G10/SB)A1S2-S2	Label-free	Src-superbinder or sequencial enrichment	LTQ-Orbitrap Velos	[328010.0, 0.0, 0.0]	O14497	ARID1A	Y229	Prat_1072
27642862	AASGGAQQRSHHAPMSPGSSGGGGQPLARTP	SHHAPMS(ph)PGS(ph)SGGGGQPLAR	0.998899	H	C	Profile	Enrichment-study	Pervanadate@BT474 cell line	Label-free	Src superbinder+Ti-IMAC	LTQ-Orbitrap Velos	[341220.0, 0.0, 0.0]	O14497	ARID1A	S363	Prat_841
27642862	AASGGAQQRSHHAPMSPGSSGGGGQPLARTP	SHHAPMS(ph)PGS(ph)SGGGGQPLAR	0.999981	H	C	Profile	Enrichment-study	Pervanadate@JURKAT cell line	Label-free	Src superbinder+Ti-IMAC	LTQ-Orbitrap Velos	[2891200.0, 181050.0, 1021000.0]	O14497	ARID1A	S363	Prat_848
27642862	AASGGAQQRSHHAPMSPGSSGGGGQPLARTP	SHHAPMS(ph)PGS(ph)SGGGGQPLAR	0.999415	H	C	Profile	Enrichment-study	Pervanadate@MCF10A cell line	Label-free	Src superbinder+Ti-IMAC	LTQ-Orbitrap Velos	[34883000.0, 0.0, 0.0]	O14497	ARID1A	S363	Prat_851
27642862	SGGGGQPLARTPQPSSPMDQMGKMRPQPYGG	TPQPSS(ph)PMDQMGK	0.870052	H	C	Profile	Enrichment-study	Sequential enrichment(4G10/SB)S1A2-S1	Label-free	Src-superbinder or sequencial enrichment	LTQ-Orbitrap Velos	[9387.5, 0.0, 253090.0]	O14497	ARID1A	S382	Prat_1074
27642862	SYYPNRSAYPPPAPAYALSSPRGGTPGSGAA	SAYPPPAPAY(ph)ALSSPR	0.999997	H	C	Profile	Enrichment-study	Sequential enrichment(4G10/SB)S1A2-S1	Label-free	Src-superbinder or sequencial enrichment	LTQ-Orbitrap Velos	[360320.0, 0.0, 0.0]	O14497	ARID1A	Y229	Prat_1074
27642862	SPSSARGYQGYPGGDYSGGPQDGGAGKGPAD	GYQGYPGGDY(ph)SGGPQDGGAGK	0.967854	H	C	Profile	Enrichment-study	Sequential enrichment(4G10/SB)S1S2-S1	Label-free	Src-superbinder or sequencial enrichment	LTQ-Orbitrap Velos	[189540.0, 0.0, 0.0]	O14497	ARID1A	Y316	Prat_1075
27642862	MSPGSSGGGGQPLARTPQPSSPMDQMGKMRP	S(ph)HHAPMSPGSSGGGGQPLART(ph)PQPSSPMDQMGK	0.88448	H	C	Profile	Enrichment-study	Sequential enrichment(4G10/SB)S1S2-S1	Label-free	Src-superbinder or sequencial enrichment	LTQ-Orbitrap Velos	[0.0, 0.0, 265750.0]	O14497	ARID1A	T377	Prat_1075
27642862	FSPHTSPHLPGIRGPSPSPVGSPASVAQSRS	GPS(ph)PSPVGSPASVAQSR	0.982102	H	C	Profiling	Enrichment analysis	Pervandate@Jurkat T cells (Src SB-30x)	Label free	Ni2+-NTA beads	LTQ Orbitrap Velos	[70243.0, 0.0, 0.0]	O14497	ARID1A	S696	Prat_874
27642862	AASGGAQQRSHHAPMSPGSSGGGGQPLARTP	SHHAPMS(ph)PGS(ph)SGGGGQPLAR	0.998899	H	C	P	phosphotyrosine superbinder	Untreated control@BT474 cell line	Label free	pTyr+Ti4+-IMAC	LTQ Orbitrap Velos	[341220.0, 0.0, 0.0]	O14497	ARID1A	S363	Prat_1294
27642862	AASGGAQQRSHHAPMSPGSSGGGGQPLARTP	SHHAPMS(ph)PGS(ph)SGGGGQPLAR	0.999981	H	C	P	phosphotyrosine superbinder	Untreated control@Jurkat cells	Label free	pTyr+Ti4+-IMAC	LTQ Orbitrap Velos	[0.0, 0.0, 1202000.0]	O14497	ARID1A	S363	Prat_1306
27642862	AASGGAQQRSHHAPMSPGSSGGGGQPLARTP	SHHAPMS(ph)PGS(ph)SGGGGQPLAR	0.999415	H	C	P	phosphotyrosine superbinder	Untreated control@MCF10A cells	Label free	pTyr+Ti4+-IMAC	LTQ Orbitrap Velos	[34883000.0, 0.0, 0.0]	O14497	ARID1A	S363	Prat_1309
27642862	AASGGAQQRSHHAPMSPGSSGGGGQPLARTP	SHHAPMS(ph)PGS(ph)SGGGGQPLAR	0.99901	H	C	P	phosphotyrosine superbinder	Untreated control@SKBR3 cells	Label free	pTyr+Ti4+-IMAC	LTQ Orbitrap Velos	[194210.0, 0.0, 0.0]	O14497	ARID1A	S363	Prat_1311
27642862	AASGGAQQRSHHAPMSPGSSGGGGQPLARTP	SHHAPMS(ph)PGSSGGGGQPLAR	0.999981	H	C	P	phosphotyrosine superbinder	Pervanadate SB1@HeLa cells	Label free	pTyr+Ti4+-IMAC	LTQ Orbitrap Velos	[8457000.0, 0.0, 0.0]	O14497	ARID1A	S363	Prat_837
27642862	FSPHTSPHLPGIRGPSPSPVGSPASVAQSRS	GPS(ph)PSPVGSPASVAQSR	0.999804	H	C	Profiling	Enrichment-study	Src SB(100ug)@Jurkat T cells	Label-free	Ti4+-IMAC	LTQ Orbitrap Velos	[43339.0, 0.0, 0.0]	O14497	ARID1A	S696	Prat_1117
27690223	SAYPPPAPAYALSSPR		99.9	H	C	Profiling	Infection	WT HIV@CEM-T4 T cells	TMT	TiO2	Orbitrap Fusion	['Present', 'Present', 'Present', 'Present']	O14497	ARID1A	S233	Prat_1376
27690223	GGTPGSGAAAAAGSKPPPSSSASASSSSSSFAQQR		84.2	H	C	Profiling	Infection	WT HIV@CEM-T4 T cells	TMT	TiO2	Orbitrap Fusion	['Present', 'Present', 'Present', 'Present']	O14497	ARID1A	T238	Prat_1376
27690223	SAYPPPAPAYALSSPR		99.9	H	C	Profiling	Infection	HIV delta_Vif@CEM-T4 T cells	TMT	TiO2	Orbitrap Fusion	['Present', 'Present', 'Present', 'Present']	O14497	ARID1A	S233	Prat_539
27690223	GGTPGSGAAAAAGSKPPPSSSASASSSSSSFAQQR		84.2	H	C	Profiling	Infection	HIV delta_Vif@CEM-T4 T cells	TMT	TiO2	Orbitrap Fusion	['Present', 'Present', 'Present', 'Present']	O14497	ARID1A	T238	Prat_539
27690223	SAYPPPAPAYALSSPR		99.9	H	C	Profiling	Infection	Mock infected@CEM-T4 T cells	TMT	TiO2	Orbitrap Fusion	['Present', 'Present', 'Present', 'Present']	O14497	ARID1A	S233	Prat_748
27690223	GGTPGSGAAAAAGSKPPPSSSASASSSSSSFAQQR		84.2	H	C	Profiling	Infection	Mock infected@CEM-T4 T cells	TMT	TiO2	Orbitrap Fusion	['Present', 'Present', 'Present', 'Present']	O14497	ARID1A	T238	Prat_748
27732954	SSEAIKESSKFPFGISPAQSHRNIKILEDEP	_FPFGIS(ph)PAQSHR_	0.943293	H	C	Profiling	Inhibition	Crizotinib@NB1 cell-line	SILAC	IMAC	LTQ-Orbitrap Elite	[0, 1323900]	O14497	ARID1A	S1944	Prat_209
27732954	NRSAYPPPAPAYALSSPRGGTPGSGAAAAAG	_SAYPPPAPAYALSS(ph)PR_	0.954454	H	C	Profiling	Inhibition	Crizotinib@NB1 cell-line	SILAC	IMAC	LTQ-Orbitrap Elite	[812530, 5184500]	O14497	ARID1A	S233	Prat_209
27732954	AASGGAQQRSHHAPMSPGSSGGGGQPLARTP	_SHHAPMS(ph)PGSSGGGGQPLAR_	0.999929	H	C	Profiling	Inhibition	Crizotinib@NB1 cell-line	SILAC	IMAC	LTQ-Orbitrap Elite	[6629500, 447810000]	O14497	ARID1A	S363	Prat_209
27732954	PGQRTLLDPGRFSKVSSPAPMEGGEEEEELL	_VS(ph)SPAPMEGGEEEEELLGPK_	0.860494	H	C	Profiling	Inhibition	Crizotinib@SHSY5Y cell-line	SILAC	IMAC	LTQ-Orbitrap Elite	[127050000, 166110000]	O14497	ARID1A	S1754	Prat_211
27732954	QTAYSQQRFPPPQELSQDSFGSQASSAPSMT	_FPPPQELS(ph)QDSFGSQASSAPSMTSSK_	0.953494	H	C	Profiling	Inhibition	Crizotinib@SHSY5Y cell-line	SILAC	IMAC	LTQ-Orbitrap Elite	[43804000, 10656000]	O14497	ARID1A	S604	Prat_211
27732954	YSQQRFPPPQELSQDSFGSQASSAPSMTSSK	_FPPPQELSQDS(ph)FGSQASSAPSMTSSK_	0.894767	H	C	Profiling	Inhibition	Crizotinib@SHSY5Y cell-line	SILAC	IMAC	LTQ-Orbitrap Elite	[4577800, 35644000]	O14497	ARID1A	S607	Prat_211
27732954	PHLPGIRGPSPSPVGSPASVAQSRSGPLSPA	_GPS(ph)PSPVGS(ph)PASVAQSR_	0.999993	H	C	Profiling	Inhibition	Crizotinib@SHSY5Y cell-line	SILAC	IMAC	LTQ-Orbitrap Elite	[176580000, 102720000]	O14497	ARID1A	S702	Prat_211
27732954	QRNPQMPQYSSPQPGSALSPRQPSGGQIHTG	_NPQMPQYSSPQPGS(ph)ALSPR_	0.932282	H	C	Profiling	Inhibition	Crizotinib@SHSY5Y cell-line	SILAC	IMAC	LTQ-Orbitrap Elite	[19430000, 79775000]	O14497	ARID1A	S769	Prat_211
27732954	PHSQIPPLPGMSRSNSVGIQDAFNDGSDSTF	_SNS(ph)VGIQDAFNDGSDSTFQK_	0.912564	H	C	Profiling	Inhibition	Crizotinib@SHSY5Y cell-line	SILAC	IMAC	LTQ-Orbitrap Elite	[10305000, 14867000]	O14497	ARID1A	S1184	Prat_211
27732954	SSEAIKESSKFPFGISPAQSHRNIKILEDEP	_FPFGIS(ph)PAQSHR_	0.943293	H	C	Profiling	Inhibition	DMSO@NB1 cell-line	SILAC	IMAC	LTQ-Orbitrap Elite	[0, 1580123]	O14497	ARID1A	S1944	Prat_359
27732954	NRSAYPPPAPAYALSSPRGGTPGSGAAAAAG	_SAYPPPAPAYALSS(ph)PR_	0.954454	H	C	Profiling	Inhibition	DMSO@NB1 cell-line	SILAC	IMAC	LTQ-Orbitrap Elite	[87459.84458, 6756752.2]	O14497	ARID1A	S233	Prat_359
27732954	AASGGAQQRSHHAPMSPGSSGGGGQPLARTP	_SHHAPMS(ph)PGSSGGGGQPLAR_	0.999929	H	C	Profiling	Inhibition	DMSO@NB1 cell-line	SILAC	IMAC	LTQ-Orbitrap Elite	[7348107.563, 543515098.8]	O14497	ARID1A	S363	Prat_359
27732954	PGQRTLLDPGRFSKVSSPAPMEGGEEEEELL	_VS(ph)SPAPMEGGEEEEELLGPK_	0.860494	H	C	Profiling	Inhibition	DMSO@SHSY5Y cell-line	SILAC	IMAC	LTQ-Orbitrap Elite	[134182238.6, 206063353.8]	O14497	ARID1A	S1754	Prat_371
27732954	QTAYSQQRFPPPQELSQDSFGSQASSAPSMT	_FPPPQELS(ph)QDSFGSQASSAPSMTSSK_	0.953494	H	C	Profiling	Inhibition	DMSO@SHSY5Y cell-line	SILAC	IMAC	LTQ-Orbitrap Elite	[107152867.9, 20456377.1]	O14497	ARID1A	S604	Prat_371
27732954	YSQQRFPPPQELSQDSFGSQASSAPSMTSSK	_FPPPQELSQDS(ph)FGSQASSAPSMTSSK_	0.894767	H	C	Profiling	Inhibition	DMSO@SHSY5Y cell-line	SILAC	IMAC	LTQ-Orbitrap Elite	[0, 63630596.38]	O14497	ARID1A	S607	Prat_371
27732954	PHLPGIRGPSPSPVGSPASVAQSRSGPLSPA	_GPS(ph)PSPVGS(ph)PASVAQSR_	0.999993	H	C	Profiling	Inhibition	DMSO@SHSY5Y cell-line	SILAC	IMAC	LTQ-Orbitrap Elite	[206050426.3, 106670142.2]	O14497	ARID1A	S702	Prat_371
27732954	QRNPQMPQYSSPQPGSALSPRQPSGGQIHTG	_NPQMPQYSSPQPGS(ph)ALSPR_	0.932282	H	C	Profiling	Inhibition	DMSO@SHSY5Y cell-line	SILAC	IMAC	LTQ-Orbitrap Elite	[33762641.75, 116902091.1]	O14497	ARID1A	S769	Prat_371
27732954	PHSQIPPLPGMSRSNSVGIQDAFNDGSDSTF	_SNS(ph)VGIQDAFNDGSDSTFQK_	0.912564	H	C	Profiling	Inhibition	DMSO@SHSY5Y cell-line	SILAC	IMAC	LTQ-Orbitrap Elite	[10294000, 13445000]	O14497	ARID1A	S1184	Prat_371
27762562	PHSQIPPLPGMSRSNSVGIQDAFNDGSDSTF		â‰¥75%	H	C	Profiling	Infection	S. aureus@16HBE14o-cell line	SILAC	TiO2+P-Tyr-100	LTQ Orbitrap Velos Pro hybrid	['Present ', 'Present', 'Present', 'Present']	O14497	ARID1A	S1184	Prat_981
27762562	AASGGAQQRSHHAPMSPGSSGGGGQPLARTP		â‰¥75%	H	C	Profiling	Infection	S. aureus@16HBE14o-cell line	SILAC	TiO2+P-Tyr-100	LTQ Orbitrap Velos Pro hybrid	['Present ', 'Present', 'Present', 'Present']	O14497	ARID1A	S363	Prat_981
27762562	STPHSQIPPLPGMSRSNSVGIQDAFNDGSDS		â‰¥75%	H	C	Profiling	Infection	S. aureus@16HBE14o-cell line	SILAC	TiO2+P-Tyr-100	LTQ Orbitrap Velos Pro hybrid	['Present ', 'Present', 'Present', 'Present']	O14497	ARID1A	S1182	Prat_981
27794612		TSPSKSPFLHS(ph)GMK	0.985068	H	C	Profiling	Squamous cell carcinoma	Gefitinib+FGF2@A431cell line	TMT	Fe IMAC	Q Exactive	[17.554, 17.6009, 17.494]	O14497	ARID1A	S1609	Prat_487
27794612		TSPSKSPFLHS(ph)GMK	0.985068	H	C	Profiling	Squamous cell carcinoma	Gefitinib@A431cell line	TMT	Fe IMAC	Q Exactive	[17.5142, 17.3985, 17.462]	O14497	ARID1A	S1609	Prat_485
27794612		TSPSKSPFLHS(ph)GMK	0.985068	H	C	Profiling	Squamous cell carcinoma	DMSO@A431cell line	TMT	Fe IMAC	Q Exactive	[17.6206, 17.7713, 17.7103, 'Na']	O14497	ARID1A	S1609	Prat_304
28188228		SNS(ph)VGIQDAFNDGSDSTFQKR	â‰¥75%	H	C	Profiling	Colon cancer	Vemurafenib@HCT116 cell line	SILAC	TiO2	Q-Exactive plus	[]	O14497	ARID1A	S1184	Prat_1371
28188228		TS(ph)PSKSPFLHSGMK	â‰¥75%	H	C	Profiling	Colon cancer	Vemurafenib@HCT116 cell line	SILAC	TiO2	Q-Exactive plus	[7.93362927]	O14497	ARID1A	S1600	Prat_1371
28188228		TLLDPGRFS(ph)K	â‰¥75%	H	C	Profiling	Colon cancer	Vemurafenib@HCT116 cell line	SILAC	TiO2	Q-Exactive plus	[7.829300292]	O14497	ARID1A	S1751	Prat_1371
28188228		VSS(ph)PAPMEGGEEEEELLGPK	â‰¥75%	H	C	Profiling	Colon cancer	Vemurafenib@HCT116 cell line	SILAC	TiO2	Q-Exactive plus	[7.86475891]	O14497	ARID1A	S1755	Prat_1371
28188228		SHHAPMS(ph)PGSSGGGGQPLAR	â‰¥75%	H	C	Profiling	Colon cancer	Vemurafenib@HCT116 cell line	SILAC	TiO2	Q-Exactive plus	[7.750790435]	O14497	ARID1A	S363	Prat_1371
28188228		TPQPSS(ph)PMDQMGK	â‰¥75%	H	C	Profiling	Colon cancer	Vemurafenib@HCT116 cell line	SILAC	TiO2	Q-Exactive plus	[7.247731939]	O14497	ARID1A	S382	Prat_1371
28188228		GPS(ph)PSPVGSPASVAQSR	â‰¥75%	H	C	Profiling	Colon cancer	Vemurafenib@HCT116 cell line	SILAC	TiO2	Q-Exactive plus	[7.84560909]	O14497	ARID1A	S696	Prat_1371
28188228		NPQMPQYSSPQPGSALS(ph)PR	â‰¥75%	H	C	Profiling	Colon cancer	Vemurafenib@HCT116 cell line	SILAC	TiO2	Q-Exactive plus	[7.45267945]	O14497	ARID1A	S772	Prat_1371
28188228		SNS(ph)VGIQDAFNDGSDSTFQKR	â‰¥75%	H	C	Profiling	Colon cancer	Vemurafenib@Colo205 cell line	SILAC	TiO2	Q-Exactive plus	[7.493439399]	O14497	ARID1A	S1184	Prat_1370
28188228		TS(ph)PSKSPFLHSGMK	â‰¥75%	H	C	Profiling	Colon cancer	Vemurafenib@Colo205 cell line	SILAC	TiO2	Q-Exactive plus	[]	O14497	ARID1A	S1600	Prat_1370
28188228		TLLDPGRFS(ph)K	â‰¥75%	H	C	Profiling	Colon cancer	Vemurafenib@Colo205 cell line	SILAC	TiO2	Q-Exactive plus	[]	O14497	ARID1A	S1751	Prat_1370
28188228		VSS(ph)PAPMEGGEEEEELLGPK	â‰¥75%	H	C	Profiling	Colon cancer	Vemurafenib@Colo205 cell line	SILAC	TiO2	Q-Exactive plus	[8.155608854]	O14497	ARID1A	S1755	Prat_1370
28188228		SHHAPMS(ph)PGSSGGGGQPLAR	â‰¥75%	H	C	Profiling	Colon cancer	Vemurafenib@Colo205 cell line	SILAC	TiO2	Q-Exactive plus	[]	O14497	ARID1A	S363	Prat_1370
28188228		TPQPSS(ph)PMDQMGK	â‰¥75%	H	C	Profiling	Colon cancer	Vemurafenib@Colo205 cell line	SILAC	TiO2	Q-Exactive plus	[]	O14497	ARID1A	S382	Prat_1370
28188228		GPS(ph)PSPVGSPASVAQSR	â‰¥75%	H	C	Profiling	Colon cancer	Vemurafenib@Colo205 cell line	SILAC	TiO2	Q-Exactive plus	[]	O14497	ARID1A	S696	Prat_1370
28188228		NPQMPQYSSPQPGSALS(ph)PR	â‰¥75%	H	C	Profiling	Colon cancer	Vemurafenib@Colo205 cell line	SILAC	TiO2	Q-Exactive plus	[]	O14497	ARID1A	S772	Prat_1370
28209619	PHSQIPPLPGMSRSNSVGIQDAFNDGSDSTF	_SNS(ph)VGIQDAFNDGSDSTFQK_	0.999997	H	C	Profiling	Breast cancer	Lapatinib@BT-474 cell Parental	dimethyl labeling	IMAC	Q Exactive	[29810100]	O14497	ARID1A	S1184	Prat_700
28209619	AASGGAQQRSHHAPMSPGSSGGGGQPLARTP	_SHHAPMS(ph)PGSSGGGGQPLAR_	0.999982	H	C	Profiling	Breast cancer	Lapatinib@BT-474 cell Parental	dimethyl labeling	IMAC	Q Exactive	[1480470000, 1540080000, 1445180000, 1278260000]	O14497	ARID1A	S363	Prat_700
28209619	PHSQIPPLPGMSRSNSVGIQDAFNDGSDSTF	_SNS(ph)VGIQDAFNDGSDSTFQK_	0.999997	H	C	Profiling	Breast cancer	Lapatinib@BT-474 cell Resistant	dimethyl labeling	IMAC	Q Exactive	[31091100]	O14497	ARID1A	S1184	Prat_701
28209619	AASGGAQQRSHHAPMSPGSSGGGGQPLARTP	_SHHAPMS(ph)PGSSGGGGQPLAR_	0.999982	H	C	Profiling	Breast cancer	Lapatinib@BT-474 cell Resistant	dimethyl labeling	IMAC	Q Exactive	[1278240000, 1162560000, 1318820000, 1566220000]	O14497	ARID1A	S363	Prat_701
28209619	PHSQIPPLPGMSRSNSVGIQDAFNDGSDSTF	_SNS(ph)VGIQDAFNDGSDSTFQK_	0.999997	H	C	Profiling	Breast cancer	Untreated@BT-474 cells Parental	dimethyl labeling	IMAC	Q Exactive	[38911700]	O14497	ARID1A	S1184	Prat_1319
28209619	AASGGAQQRSHHAPMSPGSSGGGGQPLARTP	_SHHAPMS(ph)PGSSGGGGQPLAR_	0.999982	H	C	Profiling	Breast cancer	Untreated@BT-474 cells Parental	dimethyl labeling	IMAC	Q Exactive	[1438790000, 1494860000, 1433500000, 1353020000]	O14497	ARID1A	S363	Prat_1319
28634298	PQMPQYSSPQPGSALSPRQPSGGQIHTGMGS		0.999998	H	C	Profiling	Signaling events	Cilostamide@Jurkat cell line	label free	IMAC	Orbitrap Elite	[-0.4921082, 0.1362527, -0.1750811, 0.06580181, 0.2468896, 0.04188313, 0.2445234, 0.1632033, 0.15739, -0.1497917, -0.2436364, -0.2347997, -0.006979188, 0.1246398, 0.2345256]	O14497	ARID1A	S772	Prat_166
28634298	PGQRTLLDPGRFSKVSSPAPMEGGEEEEELL		0.862527	H	C	Profiling	Signaling events	IBMX (200ÂµM)+ PF-04957325@Jurkat cell line	label free	IMAC	Orbitrap Elite	[0.3420568, 0.4700351, 0.3169661, 0.5165426, 0.3469107, 0.427072, 0.02285664, 0.0001915107, -0.06195319]	O14497	ARID1A	S1754	Prat_604
28634298	PQMPQYSSPQPGSALSPRQPSGGQIHTGMGS		0.999998	H	C	Profiling	Signaling events	IBMX (200ÂµM)+ PF-04957325@Jurkat cell line	label free	IMAC	Orbitrap Elite	[0.7192306, 0.7106894, 0.8011778, 1.020013, 0.8905174, 1.229911, 0.6138686, 0.7764993, 0.6410559]	O14497	ARID1A	S772	Prat_604
28634298	PGQRTLLDPGRFSKVSSPAPMEGGEEEEELL		0.862527	H	C	Profiling	Signaling events	IBMX (50ÂµM)+ PF-04957325@Jurkat cell line	label free	IMAC	Orbitrap Elite	[0.2854216, 0.0, 0.500795, 0.12944050000000001, 0.2246506, 0.04464796, -0.07568935, 0.145993]	O14497	ARID1A	S1754	Prat_605
28634298	PQMPQYSSPQPGSALSPRQPSGGQIHTGMGS		0.999998	H	C	Profiling	Signaling events	IBMX (50ÂµM)+ PF-04957325@Jurkat cell line	label free	IMAC	Orbitrap Elite	[0.8323182, 0.7328894, 0.5388526, 1.108831, 0.9667326, 0.8477851, 0.9816394, 0.8435735]	O14497	ARID1A	S772	Prat_605
28634298	STPHSQIPPLPGMSRSNSVGIQDAFNDGSDS		0.934474	H	C	Profiling	Signaling events	IBMX (50ÂµM)+ PF-04957325@Jurkat cell line	label free	IMAC	Orbitrap Elite	[0.3176135, 0.1271545, 0.1471687, 0.4979189, 0.4128209, -0.3412446, 0.1926478, -0.3559164]	O14497	ARID1A	S1182	Prat_605
28634298	PQMPQYSSPQPGSALSPRQPSGGQIHTGMGS		0.999998	H	C	Profiling	Signaling events	Cilostamide+Rolipram@Jurkat cell line	label free	IMAC	Orbitrap Elite	[-0.3491635, -0.4126116, -0.15679, 0.1587295, 0.1659738, 0.4197645, 0.3643935, 0.2284407, 0.2076901, 0.03141845, 0.2128002, 0.1668791, 0.1746206, 0.5025463]	O14497	ARID1A	S772	Prat_167
28634298	PQMPQYSSPQPGSALSPRQPSGGQIHTGMGS		0.999998	H	C	Profiling	Signaling events	Cilostamide+Rolipram@Jurkat cell line	label free	IMAC	Orbitrap Elite	[-0.3649504, -0.1447908, 0.08903287, 0.01439961, 0.2833098, 0.05674652, 0.4256777, 0.4548229, 0.3114647, 0.2233996, 0.0, 0.1526623, 0.8454677, 0.6864677, 0.6008931]	O14497	ARID1A	S772	Prat_167
28634298	PGQRTLLDPGRFSKVSSPAPMEGGEEEEELL		0.862527	H	C	Profiling	Signaling events	IC78+BRL50481+PF-04957325@Jurkat cell line	label free	IMAC	Orbitrap Elite	[0.1236475, 0.09952339, 0.3098759, 0.07774661, 0.03315117, 0.1216912, 0.3167196, 0.00956068, 0.0]	O14497	ARID1A	S1754	Prat_608
28634298	TPQPTATPTLNQLLTSPSSARGYQGYPGGDY		0.879797	H	C	Profiling	Signaling events	IC78+BRL50481+PF-04957325@Jurkat cell line	label free	IMAC	Orbitrap Elite	[0.1512668, 0.0, 0.0, 0, 0.3158894, 0.2307136, 0.0, 0.3499835, 0.4018378]	O14497	ARID1A	S301	Prat_608
28634298	PQMPQYSSPQPGSALSPRQPSGGQIHTGMGS		0.999998	H	C	Profiling	Signaling events	IC78+BRL50481+PF-04957325@Jurkat cell line	label free	IMAC	Orbitrap Elite	[0.9233168, 0.682364, 0.5508094, 1.203618, 1.087453, 1.086385, 1.079736, 1.062024, 1.101657]	O14497	ARID1A	S772	Prat_608
28634298	STPHSQIPPLPGMSRSNSVGIQDAFNDGSDS		0.934474	H	C	Profiling	Signaling events	IC78+BRL50481+PF-04957325@Jurkat cell line	label free	IMAC	Orbitrap Elite	[-0.6698231, 0.0, -0.5287181, 0.7026862, 0.6194959, 0.7260228, 0.4015572, 0.3826148, 0.4903985]	O14497	ARID1A	S1182	Prat_608
28634298	PQMPQYSSPQPGSALSPRQPSGGQIHTGMGS		0.999998	H	C	Profiling	Signaling events	PGE2+IBMX (200ÂµM)+PF-04957325@Jurkat cell line	label free	IMAC	Orbitrap Elite	[1.152927, 1.113271, 1.227348, 1.136243, 0.9983811, 1.083513, 1.040198, 0.9940858, 1.074972]	O14497	ARID1A	S772	Prat_894
28634298	PQMPQYSSPQPGSALSPRQPSGGQIHTGMGS		0.999998	H	C	Profiling	Signaling events	PGE2+IBMX (50ÂµM)+PF-04957325@Jurkat cell line	label free	IMAC	Orbitrap Elite	[0.8303733, 0.93936, 0.8179379, 1.127634, 1.069197, 0.6956657, 0.5780317]	O14497	ARID1A	S772	Prat_895
28634298	STPHSQIPPLPGMSRSNSVGIQDAFNDGSDS		0.934474	H	C	Profiling	Signaling events	PGE2+IBMX (50ÂµM)+PF-04957325@Jurkat cell line	label free	IMAC	Orbitrap Elite	[0.6788899, 0.600899, 0.4651181, 0.6382039, 0.5663481, 0.03541706, -0.1209144]	O14497	ARID1A	S1182	Prat_895
28634298	PQMPQYSSPQPGSALSPRQPSGGQIHTGMGS		0.999998	H	C	Profiling	Signaling events	PGE2+IC78+BRL50481+PF-04957325@Jurkat cell line	label free	IMAC	Orbitrap Elite	[1.260373, 1.211724, 1.017442, 1.201539, 1.084117, 0.9777315, 1.23206, 1.112646, 1.024258]	O14497	ARID1A	S772	Prat_896
28634298	STPHSQIPPLPGMSRSNSVGIQDAFNDGSDS		0.934474	H	C	Profiling	Signaling events	PGE2+IC78+BRL50481+PF-04957325@Jurkat cell line	label free	IMAC	Orbitrap Elite	[-0.1679236, -0.01547167, -0.2084844, 0.6684463, 0.6133449, 0.5491641, 0.5317413, 0.5107256, 0.5779004]	O14497	ARID1A	S1182	Prat_896
28634298	PQMPQYSSPQPGSALSPRQPSGGQIHTGMGS		0.999998	H	C	Profiling	Signaling events	PGE2+Rolipram@Jurkat cell line	label free	IMAC	Orbitrap Elite	[0.215284, 0.3343393, 0.5828281, 0.4949438, 0.2848565, 0.119088, 0.1948894, 0.09680951, 0.1048455, 0.3310085, 0.4748284, 0.3417749]	O14497	ARID1A	S772	Prat_897
28634298	PQMPQYSSPQPGSALSPRQPSGGQIHTGMGS		0.999998	H	C	Profiling	Signaling events	PGE2@Jurkat cell line	label free	IMAC	Orbitrap Elite	[0.4026372, 0.3633476, -0.05339435, 0.2923829, 0.4587814, 0.2981519, -0.06610428, -0.04180545, -0.2088654, 0.3231094, 0.4019124, 0.1843343, 0.9565504, 0.8044815, 0.7733667]	O14497	ARID1A	S772	Prat_891
28634298	PGQRTLLDPGRFSKVSSPAPMEGGEEEEELL		0.862527	H	C	Profiling	Signaling events	DMSO@Jurkat cell line	label free	IMAC	Orbitrap Elite	[0.03314377, -0.2396831, -0.09120151, -0.3880477, -0.3803773, -0.07556661, 0.0, 0.0, -0.8566378, -0.9230776, -0.8466696, -0.758271, -0.45206, -0.5192705, -0.337479]	O14497	ARID1A	S1754	Prat_338
28634298	PQMPQYSSPQPGSALSPRQPSGGQIHTGMGS		0.999998	H	C	Profiling	Signaling events	DMSO@Jurkat cell line	label free	IMAC	Orbitrap Elite	[-0.07331292, 0.2955908, 0.100679, 0.3869528, 0.4051632, 0.6463007, 0.5879004, 0.3100792, 0.5153255, -0.1711832, -0.0778198, -0.1000368, 0.5559454, 0.6190143, 0.8125803]	O14497	ARID1A	S772	Prat_338
28634298	STPHSQIPPLPGMSRSNSVGIQDAFNDGSDS		0.934474	H	C	Profiling	Signaling events	DMSO@Jurkat cell line	label free	IMAC	Orbitrap Elite	[0.0, 0.0, 0.0, -0.527069, -0.8430715, -0.6689388, -0.03852438, -0.276957, -0.2557573, 0.2050215, 0.01485948, 0.1135379, 0.5650921, 0.7209233, 0.4139942]	O14497	ARID1A	S1182	Prat_338
28818855	AASGGAQQRSHHAPMSPGSSGGGGQPLARTP		0.992723	H	C	Profiling	PAR1-mediated signaling	APCTL(NPNDKYEPF-NH2)@BOECs L	SILAC	TiO2	Orbitrap Fusion Tribrid	['Present']	O14497	ARID1A	S363	Prat_67
28818855	AASGGAQQRSHHAPMSPGSSGGGGQPLARTP		0.992723	H	C	Profiling	PAR1-mediated signaling	NETL(RNPNDKYEPF-NH2)@BOECs L	SILAC	TiO2	Orbitrap Fusion Tribrid	['Present']	O14497	ARID1A	S363	Prat_783
28818855	AASGGAQQRSHHAPMSPGSSGGGGQPLARTP		0.992723	H	C	Profiling	PAR1-mediated signaling	APCTL(NPNDKYEPF-NH2)@BOECs H	SILAC	TiO2	Orbitrap Fusion Tribrid	['Present']	O14497	ARID1A	S363	Prat_66
28818855	AASGGAQQRSHHAPMSPGSSGGGGQPLARTP		0.992723	H	C	Profiling	PAR1-mediated signaling	APCTL(NPNDKYEPF-NH2)@BOECs M	SILAC	TiO2	Orbitrap Fusion Tribrid	['Present']	O14497	ARID1A	S363	Prat_68
28818855	AASGGAQQRSHHAPMSPGSSGGGGQPLARTP		0.992723	H	C	Profiling	PAR1-mediated signaling	MMP1TL(PRSFLLRN-NH2)@BOECs H	SILAC	TiO2	Orbitrap Fusion Tribrid	['Present']	O14497	ARID1A	S363	Prat_743
28818855	AASGGAQQRSHHAPMSPGSSGGGGQPLARTP		0.992723	H	C	Profiling	PAR1-mediated signaling	MMP1TL(PRSFLLRN-NH2)@BOECs M	SILAC	TiO2	Orbitrap Fusion Tribrid	['Present']	O14497	ARID1A	S363	Prat_745
28818855	AASGGAQQRSHHAPMSPGSSGGGGQPLARTP		0.992723	H	C	Profiling	PAR1-mediated signaling	NETL(RNPNDKYEPF-NH2)@BOECs H	SILAC	TiO2	Orbitrap Fusion Tribrid	['Present']	O14497	ARID1A	S363	Prat_782
28818855	AASGGAQQRSHHAPMSPGSSGGGGQPLARTP		0.992723	H	C	Profiling	PAR1-mediated signaling	NETL(RNPNDKYEPF-NH2)@BOECs M	SILAC	TiO2	Orbitrap Fusion Tribrid	['Present']	O14497	ARID1A	S363	Prat_784
28818855	AASGGAQQRSHHAPMSPGSSGGGGQPLARTP		0.992723	H	C	Profiling	PAR1-mediated signaling	ThrombinTL(SFLLRN-NH2)@BOECs H	SILAC	TiO2	Orbitrap Fusion Tribrid	['Present']	O14497	ARID1A	S363	Prat_1203
28818855	AASGGAQQRSHHAPMSPGSSGGGGQPLARTP		0.992723	H	C	Profiling	PAR1-mediated signaling	ThrombinTL(SFLLRN-NH2)@BOECs M	SILAC	TiO2	Orbitrap Fusion Tribrid	['Present']	O14497	ARID1A	S363	Prat_1205
28818855	AASGGAQQRSHHAPMSPGSSGGGGQPLARTP		0.992723	H	C	Profiling	PAR1-mediated signaling	MMP1TL(PRSFLLRN-NH2)@BOECs L	SILAC	TiO2	Orbitrap Fusion Tribrid	['Present']	O14497	ARID1A	S363	Prat_744
28818855	AASGGAQQRSHHAPMSPGSSGGGGQPLARTP		0.992723	H	C	Profiling	PAR1-mediated signaling	NP3TL(TLDPRSF-NH2)@BOECs L	SILAC	TiO2	Orbitrap Fusion Tribrid	['Present']	O14497	ARID1A	S363	Prat_807
28818855	AASGGAQQRSHHAPMSPGSSGGGGQPLARTP		0.992723	H	C	Profiling	PAR1-mediated signaling	ThrombinTL(SFLLRN-NH2)@BOECs L	SILAC	TiO2	Orbitrap Fusion Tribrid	['Present']	O14497	ARID1A	S363	Prat_1204
28818855	AASGGAQQRSHHAPMSPGSSGGGGQPLARTP		0.992723	H	C	Profiling	PAR1-mediated signaling	NP3TL(TLDPRSF-NH2)@BOECs H	SILAC	TiO2	Orbitrap Fusion Tribrid	['Present']	O14497	ARID1A	S363	Prat_806
28818855	AASGGAQQRSHHAPMSPGSSGGGGQPLARTP		0.992723	H	C	Profiling	PAR1-mediated signaling	NP3TL(TLDPRSF-NH2)@BOECs M	SILAC	TiO2	Orbitrap Fusion Tribrid	['Present']	O14497	ARID1A	S363	Prat_808
29083192	AASGGAQQRSHHAPMSPGSSGGGGQPLARTP	SHHAPMS(ph)PGSSGGGGQPLAR	0.980036	H	C	Profile	Fractionation-study	Unfractionated HeLa cell lysate digest(1mg)	TMT	TiO2	LTQ Orbitrap Velos	[2679900.0, '-', '-', '-']	O14497	ARID1A	S363	Prat_1251
29083192	GQRTLLDPGRFSKVSSPAPMEGGEEEEELLG	VSS(ph)PAPMEGGEEEEELLGPK	0.84865	H	C	Profile	Fractionation-study	BRP fractionation@HeLa cell line R1	TMT	TiO2	LTQ Orbitrap Velos	[2692600.0, '-', '-', '-']	O14497	ARID1A	S1755	Prat_112
29083192	GQRTLLDPGRFSKVSSPAPMEGGEEEEELLG	VSS(ph)PAPMEGGEEEEELLGPK	0.858511	H	C	Profile	Fractionation-study	BRP fractionation@HeLa cell line R3	TMT	TiO2	LTQ Orbitrap Velos	[2276000.0, '-', '-', '-']	O14497	ARID1A	S1755	Prat_114
29083192	GQRTLLDPGRFSKVSSPAPMEGGEEEEELLG	VSS(ph)PAPMEGGEEEEELLGPK	0.752692	H	C	Profile	Fractionation-study	CSCX@HeLa cell line R1	TMT	TiO2	LTQ Orbitrap Velos	[5647500.0, '-', '-', '-']	O14497	ARID1A	S1755	Prat_213
29083192	SGGGGQPLARTPQPSSPMDQMGKMRPQPYGG	TPQPSS(ph)PMDQMGK	0.844992	H	C	Profile	Fractionation-study	CSCX@HeLa cell line R1	TMT	TiO2	LTQ Orbitrap Velos	[3706200.0, '-', '-', '-']	O14497	ARID1A	S382	Prat_213
29083192	PHSQIPPLPGMSRSNSVGIQDAFNDGSDSTF	SNS(ph)VGIQDAFNDGSDSTFQKR	0.812811	H	C	Profile	Fractionation-study	CSCX@HeLa cell line R2	TMT	TiO2	LTQ Orbitrap Velos	[2246600.0, '-', '-', '-']	O14497	ARID1A	S1184	Prat_214
29083192	SGGGGQPLARTPQPSSPMDQMGKMRPQPYGG	TPQPSS(ph)PMDQMGK	0.933533	H	C	Profile	Fractionation-study	CSCX@HeLa cell line R2	TMT	TiO2	LTQ Orbitrap Velos	[7186100.0, '-', '-', '-']	O14497	ARID1A	S382	Prat_214
29083192	AASGGAQQRSHHAPMSPGSSGGGGQPLARTP	SHHAPMS(ph)PGSSGGGGQPLAR	0.985456	H	C	Profile	Fractionation-study	SAX@HeLa cell line R2	TMT	TiO2	LTQ Orbitrap Velos	[28225000.0, '-', '-', '-']	O14497	ARID1A	S363	Prat_1023
29083192	FSPHTSPHLPGIRGPSPSPVGSPASVAQSRS	GPS(ph)PSPVGSPASVAQSR	0.970067	H	C	Profile	Fractionation-study	SCX@HeLa cell line R1	TMT	TiO2	LTQ Orbitrap Velos	[166750.0, '-', '-', '-']	O14497	ARID1A	S696	Prat_1042
29083192	GQRTLLDPGRFSKVSSPAPMEGGEEEEELLG	VSS(ph)PAPMEGGEEEEELLGPK	0.861521	H	C	Profile	Fractionation-study	SCX@HeLa cell line R3	TMT	TiO2	LTQ Orbitrap Velos	[1198900.0, '-', '-', '-']	O14497	ARID1A	S1755	Prat_1044
29154753		NDMTYNYANRQS(ph)TGSAPQGPAYHGVNT	0.99	H	C	Profiling	Stimuli	Mitotic arrest@RPE-1 cell	SILAC	TiO2	Q-Exactive Plus	['Present', 'Present']	O14497	ARID1A	S1513	Prat_726
29154753		FGAMGGGGPSAAGGGTPQPTATPTLNQLLTS(ph)PSSAG	0.99	H	C	Profiling	Stimuli	Mitotic arrest@RPE-1 cell	SILAC	TiO2	Q-Exactive Plus	['Present', 'Present']	O14497	ARID1A	S301	Prat_726
29154753		FPPPQELS(ph)QDSFGSQASSAPSMTSSG	0.99	H	C	Profiling	Stimuli	Mitotic arrest@RPE-1 cell	SILAC	TiO2	Q-Exactive Plus	['Present', 'Present']	O14497	ARID1A	S604	Prat_726
29507054	PQMPQYSSPQPGSALSPRQPSGGQIHTGMGS		0.999988	H	C	Profiling	melanomas	DMSO@SK-Mel24 cells	TMT 10plex	TiO2	HF Q-Exactive Orbitrap	[0.6215305, -0.5113125, 0.4342403]	O14497	ARID1A	S772	Prat_372
29507054	AASGGAQQRSHHAPMSPGSSGGGGQPLARTP		0.999667	H	C	Profiling	melanomas	DMSO@SK-Mel24 cells	TMT 10plex	TiO2	HF Q-Exactive Orbitrap	[-1.56303, -1.404707]	O14497	ARID1A	S363	Prat_372
29507054	GQRTLLDPGRFSKVSSPAPMEGGEEEEELLG		0.836229	H	C	Profiling	melanomas	DMSO@SK-Mel24 cells	TMT 10plex	TiO2	HF Q-Exactive Orbitrap	[0.06387138, -0.07757759, 0.2179642]	O14497	ARID1A	S1755	Prat_372
29507054	PQMPQYSSPQPGSALSPRQPSGGQIHTGMGS		0.999988	H	C	Profiling	melanomas	DMSO@SK-Mel24 cells	TMT 10plex	TiO2	HF Q-Exactive Orbitrap	[]	O14497	ARID1A	S772	Prat_372
29507054	AASGGAQQRSHHAPMSPGSSGGGGQPLARTP		0.999667	H	C	Profiling	melanomas	DMSO@SK-Mel24 cells	TMT 10plex	TiO2	HF Q-Exactive Orbitrap	[]	O14497	ARID1A	S363	Prat_372
29507054	GQRTLLDPGRFSKVSSPAPMEGGEEEEELLG		0.836229	H	C	Profiling	melanomas	DMSO@SK-Mel24 cells	TMT 10plex	TiO2	HF Q-Exactive Orbitrap	[]	O14497	ARID1A	S1755	Prat_372
29507054	PQMPQYSSPQPGSALSPRQPSGGQIHTGMGS		0.999988	H	C	Profiling	melanomas	DMSO@SK-Mel28 cells	TMT 10plex	TiO2	HF Q-Exactive Orbitrap	[-1.476839, -1.029814]	O14497	ARID1A	S772	Prat_373
29507054	AASGGAQQRSHHAPMSPGSSGGGGQPLARTP		0.999667	H	C	Profiling	melanomas	DMSO@SK-Mel28 cells	TMT 10plex	TiO2	HF Q-Exactive Orbitrap	[-0.7047863, 1.895004, 2.3617]	O14497	ARID1A	S363	Prat_373
29507054	GQRTLLDPGRFSKVSSPAPMEGGEEEEELLG		0.836229	H	C	Profiling	melanomas	DMSO@SK-Mel28 cells	TMT 10plex	TiO2	HF Q-Exactive Orbitrap	[2.054842, 2.706757, 2.1455]	O14497	ARID1A	S1755	Prat_373
29507054	PQMPQYSSPQPGSALSPRQPSGGQIHTGMGS		0.999988	H	C	Profiling	melanomas	DMSO@SK-Mel28 cells	TMT 10plex	TiO2	HF Q-Exactive Orbitrap	[]	O14497	ARID1A	S772	Prat_373
29507054	AASGGAQQRSHHAPMSPGSSGGGGQPLARTP		0.999667	H	C	Profiling	melanomas	DMSO@SK-Mel28 cells	TMT 10plex	TiO2	HF Q-Exactive Orbitrap	[]	O14497	ARID1A	S363	Prat_373
29507054	GQRTLLDPGRFSKVSSPAPMEGGEEEEELLG		0.836229	H	C	Profiling	melanomas	DMSO@SK-Mel28 cells	TMT 10plex	TiO2	HF Q-Exactive Orbitrap	[]	O14497	ARID1A	S1755	Prat_373
29507054	PQMPQYSSPQPGSALSPRQPSGGQIHTGMGS		0.999988	H	C	Profiling	melanomas	Dabra+XL888@SK-Mel28 cells	TMT 10plex	TiO2	HF Q-Exactive Orbitrap	[-2.204184, -1.964787]	O14497	ARID1A	S772	Prat_235
29507054	AASGGAQQRSHHAPMSPGSSGGGGQPLARTP		0.999667	H	C	Profiling	melanomas	Dabra+XL888@SK-Mel28 cells	TMT 10plex	TiO2	HF Q-Exactive Orbitrap	[1.626844, -1.882334, -0.9319496]	O14497	ARID1A	S363	Prat_235
29507054	GQRTLLDPGRFSKVSSPAPMEGGEEEEELLG		0.836229	H	C	Profiling	melanomas	Dabra+XL888@SK-Mel28 cells	TMT 10plex	TiO2	HF Q-Exactive Orbitrap	[-4.394594]	O14497	ARID1A	S1755	Prat_235
29507054	PQMPQYSSPQPGSALSPRQPSGGQIHTGMGS		0.999988	H	C	Profiling	melanomas	Dabra+XL888@SK-Mel28 cells	TMT 10plex	TiO2	HF Q-Exactive Orbitrap	[]	O14497	ARID1A	S772	Prat_235
29507054	AASGGAQQRSHHAPMSPGSSGGGGQPLARTP		0.999667	H	C	Profiling	melanomas	Dabra+XL888@SK-Mel28 cells	TMT 10plex	TiO2	HF Q-Exactive Orbitrap	[]	O14497	ARID1A	S363	Prat_235
29507054	GQRTLLDPGRFSKVSSPAPMEGGEEEEELLG		0.836229	H	C	Profiling	melanomas	Dabra+XL888@SK-Mel28 cells	TMT 10plex	TiO2	HF Q-Exactive Orbitrap	[]	O14497	ARID1A	S1755	Prat_235
29507054	PQMPQYSSPQPGSALSPRQPSGGQIHTGMGS		0.999988	H	C	Profiling	melanomas	Dabra+XL888@SK-Mel24 cells	TMT 10plex	TiO2	HF Q-Exactive Orbitrap	[]	O14497	ARID1A	S772	Prat_234
29507054	AASGGAQQRSHHAPMSPGSSGGGGQPLARTP		0.999667	H	C	Profiling	melanomas	Dabra+XL888@SK-Mel24 cells	TMT 10plex	TiO2	HF Q-Exactive Orbitrap	[0.23559, 0.9138279, -0.04963493]	O14497	ARID1A	S363	Prat_234
29507054	GQRTLLDPGRFSKVSSPAPMEGGEEEEELLG		0.836229	H	C	Profiling	melanomas	Dabra+XL888@SK-Mel24 cells	TMT 10plex	TiO2	HF Q-Exactive Orbitrap	[-0.09816933, -0.5879135, -1.546894]	O14497	ARID1A	S1755	Prat_234
29507054	AASGGAQQRSHHAPMSPGSSGGGGQPLARTP		0.999667	H	C	Profiling	melanomas	Dabra+XL888@SK-Mel24 cells	TMT 10plex	TiO2	HF Q-Exactive Orbitrap	[]	O14497	ARID1A	S363	Prat_234
29507054	GQRTLLDPGRFSKVSSPAPMEGGEEEEELLG		0.836229	H	C	Profiling	melanomas	Dabra+XL888@SK-Mel24 cells	TMT 10plex	TiO2	HF Q-Exactive Orbitrap	[]	O14497	ARID1A	S1755	Prat_234
29507054	PQMPQYSSPQPGSALSPRQPSGGQIHTGMGS		0.999988	H	C	Profiling	melanomas	Dabra@SK-Mel28 cells	TMT 10plex	TiO2	HF Q-Exactive Orbitrap	[0.4504261, -0.291523, -1.810835]	O14497	ARID1A	S772	Prat_233
29507054	AASGGAQQRSHHAPMSPGSSGGGGQPLARTP		0.999667	H	C	Profiling	melanomas	Dabra@SK-Mel28 cells	TMT 10plex	TiO2	HF Q-Exactive Orbitrap	[0.960371, -0.4191761, 2.462784]	O14497	ARID1A	S363	Prat_233
29507054	GQRTLLDPGRFSKVSSPAPMEGGEEEEELLG		0.836229	H	C	Profiling	melanomas	Dabra@SK-Mel28 cells	TMT 10plex	TiO2	HF Q-Exactive Orbitrap	[1.548483, 0.679533, 0.2007103]	O14497	ARID1A	S1755	Prat_233
29507054	PQMPQYSSPQPGSALSPRQPSGGQIHTGMGS		0.999988	H	C	Profiling	melanomas	Dabra@SK-Mel28 cells	TMT 10plex	TiO2	HF Q-Exactive Orbitrap	[]	O14497	ARID1A	S772	Prat_233
29507054	AASGGAQQRSHHAPMSPGSSGGGGQPLARTP		0.999667	H	C	Profiling	melanomas	Dabra@SK-Mel28 cells	TMT 10plex	TiO2	HF Q-Exactive Orbitrap	[]	O14497	ARID1A	S363	Prat_233
29507054	GQRTLLDPGRFSKVSSPAPMEGGEEEEELLG		0.836229	H	C	Profiling	melanomas	Dabra@SK-Mel28 cells	TMT 10plex	TiO2	HF Q-Exactive Orbitrap	[]	O14497	ARID1A	S1755	Prat_233
29507054	PQMPQYSSPQPGSALSPRQPSGGQIHTGMGS		0.999988	H	C	Profiling	melanomas	Dabra@SK-Mel24 cells	TMT 10plex	TiO2	HF Q-Exactive Orbitrap	[-0.845499]	O14497	ARID1A	S772	Prat_232
29507054	AASGGAQQRSHHAPMSPGSSGGGGQPLARTP		0.999667	H	C	Profiling	melanomas	Dabra@SK-Mel24 cells	TMT 10plex	TiO2	HF Q-Exactive Orbitrap	[-0.2129059, 0.5388184, 1.298458]	O14497	ARID1A	S363	Prat_232
29507054	GQRTLLDPGRFSKVSSPAPMEGGEEEEELLG		0.836229	H	C	Profiling	melanomas	Dabra@SK-Mel24 cells	TMT 10plex	TiO2	HF Q-Exactive Orbitrap	[-1.113615, -0.3695431, -0.9151096]	O14497	ARID1A	S1755	Prat_232
29507054	PQMPQYSSPQPGSALSPRQPSGGQIHTGMGS		0.999988	H	C	Profiling	melanomas	Dabra@SK-Mel24 cells	TMT 10plex	TiO2	HF Q-Exactive Orbitrap	[]	O14497	ARID1A	S772	Prat_232
29507054	AASGGAQQRSHHAPMSPGSSGGGGQPLARTP		0.999667	H	C	Profiling	melanomas	Dabra@SK-Mel24 cells	TMT 10plex	TiO2	HF Q-Exactive Orbitrap	[]	O14497	ARID1A	S363	Prat_232
29507054	GQRTLLDPGRFSKVSSPAPMEGGEEEEELLG		0.836229	H	C	Profiling	melanomas	Dabra@SK-Mel24 cells	TMT 10plex	TiO2	HF Q-Exactive Orbitrap	[]	O14497	ARID1A	S1755	Prat_232
29507054	PQMPQYSSPQPGSALSPRQPSGGQIHTGMGS		0.999988	H	C	Profiling	melanomas	XL888@SK-Mel28 cells	TMT 10plex	TiO2	HF Q-Exactive Orbitrap	[-1.092224, 0.1197624, -0.9373131]	O14497	ARID1A	S772	Prat_1390
29507054	AASGGAQQRSHHAPMSPGSSGGGGQPLARTP		0.999667	H	C	Profiling	melanomas	XL888@SK-Mel28 cells	TMT 10plex	TiO2	HF Q-Exactive Orbitrap	[2.922525, 1.537399, 1.939428]	O14497	ARID1A	S363	Prat_1390
29507054	GQRTLLDPGRFSKVSSPAPMEGGEEEEELLG		0.836229	H	C	Profiling	melanomas	XL888@SK-Mel28 cells	TMT 10plex	TiO2	HF Q-Exactive Orbitrap	[1.743036, 1.235441]	O14497	ARID1A	S1755	Prat_1390
29507054	PQMPQYSSPQPGSALSPRQPSGGQIHTGMGS		0.999988	H	C	Profiling	melanomas	XL888@SK-Mel28 cells	TMT 10plex	TiO2	HF Q-Exactive Orbitrap	[]	O14497	ARID1A	S772	Prat_1390
29507054	AASGGAQQRSHHAPMSPGSSGGGGQPLARTP		0.999667	H	C	Profiling	melanomas	XL888@SK-Mel28 cells	TMT 10plex	TiO2	HF Q-Exactive Orbitrap	[]	O14497	ARID1A	S363	Prat_1390
29507054	GQRTLLDPGRFSKVSSPAPMEGGEEEEELLG		0.836229	H	C	Profiling	melanomas	XL888@SK-Mel28 cells	TMT 10plex	TiO2	HF Q-Exactive Orbitrap	[]	O14497	ARID1A	S1755	Prat_1390
29507054	PQMPQYSSPQPGSALSPRQPSGGQIHTGMGS		0.999988	H	C	Profiling	melanomas	XL888@SK-Mel24 cells	TMT 10plex	TiO2	HF Q-Exactive Orbitrap	[]	O14497	ARID1A	S772	Prat_1389
29507054	AASGGAQQRSHHAPMSPGSSGGGGQPLARTP		0.999667	H	C	Profiling	melanomas	XL888@SK-Mel24 cells	TMT 10plex	TiO2	HF Q-Exactive Orbitrap	[0.5757561, 0.6025295, 0.95928]	O14497	ARID1A	S363	Prat_1389
29507054	GQRTLLDPGRFSKVSSPAPMEGGEEEEELLG		0.836229	H	C	Profiling	melanomas	XL888@SK-Mel24 cells	TMT 10plex	TiO2	HF Q-Exactive Orbitrap	[-1.357464, -1.831587, 0.1194706]	O14497	ARID1A	S1755	Prat_1389
29507054	AASGGAQQRSHHAPMSPGSSGGGGQPLARTP		0.999667	H	C	Profiling	melanomas	XL888@SK-Mel24 cells	TMT 10plex	TiO2	HF Q-Exactive Orbitrap	[]	O14497	ARID1A	S363	Prat_1389
29507054	GQRTLLDPGRFSKVSSPAPMEGGEEEEELLG		0.836229	H	C	Profiling	melanomas	XL888@SK-Mel24 cells	TMT 10plex	TiO2	HF Q-Exactive Orbitrap	[]	O14497	ARID1A	S1755	Prat_1389
29523821	PQMPQYSSPQPGSALSPRQPSGGQIHTGMGS	NPQMPQYSSPQPGSALS(ph)PR	0.89123	H	C	Profiling	Stimuli	SB203580+IR-UV@U2OS cells	SILAC	TiO2	Q Exactive or Q Exactive Plus	['Present', 'Present', 'Present', 'Present']	O14497	ARID1A	S772	Prat_1035
29523821	AASGGAQQRSHHAPMSPGSSGGGGQPLARTP	SHHAPMS(ph)PGSSGGGGQPLAR	0.991793	H	C	Profiling	Stimuli	SB203580+IR-UV@U2OS cells	SILAC	TiO2	Q Exactive or Q Exactive Plus	['Present', 'Present', 'Present', 'Present']	O14497	ARID1A	S363	Prat_1035
29523821	GQRTLLDPGRFSKVSSPAPMEGGEEEEELLG	VSS(ph)PAPMEGGEEEEELLGPK	0.998948	H	C	Profiling	Stimuli	SB203580+IR-UV@U2OS cells	SILAC	TiO2	Q Exactive or Q Exactive Plus	['Present', 'Present', 'Present', 'Present']	O14497	ARID1A	S1755	Prat_1035
29523821	PHLPGIRGPSPSPVGSPASVAQSRSGPLSPA	GPS(ph)PSPVGS(ph)PASVAQSR	0.994558	H	C	Profiling	Stimuli	SB203580+IR-UV@U2OS cells	SILAC	TiO2	Q Exactive or Q Exactive Plus	['Present', 'Present', 'Present', 'Present']	O14497	ARID1A	S702	Prat_1035
29523821	PQMPQYSSPQPGSALSPRQPSGGQIHTGMGS	NPQMPQYSSPQPGSALS(ph)PR	0.89123	H	C	Profiling	Stimuli	DMSO@U2OS cells_29523821	SILAC	TiO2	Q Exactive or Q Exactive Plus	['Present', 'Present', 'Present', 'Present']	O14497	ARID1A	S772	dup_3788
29523821	AASGGAQQRSHHAPMSPGSSGGGGQPLARTP	SHHAPMS(ph)PGSSGGGGQPLAR	0.991793	H	C	Profiling	Stimuli	DMSO@U2OS cells_29523821	SILAC	TiO2	Q Exactive or Q Exactive Plus	['Present', 'Present', 'Present', 'Present']	O14497	ARID1A	S363	dup_3788
29523821	GQRTLLDPGRFSKVSSPAPMEGGEEEEELLG	VSS(ph)PAPMEGGEEEEELLGPK	0.998948	H	C	Profiling	Stimuli	DMSO@U2OS cells_29523821	SILAC	TiO2	Q Exactive or Q Exactive Plus	['Present', 'Present', 'Present', 'Present']	O14497	ARID1A	S1755	dup_3788
29523821	PHLPGIRGPSPSPVGSPASVAQSRSGPLSPA	GPS(ph)PSPVGS(ph)PASVAQSR	0.994558	H	C	Profiling	Stimuli	DMSO@U2OS cells_29523821	SILAC	TiO2	Q Exactive or Q Exactive Plus	['Present', 'Present', 'Present', 'Present']	O14497	ARID1A	S702	dup_3788
29622655	SSEAIKESSKFPFGISPAQSHRNIKILEDEP	FPFGIS(ph)PAQSHR	0.999986	H	C	Profiling	Multiple myeloma	DMSOcoculture@MM.1S cells	not mentioned	IMAC	Q-Exactive Plus	[1071800.0]	O14497	ARID1A	S1944	Prat_383
29622655	VGDPGQRTLLDPGRFSKVSSPAPMEGGEEEE	TLLDPGRFS(ph)K	0.999963	H	C	Profiling	Multiple myeloma	DMSOcoculture@MM.1S cells	not mentioned	IMAC	Q-Exactive Plus	[1627600.0]	O14497	ARID1A	S1751	Prat_383
29622655	FSPHTSPHLPGIRGPSPSPVGSPASVAQSRS	GPS(ph)PSPVGSPASVAQSR	0.999586	H	C	Profiling	Multiple myeloma	DMSOcoculture@MM.1S cells	not mentioned	IMAC	Q-Exactive Plus	[3859100.0]	O14497	ARID1A	S696	Prat_383
29622655	AASGGAQQRSHHAPMSPGSSGGGGQPLARTP	SHHAPMS(ph)PGSSGGGGQPLAR	0.977797	H	C	Profiling	Multiple myeloma	DMSOcoculture@MM.1S cells	not mentioned	IMAC	Q-Exactive Plus	[2760700.0]	O14497	ARID1A	S363	Prat_383
29622655	QTAYSQQRFPPPQELSQDSFGSQASSAPSMT	FPPPQELS(ph)QDSFGSQASSAPSMTSSK	0.990182	H	C	Profiling	Multiple myeloma	Tofactinib (1.5h)@MM.1S cells	not mentioned	IMAC	Q-Exactive Plus	[1866816.0390388197]	O14497	ARID1A	S604	Prat_1222
29622655	SSEAIKESSKFPFGISPAQSHRNIKILEDEP	FPFGIS(ph)PAQSHR	0.999967	H	C	Profiling	Multiple myeloma	Tofactinib (24h)@MM.1S cells	not mentioned	IMAC	Q-Exactive Plus	[952010.7011267382]	O14497	ARID1A	S1944	Prat_1223
29622655	SGGGGQPLARTPQPSSPMDQMGKMRPQPYGG	TPQPSS(ph)PMDQMGK	0.864056	H	C	Profiling	Multiple myeloma	Tofactinib (24h)@MM.1S cells	not mentioned	IMAC	Q-Exactive Plus	[2764069.1649040263]	O14497	ARID1A	S382	Prat_1223
29622655	PHSQIPPLPGMSRSNSVGIQDAFNDGSDSTF	SNS(ph)VGIQDAFNDGSDSTFQKR	0.995068	H	C	Profiling	Multiple myeloma	Monoculture@MM.1S cells	not mentioned	IMAC	Q-Exactive Plus	[2538854.5061806757]	O14497	ARID1A	S1184	Prat_773
29666759	AASGGAQQRSHHAPMSPGSSGGGGQPLARTP		0.999993	H	C	Profiling	Kinase analysis	DIA1-HA plasmid(MF)@HEK293T cells	Label free	Ti-IMAC	LTQ-Orbitrap Elite	[-0.782043, -0.952114, -2.94412, -1.8792]	O14497	ARID1A	S363	Prat_256
29666759	AASGGAQQRSHHAPMSPGSSGGGGQPLARTP		0.999993	H	C	Profiling	Kinase analysis	WT(MF)@HEK293T cells	Label free	Ti-IMAC	LTQ-Orbitrap Elite	[0.430342, -0.544004, -0.711121, -1.83522, -0.245829]	O14497	ARID1A	S363	Prat_1383
29900121	SNSVGIQDAFNDGSDSTFQK		98.01;;	H	C	Profiling	neuroblastoma	Undifferentiated SH-SY5Y cells	iTRAQ	TiO2+SIMAC	LTQLTQ Orbitrap Velos+quadrupole-Orbitrap+Q-Exactive	['Present', 'Present', 'Present']	O14497	ARID1A	S1184	Prat_1249
29900121	SNSVGIQDAFNDGSDSTFQK		98.01;;	H	C	Profiling	neuroblastoma	Differentiated SH-SY5Y cells	iTRAQ	TiO2+SIMAC	LTQLTQ Orbitrap Velos+quadrupole-Orbitrap+Q-Exactive	['Present', 'Present', 'Present']	O14497	ARID1A	S1184	Prat_264
30550624	GQRTLLDPGRFSKVSSPAPMEGGEEEEELLG	-	0.888844	H	C	Profiling	Colorectal-cancer	Untreated control@HCT 116	SILAC	Ni+Fe+TiO2	LTQ Orbitrap XL	[62439000, '-', '-', '-']	O14497	ARID1A	S1755	Prat_1299
30550624	GQRTLLDPGRFSKVSSPAPMEGGEEEEELLG	-	0.888844	H	C	Profiling	Colorectal-cancer	Gal-4(72h)@HCT 117	SILAC	Ni+Fe+TiO2	LTQ Orbitrap XL	[28549000, '-', '-', '-']	O14497	ARID1A	S1755	Prat_480
30843680	PHSQIPPLPGMSRSNSVGIQDAFNDGSDSTF		0.998173	H	C	Profiling	breast cancer	Untreated@Human islet cells	TMT	IMAC-Fe3+	Orbitrap fusion lumos tribrid	[0.00500655, 0.142852, -0.299677, -0.270645]	O14497	ARID1A	S1184	Prat_1338
30843680	QTAYSQQRFPPPQELSQDSFGSQASSAPSMT		0.998396	H	C	Profiling	breast cancer	Untreated@Human islet cells	TMT	IMAC-Fe3+	Orbitrap fusion lumos tribrid	[-0.199452, 0.229191, -0.20176, -0.0671537]	O14497	ARID1A	S604	Prat_1338
30843680	VGDPGQRTLLDPGRFSKVSSPAPMEGGEEEE		0.999981	H	C	Profiling	breast cancer	Untreated@Human islet cells	TMT	IMAC-Fe3+	Orbitrap fusion lumos tribrid	[0.385784, 0.0341001, -0.21542, 0.091037]	O14497	ARID1A	S1751	Prat_1338
30843680	QTAYSQQRFPPPQELSQDSFGSQASSAPSMT		0.998396	H	C	Profiling	breast cancer	Untreated@Human islet cells	TMT	IMAC-Fe3+	Orbitrap fusion lumos tribrid	[-0.146371, 0.0249634, 0.0427437, 0.654196]	O14497	ARID1A	S604	Prat_1338
30843680	PHSQIPPLPGMSRSNSVGIQDAFNDGSDSTF		0.998173	H	C	Profiling	breast cancer	Untreated@Human islet cells	TMT	IMAC-Fe3+	Orbitrap fusion lumos tribrid	[-0.168234, 0.0455117, 0.1773, 0.167953]	O14497	ARID1A	S1184	Prat_1338
30843680	VGDPGQRTLLDPGRFSKVSSPAPMEGGEEEE		0.999981	H	C	Profiling	breast cancer	Untreated@Human islet cells	TMT	IMAC-Fe3+	Orbitrap fusion lumos tribrid	[0.366671, -0.445041, -0.0767946, -0.149498]	O14497	ARID1A	S1751	Prat_1338
30843680	FSPHTSPHLPGIRGPSPSPVGSPASVAQSRS		0.99996	H	C	Profiling	breast cancer	With boosting channel@AML cells	TMT	IMAC-Fe3+	Orbitrap fusion lumos tribrid	[14.2829, 14.9564, 14.3826, 15.031, 14.6114, 14.4516, 14.6557, 16.6444, 15.0956]	O14497	ARID1A	S696	Prat_1372
30843680	FSPHTSPHLPGIRGPSPSPVGSPASVAQSRS		0.99996	H	C	Profiling	breast cancer	With boosting channel@AML cells	TMT	IMAC-Fe3+	Orbitrap fusion lumos tribrid	[12.4938, 12.8715, 12.8831, 13.2508, 12.8053, 12.9066, 12.9471, 14.958, 12.9868]	O14497	ARID1A	S696	Prat_1372
30843680	PHLPGIRGPSPSPVGSPASVAQSRSGPLSPA		0.784658	H	C	Profiling	breast cancer	With boosting channel@AML cells	TMT	IMAC-Fe3+	Orbitrap fusion lumos tribrid	[12.8747, 13.2335, 13.2068, 13.6063, 13.21, 13.236, 13.4219, 15.4626, 13.4406]	O14497	ARID1A	S702	Prat_1372
30843680	NRSAYPPPAPAYALSSPRGGTPGSGAAAAAG		0.823145	H	C	Profiling	breast cancer	Without boosting channel@AML cells	TMT	IMAC-Fe3+	Orbitrap fusion lumos tribrid	[12.5599, 12.6117, 12.7105, 12.8213, 12.3721, 12.4432, 12.388, 12.5174, 12.4851]	O14497	ARID1A	S233	Prat_1373
30843680	PHSQIPPLPGMSRSNSVGIQDAFNDGSDSTF		0.999983	H	C	Profiling	breast cancer	Without boosting channel@AML cells	TMT	IMAC-Fe3+	Orbitrap fusion lumos tribrid	[14.0214, 13.9209, 14.0669, 14.1417, 14.3844, 13.9771, 14.3746, 14.4537, 14.212]	O14497	ARID1A	S1184	Prat_1373
30843680	VGDPGQRTLLDPGRFSKVSSPAPMEGGEEEE		0.999881	H	C	Profiling	breast cancer	Without boosting channel@AML cells	TMT	IMAC-Fe3+	Orbitrap fusion lumos tribrid	[13.9188, 13.1918, 14.1273, 13.1759, 13.6886, 14.0501, 13.5895, 13.6877, 13.2892]	O14497	ARID1A	S1751	Prat_1373
30843680	SGGGGQPLARTPQPSSPMDQMGKMRPQPYGG		0.986555	H	C	Profiling	breast cancer	Without boosting channel@AML cells	TMT	IMAC-Fe3+	Orbitrap fusion lumos tribrid	[13.9322, 13.8925, 14.0732, 14.0323, 13.9998, 14.0099, 13.9178, 14.0258, 14.1994]	O14497	ARID1A	S382	Prat_1373
30843680	PHSQIPPLPGMSRSNSVGIQDAFNDGSDSTF		0.998173	H	C	Profiling	breast cancer	Cytokine(IL-1beta,IFN-gama)@Human islet cells	TMT	IMAC-Fe3+	Orbitrap fusion lumos tribrid	[0.13606, 0.0616579, -0.121313, 0.0450268]	O14497	ARID1A	S1184	Prat_231
30843680	QTAYSQQRFPPPQELSQDSFGSQASSAPSMT		0.998396	H	C	Profiling	breast cancer	Cytokine(IL-1beta,IFN-gama)@Human islet cells	TMT	IMAC-Fe3+	Orbitrap fusion lumos tribrid	[-0.0353537, 0.1936, -0.0513744, -0.242927]	O14497	ARID1A	S604	Prat_231
30843680	VGDPGQRTLLDPGRFSKVSSPAPMEGGEEEE		0.999981	H	C	Profiling	breast cancer	Cytokine(IL-1beta,IFN-gama)@Human islet cells	TMT	IMAC-Fe3+	Orbitrap fusion lumos tribrid	[-0.0181313, -0.309405, -0.386383, 0.044971]	O14497	ARID1A	S1751	Prat_231
30843680	QTAYSQQRFPPPQELSQDSFGSQASSAPSMT		0.998396	H	C	Profiling	breast cancer	Cytokine(IL-1beta,IFN-gama)@Human islet cells	TMT	IMAC-Fe3+	Orbitrap fusion lumos tribrid	[0.171389, -0.192988, -0.053586, 0.704661]	O14497	ARID1A	S604	Prat_231
30843680	PHSQIPPLPGMSRSNSVGIQDAFNDGSDSTF		0.998173	H	C	Profiling	breast cancer	Cytokine(IL-1beta,IFN-gama)@Human islet cells	TMT	IMAC-Fe3+	Orbitrap fusion lumos tribrid	[-0.076642, 0.201282, 0.153366, -0.159967]	O14497	ARID1A	S1184	Prat_231
30843680	VGDPGQRTLLDPGRFSKVSSPAPMEGGEEEE		0.999981	H	C	Profiling	breast cancer	Cytokine(IL-1beta,IFN-gama)@Human islet cells	TMT	IMAC-Fe3+	Orbitrap fusion lumos tribrid	[0.234802, 0.0936201, 0.151217, 0.0385706]	O14497	ARID1A	S1751	Prat_231
30890564	PQMPQYSSPQPGSALSPRQPSGGQIHTGMGS	NPQMPQYSSPQPGSALS(ph)PR	0.970563	H	C	Profiling	Skin cancer	Vemurafenib R@A375 cell line BR1	SILAC	TiO2	Q Exactive HF	['Present ']	O14497	ARID1A	S772	Prat_1362
30890564	APLPRPMENRTSPSKSPFLHSGMKMQKAGPP	TSPSKS(ph)PFLHSGMK	0.854928	H	C	Profiling	Skin cancer	Vemurafenib R@A375 cell line BR2	SILAC	TiO2	Q Exactive HF	['Present ']	O14497	ARID1A	S1604	Prat_1363
30890564	PQMPQYSSPQPGSALSPRQPSGGQIHTGMGS	NPQMPQYSSPQPGSALS(ph)PR	0.998027	H	C	Profiling	Skin cancer	Vemurafenib R@A375 cell line BR2	SILAC	TiO2	Q Exactive HF	['Present ']	O14497	ARID1A	S772	Prat_1363
30890564	SGGGGQPLARTPQPSSPMDQMGKMRPQPYGG	TPQPSS(ph)PMDQMGK	0.999225	H	C	Profiling	Skin cancer	Vemurafenib R@A375 cell line BR2	SILAC	TiO2	Q Exactive HF	['Present ']	O14497	ARID1A	S382	Prat_1363
30890564	FSPHTSPHLPGIRGPSPSPVGSPASVAQSRS	GPS(ph)PS(ph)PVGSPASVAQSR	0.999988	H	C	Profiling	Skin cancer	Vemurafenib R@A375 cell line BR3	SILAC	TiO2	Q Exactive HF	['Present ']	O14497	ARID1A	S696	Prat_1364
30890564	PHTSPHLPGIRGPSPSPVGSPASVAQSRSGP	GPS(ph)PS(ph)PVGS(ph)PASVAQSR	0.998631	H	C	Profiling	Skin cancer	Vemurafenib R@A375 cell line BR3	SILAC	TiO2	Q Exactive HF	['Present ']	O14497	ARID1A	S698	Prat_1364
30890564	PQMPQYSSPQPGSALSPRQPSGGQIHTGMGS	NPQMPQYSSPQPGSALS(ph)PR	0.970563	H	C	Profiling	Skin cancer	Vemurafenib S@A375 cell line BR1	SILAC	TiO2	Q Exactive HF	['Present ']	O14497	ARID1A	S772	Prat_1365
30890564	APLPRPMENRTSPSKSPFLHSGMKMQKAGPP	TSPSKS(ph)PFLHSGMK	0.854928	H	C	Profiling	Skin cancer	Vemurafenib S@A375 cell line BR2	SILAC	TiO2	Q Exactive HF	['Present ']	O14497	ARID1A	S1604	Prat_1366
30890564	PQMPQYSSPQPGSALSPRQPSGGQIHTGMGS	NPQMPQYSSPQPGSALS(ph)PR	0.998027	H	C	Profiling	Skin cancer	Vemurafenib S@A375 cell line BR2	SILAC	TiO2	Q Exactive HF	['Present ']	O14497	ARID1A	S772	Prat_1366
30890564	SGGGGQPLARTPQPSSPMDQMGKMRPQPYGG	TPQPSS(ph)PMDQMGK	0.999225	H	C	Profiling	Skin cancer	Vemurafenib S@A375 cell line BR2	SILAC	TiO2	Q Exactive HF	['Present ']	O14497	ARID1A	S382	Prat_1366
30890564	FSPHTSPHLPGIRGPSPSPVGSPASVAQSRS	GPS(ph)PS(ph)PVGSPASVAQSR	0.999988	H	C	Profiling	Skin cancer	Vemurafenib S@A375 cell line BR3	SILAC	TiO2	Q Exactive HF	['Present ']	O14497	ARID1A	S696	Prat_1367
30890564	PHTSPHLPGIRGPSPSPVGSPASVAQSRSGP	GPS(ph)PS(ph)PVGS(ph)PASVAQSR	0.998631	H	C	Profiling	Skin cancer	Vemurafenib S@A375 cell line BR3	SILAC	TiO2	Q Exactive HF	['Present ']	O14497	ARID1A	S698	Prat_1367
31108958		TS(ph)PSKSPFLHSGMK	98.8	H	C	Profiling	Bladder carcinoma	TERT-NHUC@VMCUB-1 cell line R1	SILAC	TiO2	LTQ Orbitrap Elite	['Present', 'Present', 'Present']	O14497	ARID1A	S1600	Prat_1179
31108958		TS(ph)PSKSPFLHSGMK	98.8	H	C	Profiling	Bladder carcinoma	TERT-NHUC@J82 cell line R1	SILAC	TiO2	LTQ Orbitrap Elite	['Present', 'Present', 'Present']	O14497	ARID1A	S1600	Prat_1169
31108958		TS(ph)PSKSPFLHSGMK	98.8	H	C	Profiling	Bladder carcinoma	TERT-NHUC@J82 cell line R2	SILAC	TiO2	LTQ Orbitrap Elite	['Present', 'Present', 'Present']	O14497	ARID1A	S1600	Prat_1170
31108958		TS(ph)PSKSPFLHSGMK	98.8	H	C	Profiling	Bladder carcinoma	TERT-NHUC@RT112 cell line R1	SILAC	TiO2	LTQ Orbitrap Elite	['Present', 'Present', 'Present']	O14497	ARID1A	S1600	Prat_1171
31108958		TS(ph)PSKSPFLHSGMK	98.8	H	C	Profiling	Bladder carcinoma	TERT-NHUC@RT112 cell line R2	SILAC	TiO2	LTQ Orbitrap Elite	['Present', 'Present', 'Present']	O14497	ARID1A	S1600	Prat_1172
31108958		TS(ph)PSKSPFLHSGMK	98.8	H	C	Profiling	Bladder carcinoma	TERT-NHUC@SW780 cell line R1	SILAC	TiO2	LTQ Orbitrap Elite	['Present', 'Present', 'Present']	O14497	ARID1A	S1600	Prat_1173
31108958		TS(ph)PSKSPFLHSGMK	98.8	H	C	Profiling	Bladder carcinoma	TERT-NHUC@SW780 cell line R2	SILAC	TiO2	LTQ Orbitrap Elite	['Present', 'Present', 'Present']	O14497	ARID1A	S1600	Prat_1174
31108958		TS(ph)PSKSPFLHSGMK	98.8	H	C	Profiling	Bladder carcinoma	TERT-NHUC@T24 cell line R1	SILAC	TiO2	LTQ Orbitrap Elite	['Present', 'Present', 'Present']	O14497	ARID1A	S1600	Prat_1175
31108958		TS(ph)PSKSPFLHSGMK	98.8	H	C	Profiling	Bladder carcinoma	TERT-NHUC@T24 cell line R2	SILAC	TiO2	LTQ Orbitrap Elite	['Present', 'Present', 'Present']	O14497	ARID1A	S1600	Prat_1176
31108958		TS(ph)PSKSPFLHSGMK	98.8	H	C	Profiling	Bladder carcinoma	TERT-NHUC@UMUC3 cell line R2	SILAC	TiO2	LTQ Orbitrap Elite	['Present', 'Present', 'Present']	O14497	ARID1A	S1600	Prat_1178
31108958		TS(ph)PSKSPFLHSGMK	98.8	H	C	Profiling	Bladder carcinoma	TERT-NHUC@UMUC3 cell line R1	SILAC	TiO2	LTQ Orbitrap Elite	['Present', 'Present', 'Present']	O14497	ARID1A	S1600	Prat_1177
31108958		TS(ph)PSKSPFLHSGMK	98.8	H	C	Profiling	Bladder carcinoma	TERT-NHUC@VMCUB-1 cell line R2	SILAC	TiO2	LTQ Orbitrap Elite	['Present', 'Present', 'Present']	O14497	ARID1A	S1600	Prat_1180
31350469		NPQMPQYSSPQPGSALS(ph)PR	Class 1	H	C	Profiling	Skin cancer	Dabrafenib@A375 cell line	SILAC	TiO2	Q Exactive	[0.0, 0.0, -0.39809]	O14497	ARID1A	S772	Prat_236
31350469		SHHAPMS(ph)PGSSGGGGQPLAR	Class 1	H	C	Profiling	Skin cancer	Dabrafenib@A375 cell line	SILAC	TiO2	Q Exactive	[-0.13798, -0.41868, -0.44338]	O14497	ARID1A	S363	Prat_236
31350469		SNS(ph)VGIQDAFNDGSDSTFQKR	Class 1	H	C	Profiling	Skin cancer	Dabrafenib@A375 cell line	SILAC	TiO2	Q Exactive	[0.16706, -0.02788, -0.1487]	O14497	ARID1A	S1184	Prat_236
31350469		NPQMPQYSSPQPGSALS(ph)PR	Class 1	H	C	Profiling	Skin cancer	SCH772984@A375 cell line	SILAC	TiO2	Q Exactive	[0.00478, 0.0, 0.0]	O14497	ARID1A	S772	Prat_1037
31350469		SHHAPMS(ph)PGSSGGGGQPLAR	Class 1	H	C	Profiling	Skin cancer	SCH772984@A375 cell line	SILAC	TiO2	Q Exactive	[-0.05564, -0.14599, -0.08439]	O14497	ARID1A	S363	Prat_1037
31350469		TPQPSS(ph)PMDQMGK	Class 1	H	C	Profiling	Skin cancer	SCH772984@A375 cell line	SILAC	TiO2	Q Exactive	[0.0, 0.0, -0.25855]	O14497	ARID1A	S382	Prat_1037
31350469		SNS(ph)VGIQDAFNDGSDSTFQKR	Class 1	H	C	Profiling	Skin cancer	SCH772984@A375 cell line	SILAC	TiO2	Q Exactive	[0.14813, -0.1133, 0.25998]	O14497	ARID1A	S1184	Prat_1037
31350469		TLLDPGRFS(ph)K	Class 1	H	C	Profiling	Skin cancer	SCH772984@A375 cell line	SILAC	TiO2	Q Exactive	[0.0, 0.42798, 0.0]	O14497	ARID1A	S1751	Prat_1037
31350469		NPQMPQYSSPQPGSALS(ph)PR	Class 1	H	C	Profiling	Skin cancer	Trametinib@A375 cell line	SILAC	TiO2	Q Exactive	[0.0, 0.0361, -0.05312]	O14497	ARID1A	S772	Prat_1226
31350469		SHHAPMS(ph)PGSSGGGGQPLAR	Class 1	H	C	Profiling	Skin cancer	Trametinib@A375 cell line	SILAC	TiO2	Q Exactive	[0.17836, -0.17889, -0.10457]	O14497	ARID1A	S363	Prat_1226
31350469		TPQPSS(ph)PMDQMGK	Class 1	H	C	Profiling	Skin cancer	Trametinib@A375 cell line	SILAC	TiO2	Q Exactive	[0.13325, -0.10575, 0.0]	O14497	ARID1A	S382	Prat_1226
31350469		SNS(ph)VGIQDAFNDGSDSTFQKR	Class 1	H	C	Profiling	Skin cancer	Trametinib@A375 cell line	SILAC	TiO2	Q Exactive	[0.0, 0.63014, 0.20649]	O14497	ARID1A	S1184	Prat_1226
31665227	PHTSPHLPGIRGPSPSPVGSPASVAQSRSGP		0.997612	H	C	Profiling	Cancer	14H@HEK293 cells	TMT	TiO2	Orbitrap Fusion Tribrid	[15.65382, 15.57929, 15.54382]	O14497	ARID1A	S698	Prat_1
31665227	GQRTLLDPGRFSKVSSPAPMEGGEEEEELLG		0.925783	H	C	Profiling	Cancer	14H@HEK293 cells	TMT	TiO2	Orbitrap Fusion Tribrid	[18.2836, 18.5585, 18.43661]	O14497	ARID1A	S1755	Prat_1
31665227	GPPQPLGKELQDGAESNGGGGGGGAGSGGGP		0.993318	H	C	Profiling	Cancer	14H@HEK293 cells	TMT	TiO2	Orbitrap Fusion Tribrid	[16.49568, 16.46078, 16.68085]	O14497	ARID1A	S79	Prat_1
31665227	PHTSPHLPGIRGPSPSPVGSPASVAQSRSGP		0.997612	H	C	Profiling	Cancer	DMSO@HEK293 cells	TMT	TiO2	Orbitrap Fusion Tribrid	[15.43619, 15.8128, 15.834]	O14497	ARID1A	S698	Prat_333
31665227	GQRTLLDPGRFSKVSSPAPMEGGEEEEELLG		0.925783	H	C	Profiling	Cancer	DMSO@HEK293 cells	TMT	TiO2	Orbitrap Fusion Tribrid	[18.54898, 18.46981, 18.23472]	O14497	ARID1A	S1755	Prat_333
31665227	GPPQPLGKELQDGAESNGGGGGGGAGSGGGP		0.993318	H	C	Profiling	Cancer	DMSO@HEK293 cells	TMT	TiO2	Orbitrap Fusion Tribrid	[16.5525, 16.67287, 16.76409]	O14497	ARID1A	S79	Prat_333
31665227	PCPPAPRKHVTTAEGTPGTTDQEGPPPDGPP		0.965394	H	C	Profiling	Cancer	KO-SGK3@HEK293	TMT	TiO2	Orbitrap Fusion Tribrid	[13.13731, 12.84941, 12.87075, 12.62799]	O14497	ARID1A	T1888	Prat_687
31665227	PQMPQYSSPQPGSALSPRQPSGGQIHTGMGS		0.948389	H	C	Profiling	Cancer	KO-SGK3@HEK293	TMT	TiO2	Orbitrap Fusion Tribrid	[15.63254, 15.60386, 15.63538, 15.50494]	O14497	ARID1A	S772	Prat_687
31665227	PHTSPHLPGIRGPSPSPVGSPASVAQSRSGP		0.997612	H	C	Profiling	Cancer	MK2206@HEK293	TMT	TiO2	Orbitrap Fusion Tribrid	[15.49113, 15.47558, 15.87724]	O14497	ARID1A	S698	Prat_731
31665227	GQRTLLDPGRFSKVSSPAPMEGGEEEEELLG		0.925783	H	C	Profiling	Cancer	MK2206@HEK293	TMT	TiO2	Orbitrap Fusion Tribrid	[18.13766, 18.39507, 18.36427]	O14497	ARID1A	S1755	Prat_731
31665227	GPPQPLGKELQDGAESNGGGGGGGAGSGGGP		0.993318	H	C	Profiling	Cancer	MK2206@HEK293	TMT	TiO2	Orbitrap Fusion Tribrid	[16.51077, 16.63722, 16.53594]	O14497	ARID1A	S79	Prat_731
31665227	PCPPAPRKHVTTAEGTPGTTDQEGPPPDGPP		0.965394	H	C	Profiling	Cancer	WT-SGK3@HEK293	TMT	TiO2	Orbitrap Fusion Tribrid	[13.21067, 12.70995, 12.91064, 12.70779]	O14497	ARID1A	T1888	Prat_1379
31665227	PQMPQYSSPQPGSALSPRQPSGGQIHTGMGS		0.948389	H	C	Profiling	Cancer	WT-SGK3@HEK293	TMT	TiO2	Orbitrap Fusion Tribrid	[15.66622, 15.59805, 15.72334, 15.55075]	O14497	ARID1A	S772	Prat_1379
31697643			0.999963	H	C	Profiling	Esophageal Cancer	DMSO@KYSE150 cells_31697643	not mentioned	not mentioned	Orbitrap Fusion	[1.121, 1.241, 1.033]	O14497	ARID1A	S696	Prat_343
31697643			0.999963	H	C	Profiling	Esophageal Cancer	DMSO@KYSE150 cells_31697643	not mentioned	not mentioned	Orbitrap Fusion	[0.857, 0.888, 0.861]	O14497	ARID1A	S696	Prat_343
31772060	QRNPQMPQYSSPQPGSALSPRQPSGGQIHTG	YSSPQPGS(ph)ALSPRQP	0.879771	H	C	Profiling	Breast-cancer	DMSO-Cal51@Hs578T cell line	Label-free	Fe(III)-IMAC	Q Exactive HF	[-0.28459549, -3.701032639, -0.005523682, '-']	O14497	ARID1A	S769	Prat_272
31772060	SGGGGQPLARTPQPSSPMDQMGKMRPQPYGG	ARTPQPSS(ph)PMDQMGK	0.940309	H	C	Profiling	Breast-cancer	DMSO-Cal51@Hs578T cell line	Label-free	Fe(III)-IMAC	Q Exactive HF	[0.436126709, -3.059615374, -0.484380722, '-']	O14497	ARID1A	S382	Prat_272
31772060	GQRTLLDPGRFSKVSSPAPMEGGEEEEELLG	GRFSKVSS(ph)PAPMEGG	0.957634	H	C	Profiling	Breast-cancer	DMSO-Cal51@Hs578T cell line	Label-free	Fe(III)-IMAC	Q Exactive HF	[-0.677915573, -2.944115877, -2.15687561, '-']	O14497	ARID1A	S1755	Prat_272
31772060	QRNPQMPQYSSPQPGSALSPRQPSGGQIHTG	YSSPQPGS(ph)ALSPRQP	0.879771	H	C	Profiling	Breast-cancer	Gefitinib+GSK269962A@Cal51+Hs578T cell line	Label-free	Fe(III)-IMAC	Q Exactive HF	[-2.716083527, -3.663419485, -2.619443417, '-']	O14497	ARID1A	S769	Prat_488
31772060	SGGGGQPLARTPQPSSPMDQMGKMRPQPYGG	ARTPQPSS(ph)PMDQMGK	0.940309	H	C	Profiling	Breast-cancer	Gefitinib+GSK269962A@Cal51+Hs578T cell line	Label-free	Fe(III)-IMAC	Q Exactive HF	[-3.130904436, -3.011321545, -2.641426325, '-']	O14497	ARID1A	S382	Prat_488
31772060	GQRTLLDPGRFSKVSSPAPMEGGEEEEELLG	GRFSKVSS(ph)PAPMEGG	0.957634	H	C	Profiling	Breast-cancer	Gefitinib+GSK269962A@Cal51+Hs578T cell line	Label-free	Fe(III)-IMAC	Q Exactive HF	[-0.880420685, -4.036166668, -2.811587334, '-']	O14497	ARID1A	S1755	Prat_488
31772060	QRNPQMPQYSSPQPGSALSPRQPSGGQIHTG	YSSPQPGS(ph)ALSPRQP	0.879771	H	C	Profiling	Breast-cancer	Gefitinib@Cal51+Hs578T cell line	Label-free	Fe(III)-IMAC	Q Exactive HF	[-2.853141785, -2.733267307, -2.568398952, '-']	O14497	ARID1A	S769	Prat_486
31772060	SGGGGQPLARTPQPSSPMDQMGKMRPQPYGG	ARTPQPSS(ph)PMDQMGK	0.940309	H	C	Profiling	Breast-cancer	Gefitinib@Cal51+Hs578T cell line	Label-free	Fe(III)-IMAC	Q Exactive HF	[-2.453602791, 0.335579872, 0.007616043, '-']	O14497	ARID1A	S382	Prat_486
31772060	GQRTLLDPGRFSKVSSPAPMEGGEEEEELLG	GRFSKVSS(ph)PAPMEGG	0.957634	H	C	Profiling	Breast-cancer	Gefitinib@Cal51+Hs578T cell line	Label-free	Fe(III)-IMAC	Q Exactive HF	[-0.820543289, -0.369872093, -0.653490067, '-']	O14497	ARID1A	S1755	Prat_486
31772060	QRNPQMPQYSSPQPGSALSPRQPSGGQIHTG	YSSPQPGS(ph)ALSPRQP	0.879771	H	C	Profiling	Breast-cancer	GSK269962A@Cal51 +Hs578T cell line	Label-free	Fe(III)-IMAC	Q Exactive HF	[-0.499194145, -2.73515439, -1.703056335, '-']	O14497	ARID1A	S769	Prat_510
31772060	SGGGGQPLARTPQPSSPMDQMGKMRPQPYGG	ARTPQPSS(ph)PMDQMGK	0.940309	H	C	Profiling	Breast-cancer	GSK269962A@Cal51 +Hs578T cell line	Label-free	Fe(III)-IMAC	Q Exactive HF	[-0.699572563, 0.096876144, -0.662815094, '-']	O14497	ARID1A	S382	Prat_510
31772060	GQRTLLDPGRFSKVSSPAPMEGGEEEEELLG	GRFSKVSS(ph)PAPMEGG	0.957634	H	C	Profiling	Breast-cancer	GSK269962A@Cal51 +Hs578T cell line	Label-free	Fe(III)-IMAC	Q Exactive HF	[-0.702719688, -1.414779663, -0.504123688, '-']	O14497	ARID1A	S1755	Prat_510
31859329	PHSQIPPLPGMSRSNSVGIQDAFNDGSDSTF	PGMSRS(ph)NS(ph)VGIQDAF	0.999199	H	C	Profiling	Breast Cancer	Monacolin K(0.5mM)(24h)@MDA-MB-231 cells	TMT	IMAC(Fe-NTA)	Q Exactive Plus Hybrid Quadrupole-Orbitrap	[1.09472, 1.01427, 1.00623, 1.02625]	O14497	ARID1A	S1184	Prat_767
31859329	PHSQIPPLPGMSRSNSVGIQDAFNDGSDSTF	PGMSRS(ph)NS(ph)VGIQDAF	0.999199	H	C	Profiling	Breast Cancer	Monacolin K(0.5mM)(30min)@MDA-MB-231 cells	TMT	IMAC(Fe-NTA)	Q Exactive Plus Hybrid Quadrupole-Orbitrap	[1.10077, 1.01985, 1.00567, 1.02939]	O14497	ARID1A	S1184	Prat_768
31859329	PHSQIPPLPGMSRSNSVGIQDAFNDGSDSTF	PGMSRS(ph)NS(ph)VGIQDAF	0.999199	H	C	Profiling	Breast Cancer	Monacolin K(0.5mM)(6h)@MDA-MB-231 cells	TMT	IMAC(Fe-NTA)	Q Exactive Plus Hybrid Quadrupole-Orbitrap	[0.90579, 0.986371, 0.958598, 1.059]	O14497	ARID1A	S1184	Prat_769
31859329	PHSQIPPLPGMSRSNSVGIQDAFNDGSDSTF	PGMSRS(ph)NS(ph)VGIQDAF	0.999199	H	C	Profiling	Breast Cancer	Monacolin K(5mM)(24h)@MDA-MB-231 cells	TMT	IMAC(Fe-NTA)	Q Exactive Plus Hybrid Quadrupole-Orbitrap	[1.08142, 0.952969, 0.987429, 1.02605]	O14497	ARID1A	S1184	Prat_770
31859329	PHSQIPPLPGMSRSNSVGIQDAFNDGSDSTF	PGMSRS(ph)NS(ph)VGIQDAF	0.999199	H	C	Profiling	Breast Cancer	Monacolin K(5mM)(30min)@MDA-MB-231 cells	TMT	IMAC(Fe-NTA)	Q Exactive Plus Hybrid Quadrupole-Orbitrap	[1.14476, 1.09224, 1.02586, 0.971052]	O14497	ARID1A	S1184	Prat_771
31859329	PHSQIPPLPGMSRSNSVGIQDAFNDGSDSTF	PGMSRS(ph)NS(ph)VGIQDAF	0.999199	H	C	Profiling	Breast Cancer	Monacolin K(5mM)(6h)@MDA-MB-231 cells	TMT	IMAC(Fe-NTA)	Q Exactive Plus Hybrid Quadrupole-Orbitrap	[0.956687, 0.977838, 1.0063, 1.08409]	O14497	ARID1A	S1184	Prat_772
32032466	FSPHTSPHLPGIRGPSPSPVGSPASVAQSRS	GPS(ph)PSPVGSPASVAQSR	0.999965	H	C	Profiling	Infection	Ad2(12h)@IMR-90 cell line	SILAC	TiO2	Q-Exactive Plus Hybrid	[-0.15610047888968312]	O14497	ARID1A	S696	Prat_38
32032466	FSPHTSPHLPGIRGPSPSPVGSPASVAQSRS	GPS(ph)PSPVGSPASVAQSR	0.999965	H	C	Profiling	Infection	Ad2(2h)@IMR-90 cell line	SILAC	TiO2	Q-Exactive Plus Hybrid	[-0.4773029169031281]	O14497	ARID1A	S696	Prat_40
32032466	FSPHTSPHLPGIRGPSPSPVGSPASVAQSRS	GPS(ph)PSPVGSPASVAQSR	0.999965	H	C	Profiling	Infection	Ad2(24h)@IMR-90 cell line	SILAC	TiO2	Q-Exactive Plus Hybrid	[-1.072368843401121]	O14497	ARID1A	S696	Prat_39
32032466	FSPHTSPHLPGIRGPSPSPVGSPASVAQSRS	GPS(ph)PSPVGSPASVAQSR	0.999965	H	C	Profiling	Infection	Ad2(36h)@IMR-90 cell line	SILAC	TiO2	Q-Exactive Plus Hybrid	[-1.4018227508240662]	O14497	ARID1A	S696	Prat_41
32032466	FSPHTSPHLPGIRGPSPSPVGSPASVAQSRS	GPS(ph)PSPVGSPASVAQSR	0.999965	H	C	Profiling	Infection	Ad2(6h)@IMR-90 cell line	SILAC	TiO2	Q-Exactive Plus Hybrid	[-0.5101799880374172]	O14497	ARID1A	S696	Prat_42
32156701	PQMPQYSSPQPGSALSPRQPSGGQIHTGMGS		0.913407	H	C	Profiling	Dephosphorylation	Dox +isoproterenol@RE cell line	TMT	Ti-MAC	QExactive HF	[8567.46988]	O14497	ARID1A	S772	Prat_389
32156701	PQMPQYSSPQPGSALSPRQPSGGQIHTGMGS		0.913407	H	C	Profiling	Dephosphorylation	Dox basal@OE cell line	TMT	Ti-MAC	QExactive HF	[6722.823415]	O14497	ARID1A	S772	Prat_390
32156701	PQMPQYSSPQPGSALSPRQPSGGQIHTGMGS		0.913407	H	C	Profiling	Dephosphorylation	Dox basal@RE cell line	TMT	Ti-MAC	QExactive HF	[8468.313488]	O14497	ARID1A	S772	Prat_391
32156701	PQMPQYSSPQPGSALSPRQPSGGQIHTGMGS		0.913407	H	C	Profiling	Dephosphorylation	Dox+isoproterenol@OE cell line	TMT	Ti-MAC	QExactive HF	[7049.87793]	O14497	ARID1A	S772	Prat_398
32156701	PQMPQYSSPQPGSALSPRQPSGGQIHTGMGS		0.913407	H	C	Profiling	Dephosphorylation	Isoproterenol@OE cell line	TMT	Ti-MAC	QExactive HF	[6069]	O14497	ARID1A	S772	Prat_642
32156701	PQMPQYSSPQPGSALSPRQPSGGQIHTGMGS		0.913407	H	C	Profiling	Dephosphorylation	Basal@OE cell line	TMT	Ti-MAC	QExactive HF	[8307.301742]	O14497	ARID1A	S772	Prat_88
32156701	PQMPQYSSPQPGSALSPRQPSGGQIHTGMGS		0.913407	H	C	Profiling	Dephosphorylation	Isoproterenol@RE cell line	TMT	Ti-MAC	QExactive HF	[6464.880952]	O14497	ARID1A	S772	Prat_643
32156701	PQMPQYSSPQPGSALSPRQPSGGQIHTGMGS		0.913407	H	C	Profiling	Dephosphorylation	Basal@RE cell line	TMT	Ti-MAC	QExactive HF	[8530.919428]	O14497	ARID1A	S772	Prat_90
32314919	PHTSPHLPGIRGPSPSPVGSPASVAQSRSGP	GPSPS(ph)PVGSPASVAQSR	0.999756	H	C	Profiling	Inhibitors of checkpoint kinase 1 (CHK1)	HU+SCH 900776 CF2@HEK293A cell	SILAC	TiO2	Orbitrap Elite MS	[24439.0]	O14497	ARID1A	S698	Prat_557
32314919	PHLPGIRGPSPSPVGSPASVAQSRSGPLSPA	GPS(ph)PSPVGS(ph)PASVAQSR	0.981268	H	C	Profiling	Inhibitors of checkpoint kinase 1 (CHK1)	HU+SCH 900776 CF2@HEK293A cell	SILAC	TiO2	Orbitrap Elite MS	[14576.0]	O14497	ARID1A	S702	Prat_557
32314919	STPHSQIPPLPGMSRSNSVGIQDAFNDGSDS	S(ph)NSVGIQDAFNDGSDSTFQK	0.826711	H	C	Profiling	Inhibitors of checkpoint kinase 1 (CHK1)	HU+SCH 900776 CF2@HEK293A cell	SILAC	TiO2	Orbitrap Elite MS	[1925.0]	O14497	ARID1A	S1182	Prat_557
32314919	PHSQIPPLPGMSRSNSVGIQDAFNDGSDSTF	SNS(ph)VGIQDAFNDGSDSTFQKR	0.81785	H	C	Profiling	Inhibitors of checkpoint kinase 1 (CHK1)	HU+SCH 900776 CF2@HEK293A cell	SILAC	TiO2	Orbitrap Elite MS	[1611.0]	O14497	ARID1A	S1184	Prat_557
32314919	AASGGAQQRSHHAPMSPGSSGGGGQPLARTP	SHHAPMS(ph)PGSSGGGGQPLAR	0.999885	H	C	Profiling	Inhibitors of checkpoint kinase 1 (CHK1)	HU+SCH 900776 CF1@HEK293A cell	SILAC	TiO2	Orbitrap Elite MS	[575740000.0]	O14497	ARID1A	S363	Prat_556
32314919	FSPHTSPHLPGIRGPSPSPVGSPASVAQSRS	GPS(ph)PSPVGS(ph)PASVAQSR	0.999947	H	C	Profiling	Inhibitors of checkpoint kinase 1 (CHK1)	HU+SCH 900776 CF1@HEK293A cell	SILAC	TiO2	Orbitrap Elite MS	[277670000.0]	O14497	ARID1A	S696	Prat_556
32314919	PQMPQYSSPQPGSALSPRQPSGGQIHTGMGS	NPQMPQYSSPQPGSALS(ph)PR	0.999909	H	C	Profiling	Inhibitors of checkpoint kinase 1 (CHK1)	HU+SCH 900776 CF1@HEK293A cell	SILAC	TiO2	Orbitrap Elite MS	[75776000.0]	O14497	ARID1A	S772	Prat_556
32314919	SSEAIKESSKFPFGISPAQSHRNIKILEDEP	FPFGIS(ph)PAQSHR	0.999988	H	C	Profiling	Inhibitors of checkpoint kinase 1 (CHK1)	HU+SCH 900776 CF1@HEK293A cell	SILAC	TiO2	Orbitrap Elite MS	[12341000.0]	O14497	ARID1A	S1944	Prat_556
32314919	IKESSKFPFGISPAQSHRNIKILEDEPHSKD	FPFGISPAQS(ph)HR	0.785382	H	C	Profiling	Inhibitors of checkpoint kinase 1 (CHK1)	HU+SCH 900776 CF1@HEK293A cell	SILAC	TiO2	Orbitrap Elite MS	[4261200.0]	O14497	ARID1A	S1948	Prat_556
32314919	GQRTLLDPGRFSKVSSPAPMEGGEEEEELLG	VSS(ph)PAPMEGGEEEEELLGPK	0.848968	H	C	Profiling	Inhibitors of checkpoint kinase 1 (CHK1)	HU+SCH 900776 CF1@HEK293A cell	SILAC	TiO2	Orbitrap Elite MS	[35092000.0]	O14497	ARID1A	S1755	Prat_556
32314919	PHSQIPPLPGMSRSNSVGIQDAFNDGSDSTF	SNS(ph)VGIQDAFNDGSDSTFQKR	0.835231	H	C	Profiling	Inhibitors of checkpoint kinase 1 (CHK1)	HU+SCH 900776 CF1@HEK293A cell	SILAC	TiO2	Orbitrap Elite MS	[217810000.0]	O14497	ARID1A	S1184	Prat_556
32314919	PHTSPHLPGIRGPSPSPVGSPASVAQSRSGP	GPSPS(ph)PVGSPASVAQSR	0.999756	H	C	Profiling	Inhibitors of checkpoint kinase 1 (CHK1)	HU CF2@HEK293A cell	SILAC	TiO2	Orbitrap Elite MS	[47769.0]	O14497	ARID1A	S698	Prat_550
32314919	PHLPGIRGPSPSPVGSPASVAQSRSGPLSPA	GPS(ph)PSPVGS(ph)PASVAQSR	0.981268	H	C	Profiling	Inhibitors of checkpoint kinase 1 (CHK1)	HU CF2@HEK293A cell	SILAC	TiO2	Orbitrap Elite MS	[23148.0]	O14497	ARID1A	S702	Prat_550
32314919	STPHSQIPPLPGMSRSNSVGIQDAFNDGSDS	S(ph)NSVGIQDAFNDGSDSTFQK	0.826711	H	C	Profiling	Inhibitors of checkpoint kinase 1 (CHK1)	HU CF2@HEK293A cell	SILAC	TiO2	Orbitrap Elite MS	[14358.0]	O14497	ARID1A	S1182	Prat_550
32314919	PHSQIPPLPGMSRSNSVGIQDAFNDGSDSTF	SNS(ph)VGIQDAFNDGSDSTFQKR	0.81785	H	C	Profiling	Inhibitors of checkpoint kinase 1 (CHK1)	HU CF2@HEK293A cell	SILAC	TiO2	Orbitrap Elite MS	[12534.0]	O14497	ARID1A	S1184	Prat_550
32314919	IKESSKFPFGISPAQSHRNIKILEDEPHSKD	FPFGISPAQS(ph)HR	0.785382	H	C	Profiling	Inhibitors of checkpoint kinase 1 (CHK1)	HU CF1@HEK293A cell	SILAC	TiO2	Orbitrap Elite MS	[5389600.0]	O14497	ARID1A	S1948	Prat_549
32314919	PHSQIPPLPGMSRSNSVGIQDAFNDGSDSTF	SNS(ph)VGIQDAFNDGSDSTFQKR	0.835231	H	C	Profiling	Inhibitors of checkpoint kinase 1 (CHK1)	HU CF1@HEK293A cell	SILAC	TiO2	Orbitrap Elite MS	[275300000.0]	O14497	ARID1A	S1184	Prat_549
32314919	GQRTLLDPGRFSKVSSPAPMEGGEEEEELLG	VSS(ph)PAPMEGGEEEEELLGPK	0.848968	H	C	Profiling	Inhibitors of checkpoint kinase 1 (CHK1)	HU CF1@HEK293A cell	SILAC	TiO2	Orbitrap Elite MS	[45693000.0]	O14497	ARID1A	S1755	Prat_549
32314919	AASGGAQQRSHHAPMSPGSSGGGGQPLARTP	SHHAPMS(ph)PGSSGGGGQPLAR	0.999885	H	C	Profiling	Inhibitors of checkpoint kinase 1 (CHK1)	HU CF1@HEK293A cell	SILAC	TiO2	Orbitrap Elite MS	[770060000.0]	O14497	ARID1A	S363	Prat_549
32314919	PQMPQYSSPQPGSALSPRQPSGGQIHTGMGS	NPQMPQYSSPQPGSALS(ph)PR	0.999909	H	C	Profiling	Inhibitors of checkpoint kinase 1 (CHK1)	HU CF1@HEK293A cell	SILAC	TiO2	Orbitrap Elite MS	[123780000.0]	O14497	ARID1A	S772	Prat_549
32314919	FSPHTSPHLPGIRGPSPSPVGSPASVAQSRS	GPS(ph)PSPVGS(ph)PASVAQSR	0.999947	H	C	Profiling	Inhibitors of checkpoint kinase 1 (CHK1)	HU CF1@HEK293A cell	SILAC	TiO2	Orbitrap Elite MS	[410240000.0]	O14497	ARID1A	S696	Prat_549
32314919	SSEAIKESSKFPFGISPAQSHRNIKILEDEP	FPFGIS(ph)PAQSHR	0.999988	H	C	Profiling	Inhibitors of checkpoint kinase 1 (CHK1)	HU CF1@HEK293A cell	SILAC	TiO2	Orbitrap Elite MS	[12884000.0]	O14497	ARID1A	S1944	Prat_549
32336009	FSPHTSPHLPGIRGPSPSPVGSPASVAQSRS	GPS(ph)PSPVGSPASVAQSR	0.998112	H	C	Profiling	Lung cancer	Tepotinib+IR@GTLâ€16 cells (PIKK en)	Isotope labeling	Peptide immunoaffinity enrichment	LTQ Orbitrap Velos, quadrupole-Orbitrap (Q-Exactive)	[421650.0, 0.0, 0.0]	O14497	ARID1A	S696	Prat_1168
32336009	FSPHTSPHLPGIRGPSPSPVGSPASVAQSRS	GPS(ph)PSPVGSPASVAQSR	0.998948	H	C	Profiling	Lung cancer	Untreated control@GTLâ€16 cells (PIKK en) R1	Isotope labeling	Peptide immunoaffinity enrichment	LTQ Orbitrap Velos, quadrupole-Orbitrap (Q-Exactive)	[198500.0, 0.0, 0.0]	O14497	ARID1A	S696	Prat_1297
32336009	FSPHTSPHLPGIRGPSPSPVGSPASVAQSRS	GPS(ph)PSPVGSPASVAQSR	0.996419	H	C	Profiling	Lung cancer	Untreated control@GTLâ€16 cells (PIKK en) R2	Isotope labeling	Peptide immunoaffinity enrichment	LTQ Orbitrap Velos, quadrupole-Orbitrap (Q-Exactive)	[448660.0, 0.0, 0.0]	O14497	ARID1A	S696	Prat_1298
32344885	VSSPAPMEGGEEEEELLGPK		99.6	H	C	Profiling	Inflammation	LPS(24h)@ARPE-19 cells	TMT	TiO2	Q Exactive Plus	[0.559817322989466, 0.550202240299425, 0.550791446021267]	O14497	ARID1A	S1755	Prat_708
32344885	VSSPAPMEGGEEEEELLGPK		99.6	H	C	Profiling	Inflammation	LPS(45min)@ARPE-19 cells	TMT	TiO2	Q Exactive Plus	[0.553007149876111, 0.554520215869895, 0.534972593153398]	O14497	ARID1A	S1755	Prat_709
32344885	VSSPAPMEGGEEEEELLGPK		99.6	H	C	Profiling	inflammation	Untreated@ARPE-19 cells	TMT	TiO2	Q Exactive Plus	[0.548517097714638, 0.553706572092283, 0.55399864545914]	O14497	ARID1A	S1755	Prat_1318
32501498	PHSQIPPLPGMSRSNSVGIQDAFNDGSDSTF		0.998	H	C	Profiling	Polo-like kinase 4 (PLK4) Kinase analysis	FLAG-WT PLK4+Tetracycline+Centrinone@U2OS cells	SILAC	TiO2	Orbitrap Fusion Tribrid	[149310000.0]	O14497	ARID1A	S1184	Prat_469
32501498	PHSQIPPLPGMSRSNSVGIQDAFNDGSDSTF		0.998	H	C	Profiling	Polo-like kinase 4 (PLK4) Kinase analysis	FLAG-WT PLK4+Tetracycline+DMSO@U2OS cells	SILAC	TiO2	Orbitrap Fusion Tribrid	[160670000.0]	O14497	ARID1A	S1184	Prat_470
32681075		SHHAPMS(ph)PGSSGGGGQPLAR	0.995	H	C	Profiling	Breast cancer	GAS6(10min)@Hs578T cell line	SILAC	TiO2 + pY100	Orbitrap Fusion	['Present ', 'present ', 'Present', 'Present ']	O14497	ARID1A	S363	Prat_481
32681075		SNS(ph)VGIQDAFNDGSDSTFQKR	0.824	H	C	Profiling	Breast cancer	GAS6(10min)@Hs578T cell line	SILAC	TiO2 + pY100	Orbitrap Fusion	['Present ', 'present ', 'Present', 'Present ']	O14497	ARID1A	S1184	Prat_481
32681075		SHHAPMS(ph)PGSSGGGGQPLAR	0.995	H	C	Profiling	Breast cancer	GAS6(20min)@Hs578T cell line	SILAC	TiO2 + pY100	Orbitrap Fusion	['Present ', 'present ', 'Present', 'Present ']	O14497	ARID1A	S363	Prat_482
32681075		SNS(ph)VGIQDAFNDGSDSTFQKR	0.824	H	C	Profiling	Breast cancer	GAS6(20min)@Hs578T cell line	SILAC	TiO2 + pY100	Orbitrap Fusion	['Present ', 'present ', 'Present', 'Present ']	O14497	ARID1A	S1184	Prat_482
32681075		SHHAPMS(ph)PGSSGGGGQPLAR	0.995	H	C	Profiling	Breast cancer	GAS6(5min)@Hs578T cell line	SILAC	TiO2 + pY100	Orbitrap Fusion	['Present ', 'present ', 'Present', 'Present ']	O14497	ARID1A	S363	Prat_483
32681075		SNS(ph)VGIQDAFNDGSDSTFQKR	0.824	H	C	Profiling	Breast cancer	GAS6(5min)@Hs578T cell line	SILAC	TiO2 + pY100	Orbitrap Fusion	['Present ', 'present ', 'Present', 'Present ']	O14497	ARID1A	S1184	Prat_483
32681075		SHHAPMS(ph)PGSSGGGGQPLAR	0.995	H	C	Profiling	Breast cancer	Untreated@Hs578T cell line	SILAC	TiO2 + pY100	Orbitrap Fusion	['Present ', 'present ', 'Present', 'Present ']	O14497	ARID1A	S363	Prat_1335
32681075		SNS(ph)VGIQDAFNDGSDSTFQKR	0.824	H	C	Profiling	Breast cancer	Untreated@Hs578T cell line	SILAC	TiO2 + pY100	Orbitrap Fusion	['Present ', 'present ', 'Present', 'Present ']	O14497	ARID1A	S1184	Prat_1335
32755597	PHSQIPPLPGMSRSNSVGIQDAFNDGSDSTF		0.861521	H	C	profiling	Liver Cancer	KIs@C3A cell line	Labelling Not mention	IMAC	Orbitrap Elite or Orbitrap Fusion Lumos Tribrid	[-1.576643, -1.426477, -1.917341, -1.106312, -4.012687, -3.803745, -3.33776, -3.614368, -3.564312, -2.218063]	O14497	ARID1A	S1184	Prat_670
32755597	AASGGAQQRSHHAPMSPGSSGGGGQPLARTP		0.999997	H	C	profiling	Liver Cancer	KIs@C3A cell line	Labelling Not mention	IMAC	Orbitrap Elite or Orbitrap Fusion Lumos Tribrid	[-0.6851444, -1.010895, -0.1822586, -0.4306393, -4.129105, -0.2581139, -3.886919, -4.16662, 0.005355835, -0.9076233]	O14497	ARID1A	S363	Prat_670
32755597	PHSQIPPLPGMSRSNSVGIQDAFNDGSDSTF		0.861521	H	C	profiling	Liver Cancer	KIs@Hep3B2 cell line	Labelling Not mention	IMAC	Orbitrap Elite or Orbitrap Fusion Lumos Tribrid	[-0.2032948, -0.9817696, -1.026344, -1.144491, -1.017986, -0.5215588, -3.319085, -4.006008, -1.326131, -3.317332]	O14497	ARID1A	S1184	Prat_671
32755597	AASGGAQQRSHHAPMSPGSSGGGGQPLARTP		0.999997	H	C	profiling	Liver Cancer	KIs@Hep3B2 cell line	Labelling Not mention	IMAC	Orbitrap Elite or Orbitrap Fusion Lumos Tribrid	[1.139776, 0.4437962, 0.7514648, 0.8540173, 1.151878, 0.8237724, -3.178111, 0.5708294, 0.1771603, 0.285347]	O14497	ARID1A	S363	Prat_671
32755597	PHSQIPPLPGMSRSNSVGIQDAFNDGSDSTF		0.861521	H	C	profiling	Liver Cancer	KIs@HepG2 cell line	Labelling Not mention	IMAC	Orbitrap Elite or Orbitrap Fusion Lumos Tribrid	[-3.413273, -3.382497, -3.209477, -4.141375, -2.688552, -4.080171]	O14497	ARID1A	S1184	Prat_672
32755597	AASGGAQQRSHHAPMSPGSSGGGGQPLARTP		0.999997	H	C	profiling	Liver Cancer	KIs@HepG2 cell line	Labelling Not mention	IMAC	Orbitrap Elite or Orbitrap Fusion Lumos Tribrid	[-1.225988, -1.157774, -3.135714, -1.549753, 0.06948662, -1.178432]	O14497	ARID1A	S363	Prat_672
32755597	PHSQIPPLPGMSRSNSVGIQDAFNDGSDSTF		0.861521	H	C	profiling	Liver Cancer	KIs@Huh7 cell line	Labelling Not mention	IMAC	Orbitrap Elite or Orbitrap Fusion Lumos Tribrid	[-0.850626, -0.8780537, -3.584599, -2.517366, -1.098858, -3.625384, -0.5071602, -0.4704151]	O14497	ARID1A	S1184	Prat_673
32755597	AASGGAQQRSHHAPMSPGSSGGGGQPLARTP		0.999997	H	C	profiling	Liver Cancer	KIs@Huh7 cell line	Labelling Not mention	IMAC	Orbitrap Elite or Orbitrap Fusion Lumos Tribrid	[0.7416401, 0.5163193, 0.7294712, -3.104595, 0.850317, -3.145599, 0.1136532, 1.262775]	O14497	ARID1A	S363	Prat_673
32755597	PHSQIPPLPGMSRSNSVGIQDAFNDGSDSTF		0.861521	H	C	profiling	Liver Cancer	KIs@JHH4 cell line	Labelling Not mention	IMAC	Orbitrap Elite or Orbitrap Fusion Lumos Tribrid	[-3.034119, -3.099068, -3.976761, -2.381288, -3.217216, -3.95741]	O14497	ARID1A	S1184	Prat_674
32755597	AASGGAQQRSHHAPMSPGSSGGGGQPLARTP		0.999997	H	C	profiling	Liver Cancer	KIs@JHH4 cell line	Labelling Not mention	IMAC	Orbitrap Elite or Orbitrap Fusion Lumos Tribrid	[-3.146052, -2.87203, 0.6384315, -3.297934, 0.1011562, -3.057372]	O14497	ARID1A	S363	Prat_674
32755597	PHSQIPPLPGMSRSNSVGIQDAFNDGSDSTF		0.861521	H	C	profiling	Liver Cancer	KIs@JHH6 cell line	Labelling Not mention	IMAC	Orbitrap Elite or Orbitrap Fusion Lumos Tribrid	[-3.139394, -3.226293, -3.569795, -3.278985, -3.412071, -2.860211]	O14497	ARID1A	S1184	Prat_675
32755597	AASGGAQQRSHHAPMSPGSSGGGGQPLARTP		0.999997	H	C	profiling	Liver Cancer	KIs@JHH6 cell line	Labelling Not mention	IMAC	Orbitrap Elite or Orbitrap Fusion Lumos Tribrid	[-3.837418, -3.756788, -3.699592, -3.434834, -3.538604, -3.683922]	O14497	ARID1A	S363	Prat_675
32755597	PHSQIPPLPGMSRSNSVGIQDAFNDGSDSTF		0.861521	H	C	profiling	Liver Cancer	KIs@NIH-H684 cell line	Labelling Not mention	IMAC	Orbitrap Elite or Orbitrap Fusion Lumos Tribrid	[-3.957436, -3.877183, -3.171676, -4.034406, -3.765005]	O14497	ARID1A	S1184	Prat_676
32755597	AASGGAQQRSHHAPMSPGSSGGGGQPLARTP		0.999997	H	C	profiling	Liver Cancer	KIs@NIH-H684 cell line	Labelling Not mention	IMAC	Orbitrap Elite or Orbitrap Fusion Lumos Tribrid	[-3.772154, -2.835129, -3.623783, -3.967496, -4.151269]	O14497	ARID1A	S363	Prat_676
32755597	PHSQIPPLPGMSRSNSVGIQDAFNDGSDSTF		0.861521	H	C	profiling	Liver Cancer	KIs@PLC5 cell line	Labelling Not mention	IMAC	Orbitrap Elite or Orbitrap Fusion Lumos Tribrid	[-1.300282, -1.266924, -3.069788, -3.6564, -1.77257, -1.40081, -2.917127, -4.566775, -1.230546, -1.799755, -3.426268]	O14497	ARID1A	S1184	Prat_677
32755597	AASGGAQQRSHHAPMSPGSSGGGGQPLARTP		0.999997	H	C	profiling	Liver Cancer	KIs@PLC5 cell line	Labelling Not mention	IMAC	Orbitrap Elite or Orbitrap Fusion Lumos Tribrid	[-1.141665, -1.675817, -1.060963, -1.306311, -0.9310646, -0.7321453, -3.263532, -4.325019, -1.216281, -3.206887, -0.7762814]	O14497	ARID1A	S363	Prat_677
32755597	PHSQIPPLPGMSRSNSVGIQDAFNDGSDSTF		0.861521	H	C	profiling	Liver Cancer	KIs@SKHep1 cell line	Labelling Not mention	IMAC	Orbitrap Elite or Orbitrap Fusion Lumos Tribrid	[-2.219672, -2.181358, -1.164293, -2.210546, -4.253494, -4.189385, -3.728178, -3.833011, -3.237186, -4.521119]	O14497	ARID1A	S1184	Prat_678
32755597	AASGGAQQRSHHAPMSPGSSGGGGQPLARTP		0.999997	H	C	profiling	Liver Cancer	KIs@SKHep1 cell line	Labelling Not mention	IMAC	Orbitrap Elite or Orbitrap Fusion Lumos Tribrid	[0.2470531, -3.782167, -3.19345, -3.454735, -3.821522, -3.268985, -3.800227, -3.717276, 0.3129921, -3.439262]	O14497	ARID1A	S363	Prat_678
32755597	PHSQIPPLPGMSRSNSVGIQDAFNDGSDSTF		0.861521	H	C	profiling	Liver Cancer	KIs@Snu387 cell line	Labelling Not mention	IMAC	Orbitrap Elite or Orbitrap Fusion Lumos Tribrid	[-3.84223, -2.096328, -2.800218, -3.31126, -3.70291, -3.563525, -3.155282, -3.284328, -3.560776, -1.947737, -4.803956, -2.355982]	O14497	ARID1A	S1184	Prat_679
32755597	AASGGAQQRSHHAPMSPGSSGGGGQPLARTP		0.999997	H	C	profiling	Liver Cancer	KIs@Snu387 cell line	Labelling Not mention	IMAC	Orbitrap Elite or Orbitrap Fusion Lumos Tribrid	[-1.046148, -2.803548, -3.114195, -3.137632, -3.290399, -3.484213, -3.598108, -1.605021, -3.234018, -1.580039, -1.883218, -3.121865]	O14497	ARID1A	S363	Prat_679
32755597	PHSQIPPLPGMSRSNSVGIQDAFNDGSDSTF		0.861521	H	C	profiling	Liver Cancer	KIs@Snu398 cell line	Labelling Not mention	IMAC	Orbitrap Elite or Orbitrap Fusion Lumos Tribrid	[-2.605848, -3.121216, -3.386543, -3.578094, -2.804553, -3.403632]	O14497	ARID1A	S1184	Prat_680
32755597	AASGGAQQRSHHAPMSPGSSGGGGQPLARTP		0.999997	H	C	profiling	Liver Cancer	KIs@Snu398 cell line	Labelling Not mention	IMAC	Orbitrap Elite or Orbitrap Fusion Lumos Tribrid	[-2.748561, 0.2668591, -0.2251072, 0.2907391, -0.6541348, -3.224597]	O14497	ARID1A	S363	Prat_680
32755597	PHSQIPPLPGMSRSNSVGIQDAFNDGSDSTF		0.861521	H	C	profiling	Liver Cancer	KIs@Snu423 cell line	Labelling Not mention	IMAC	Orbitrap Elite or Orbitrap Fusion Lumos Tribrid	[-3.502836, -2.975564, -3.52248, -3.653825, -3.278406, -3.592366, -3.641908, -3.381558, -2.594059, -3.918689, -3.891203, -3.13415]	O14497	ARID1A	S1184	Prat_681
32755597	AASGGAQQRSHHAPMSPGSSGGGGQPLARTP		0.999997	H	C	profiling	Liver Cancer	KIs@Snu423 cell line	Labelling Not mention	IMAC	Orbitrap Elite or Orbitrap Fusion Lumos Tribrid	[-3.827245, -2.954303, -3.65836, -4.426855, -3.983206, -3.651532, -4.178632, -3.708499, -4.016465, -3.083379, -2.756019, -1.791494]	O14497	ARID1A	S363	Prat_681
32755597	PHSQIPPLPGMSRSNSVGIQDAFNDGSDSTF		0.861521	H	C	profiling	Liver Cancer	KIs@Snu449 cell line	Labelling Not mention	IMAC	Orbitrap Elite or Orbitrap Fusion Lumos Tribrid	[-4.317407, -3.063193, -3.946355, -3.476197, -4.199008, -3.437089, -3.3178010000000002, -3.583952, -3.47225, -3.471126, -4.138961, -3.885092]	O14497	ARID1A	S1184	Prat_682
32755597	AASGGAQQRSHHAPMSPGSSGGGGQPLARTP		0.999997	H	C	profiling	Liver Cancer	KIs@Snu449 cell line	Labelling Not mention	IMAC	Orbitrap Elite or Orbitrap Fusion Lumos Tribrid	[-3.428859, -3.524348, -3.058381, -3.833238, -2.962826, -3.62213, -2.98103, -3.283294, -3.117024, -4.014423, -3.051777, -3.291249]	O14497	ARID1A	S363	Prat_682
32755597	PHSQIPPLPGMSRSNSVGIQDAFNDGSDSTF		0.861521	H	C	profiling	Liver Cancer	KIs@Snu475 cell line	Labelling Not mention	IMAC	Orbitrap Elite or Orbitrap Fusion Lumos Tribrid	[-1.830192, -0.767664, -2.3087, -3.481878, -3.045408, -1.956769, -4.082085, -4.277442, -0.7426472, -0.8385773, -3.448911, -4.024678]	O14497	ARID1A	S1184	Prat_683
32755597	AASGGAQQRSHHAPMSPGSSGGGGQPLARTP		0.999997	H	C	profiling	Liver Cancer	KIs@Snu475 cell line	Labelling Not mention	IMAC	Orbitrap Elite or Orbitrap Fusion Lumos Tribrid	[-1.888576, -1.994775, -3.067818, -2.886091, -2.720422, -4.01927, -3.616657, -4.893287, -1.535598, -1.838367, -4.037154, -0.3685894]	O14497	ARID1A	S363	Prat_683
32755597	PHSQIPPLPGMSRSNSVGIQDAFNDGSDSTF		0.861521	H	C	profiling	Liver Cancer	KIs@Snu761 cell line	Labelling Not mention	IMAC	Orbitrap Elite or Orbitrap Fusion Lumos Tribrid	[-3.280856, -3.439657, -3.433629, -3.069487, -3.458998, -4.212236]	O14497	ARID1A	S1184	Prat_684
32755597	AASGGAQQRSHHAPMSPGSSGGGGQPLARTP		0.999997	H	C	profiling	Liver Cancer	KIs@Snu761 cell line	Labelling Not mention	IMAC	Orbitrap Elite or Orbitrap Fusion Lumos Tribrid	[-3.827162, -4.155485, -0.5284824, -1.063839, -3.301364, -1.566547]	O14497	ARID1A	S363	Prat_684
32755597	PHSQIPPLPGMSRSNSVGIQDAFNDGSDSTF		0.861521	H	C	profiling	Liver Cancer	KIs@Snu878 cell line	Labelling Not mention	IMAC	Orbitrap Elite or Orbitrap Fusion Lumos Tribrid	[-1.475255, -3.742069, -2.492247, -3.787124, -2.540972, -3.42626, -0.645237]	O14497	ARID1A	S1184	Prat_685
32755597	AASGGAQQRSHHAPMSPGSSGGGGQPLARTP		0.999997	H	C	profiling	Liver Cancer	KIs@Snu878 cell line	Labelling Not mention	IMAC	Orbitrap Elite or Orbitrap Fusion Lumos Tribrid	[-2.812923, -3.675917, -3.455894, -3.738679, -2.908995, -3.750593, -3.009715]	O14497	ARID1A	S363	Prat_685
32755597	PHSQIPPLPGMSRSNSVGIQDAFNDGSDSTF		0.861521	H	C	profiling	Liver Cancer	KIs@Snu886 cell line	Labelling Not mention	IMAC	Orbitrap Elite or Orbitrap Fusion Lumos Tribrid	[-3.349025, -2.810643, -2.805677, -3.088658, -3.283772, -3.153153, -3.835212, -3.258018]	O14497	ARID1A	S1184	Prat_686
32755597	AASGGAQQRSHHAPMSPGSSGGGGQPLARTP		0.999997	H	C	profiling	Liver Cancer	KIs@Snu886 cell line	Labelling Not mention	IMAC	Orbitrap Elite or Orbitrap Fusion Lumos Tribrid	[-2.956813, -0.9881039, -3.456182, -2.968256, -3.336823, -3.235244, -3.605496, -1.331621]	O14497	ARID1A	S363	Prat_686
32859902	SGGGGQPLARTPQPSSPMDQMGKMRPQPYGG		0.991282	H	C	Profiling	Infection	CVB3 infection(10h)@HeLa R19 cells	Label free	IMAC	Orbitrap Fusion or Q Exactive Plus	[-5.049391, -3.713442]	O14497	ARID1A	S382	Prat_219
32859902	SGGGGQPLARTPQPSSPMDQMGKMRPQPYGG		0.991282	H	C	Profiling	Infection	CVB3 infection(10h)@HeLa R19 cells	Label free	IMAC	Orbitrap Fusion or Q Exactive Plus	[]	O14497	ARID1A	S382	Prat_219
32859902	PHSQIPPLPGMSRSNSVGIQDAFNDGSDSTF		0.999745	H	C	Profiling	Infection	CVB3 infection(10h)@HeLa R19 cells	Label free	IMAC	Orbitrap Fusion or Q Exactive Plus	[-1.578979, -1.901232, -0.5981274]	O14497	ARID1A	S1184	Prat_219
32859902	PHSQIPPLPGMSRSNSVGIQDAFNDGSDSTF		0.999745	H	C	Profiling	Infection	CVB3 infection(10h)@HeLa R19 cells	Label free	IMAC	Orbitrap Fusion or Q Exactive Plus	[]	O14497	ARID1A	S1184	Prat_219
32859902	SGGGGQPLARTPQPSSPMDQMGKMRPQPYGG		0.991282	H	C	Profiling	Infection	CVB3 infection(2h)@HeLa R19 cells	Label free	IMAC	Orbitrap Fusion or Q Exactive Plus	[]	O14497	ARID1A	S382	Prat_220
32859902	PHSQIPPLPGMSRSNSVGIQDAFNDGSDSTF		0.999745	H	C	Profiling	Infection	CVB3 infection(2h)@HeLa R19 cells	Label free	IMAC	Orbitrap Fusion or Q Exactive Plus	[-0.951067, -0.706583, -0.3588009]	O14497	ARID1A	S1184	Prat_220
32859902	PHSQIPPLPGMSRSNSVGIQDAFNDGSDSTF		0.999745	H	C	Profiling	Infection	CVB3 infection(2h)@HeLa R19 cells	Label free	IMAC	Orbitrap Fusion or Q Exactive Plus	[]	O14497	ARID1A	S1184	Prat_220
32859902	SGGGGQPLARTPQPSSPMDQMGKMRPQPYGG		0.991282	H	C	Profiling	Infection	CVB3 infection(4h)@HeLa R19 cells	Label free	IMAC	Orbitrap Fusion or Q Exactive Plus	[-0.3208447, -2.928457]	O14497	ARID1A	S382	Prat_221
32859902	SGGGGQPLARTPQPSSPMDQMGKMRPQPYGG		0.991282	H	C	Profiling	Infection	CVB3 infection(4h)@HeLa R19 cells	Label free	IMAC	Orbitrap Fusion or Q Exactive Plus	[]	O14497	ARID1A	S382	Prat_221
32859902	PHSQIPPLPGMSRSNSVGIQDAFNDGSDSTF		0.999745	H	C	Profiling	Infection	CVB3 infection(4h)@HeLa R19 cells	Label free	IMAC	Orbitrap Fusion or Q Exactive Plus	[2.168365, 2.325569, 1.308535, 2.387173]	O14497	ARID1A	S1184	Prat_221
32859902	PHSQIPPLPGMSRSNSVGIQDAFNDGSDSTF		0.999745	H	C	Profiling	Infection	CVB3 infection(4h)@HeLa R19 cells	Label free	IMAC	Orbitrap Fusion or Q Exactive Plus	[]	O14497	ARID1A	S1184	Prat_221
32859902	SGGGGQPLARTPQPSSPMDQMGKMRPQPYGG		0.991282	H	C	Profiling	Infection	CVB3 infection(6h)@HeLa R19 cells	Label free	IMAC	Orbitrap Fusion or Q Exactive Plus	[-0.1906052, -0.3697186, -0.481411, -0.828989]	O14497	ARID1A	S382	Prat_222
32859902	SGGGGQPLARTPQPSSPMDQMGKMRPQPYGG		0.991282	H	C	Profiling	Infection	CVB3 infection(6h)@HeLa R19 cells	Label free	IMAC	Orbitrap Fusion or Q Exactive Plus	[]	O14497	ARID1A	S382	Prat_222
32859902	PHSQIPPLPGMSRSNSVGIQDAFNDGSDSTF		0.999745	H	C	Profiling	Infection	CVB3 infection(6h)@HeLa R19 cells	Label free	IMAC	Orbitrap Fusion or Q Exactive Plus	[1.329027, 2.054859, 1.525759, 1.920717]	O14497	ARID1A	S1184	Prat_222
32859902	PHSQIPPLPGMSRSNSVGIQDAFNDGSDSTF		0.999745	H	C	Profiling	Infection	CVB3 infection(6h)@HeLa R19 cells	Label free	IMAC	Orbitrap Fusion or Q Exactive Plus	[]	O14497	ARID1A	S1184	Prat_222
32859902	SGGGGQPLARTPQPSSPMDQMGKMRPQPYGG		0.991282	H	C	Profiling	Infection	CVB3 infection(8h)@HeLa R19 cells	Label free	IMAC	Orbitrap Fusion or Q Exactive Plus	[-0.8216858, -0.9180851, -0.8190212, -0.8430614]	O14497	ARID1A	S382	Prat_223
32859902	SGGGGQPLARTPQPSSPMDQMGKMRPQPYGG		0.991282	H	C	Profiling	Infection	CVB3 infection(8h)@HeLa R19 cells	Label free	IMAC	Orbitrap Fusion or Q Exactive Plus	[]	O14497	ARID1A	S382	Prat_223
32859902	PHSQIPPLPGMSRSNSVGIQDAFNDGSDSTF		0.999745	H	C	Profiling	Infection	CVB3 infection(8h)@HeLa R19 cells	Label free	IMAC	Orbitrap Fusion or Q Exactive Plus	[1.088675, 1.658192, 1.736691, 1.73263]	O14497	ARID1A	S1184	Prat_223
32859902	PHSQIPPLPGMSRSNSVGIQDAFNDGSDSTF		0.999745	H	C	Profiling	Infection	CVB3 infection(8h)@HeLa R19 cells	Label free	IMAC	Orbitrap Fusion or Q Exactive Plus	[]	O14497	ARID1A	S1184	Prat_223
32859902	SGGGGQPLARTPQPSSPMDQMGKMRPQPYGG		0.991282	H	C	Profiling	Infection	Mock infected(0h)@HeLa R19 cells	Label free	IMAC	Orbitrap Fusion or Q Exactive Plus	[]	O14497	ARID1A	S382	Prat_746
32859902	PHSQIPPLPGMSRSNSVGIQDAFNDGSDSTF		0.999745	H	C	Profiling	Infection	Mock infected(0h)@HeLa R19 cells	Label free	IMAC	Orbitrap Fusion or Q Exactive Plus	[-0.4172344, -0.8449249, -0.04816628, -0.2073936]	O14497	ARID1A	S1184	Prat_746
32859902	PHSQIPPLPGMSRSNSVGIQDAFNDGSDSTF		0.999745	H	C	Profiling	Infection	Mock infected(0h)@HeLa R19 cells	Label free	IMAC	Orbitrap Fusion or Q Exactive Plus	[]	O14497	ARID1A	S1184	Prat_746
32859902	SGGGGQPLARTPQPSSPMDQMGKMRPQPYGG		0.991282	H	C	Profiling	Infection	Mock infected(10h)@HeLa R19 cells	Label free	IMAC	Orbitrap Fusion or Q Exactive Plus	[-1.68364]	O14497	ARID1A	S382	Prat_747
32859902	SGGGGQPLARTPQPSSPMDQMGKMRPQPYGG		0.991282	H	C	Profiling	Infection	Mock infected(10h)@HeLa R19 cells	Label free	IMAC	Orbitrap Fusion or Q Exactive Plus	[]	O14497	ARID1A	S382	Prat_747
32859902	PHSQIPPLPGMSRSNSVGIQDAFNDGSDSTF		0.999745	H	C	Profiling	Infection	Mock infected(10h)@HeLa R19 cells	Label free	IMAC	Orbitrap Fusion or Q Exactive Plus	[0.09609985, -2.154009, -0.8522358, 0.5748844]	O14497	ARID1A	S1184	Prat_747
32859902	PHSQIPPLPGMSRSNSVGIQDAFNDGSDSTF		0.999745	H	C	Profiling	Infection	Mock infected(10h)@HeLa R19 cells	Label free	IMAC	Orbitrap Fusion or Q Exactive Plus	[]	O14497	ARID1A	S1184	Prat_747
33259812	PHLPGIRGPSPSPVGSPASVAQSRSGPLSPA		0.990088	H	C	Profiling	Pluripotent stem	Mock infection(1h)@iPSC cell line	TMT	Q-Exactive HF-X	Fe-NTA	[-0.1170339927, -1.066323211, 1.8330741, -0.01871736126]	O14497	ARID1A	S702	Prat_749
33259812	FSPHTSPHLPGIRGPSPSPVGSPASVAQSRS		0.997561	H	C	Profiling	Pluripotent stem	Mock infection(24h)@iPSC cell line	TMT	Q-Exactive HF-X	Fe-NTA	[18.50436797, 18.45343274, 18.44540865]	O14497	ARID1A	S696	Prat_750
33259812	FSPHTSPHLPGIRGPSPSPVGSPASVAQSRS		0.997561	H	C	Profiling	Pluripotent stem	Mock infection(24h)@iPSC cell line	TMT	Q-Exactive HF-X	Fe-NTA	[15.91309912, 15.96639988, 15.94905984]	O14497	ARID1A	S696	Prat_750
33259812	SPAPLPRPMENRTSPSKSPFLHSGMKMQKAG		0.885086	H	C	Profiling	Pluripotent stem	Mock infection(24h)@iPSC cell line	TMT	Q-Exactive HF-X	Fe-NTA	[16.51674019, 16.49415947, 16.41715273]	O14497	ARID1A	S1602	Prat_750
33259812	PHLPGIRGPSPSPVGSPASVAQSRSGPLSPA		0.990088	H	C	Profiling	Pluripotent stem	Mock infection(3h)@iPSC cell line	TMT	Q-Exactive HF-X	Fe-NTA	[0.6586098531, -0.2866958997, 0.5620235195, 0.3830572895]	O14497	ARID1A	S702	Prat_751
33259812	PHLPGIRGPSPSPVGSPASVAQSRSGPLSPA		0.990088	H	C	Profiling	Pluripotent stem	Mock infection(6h)@iPSC cell line	TMT	Q-Exactive HF-X	Fe-NTA	[-0.9145853673, -1.122851946, 0.6724442712, 1.363212356]	O14497	ARID1A	S702	Prat_752
33259812	PHLPGIRGPSPSPVGSPASVAQSRSGPLSPA		0.990088	H	C	Profiling	Pluripotent stem	SARS-CoV-2(1h)@iPSC cell line	TMT	Q-Exactive HF-X	Fe-NTA	[-0.1170339927, -1.066323211, 1.8330741, -0.01871736126]	O14497	ARID1A	S702	Prat_1002
33259812	FSPHTSPHLPGIRGPSPSPVGSPASVAQSRS		0.997561	H	C	Profiling	Pluripotent stem	SARS-CoV-2(24h)@iPSC cell line	TMT	Q-Exactive HF-X	Fe-NTA	[18.56440645, 18.47789651, 18.56582288]	O14497	ARID1A	S696	Prat_1004
33259812	FSPHTSPHLPGIRGPSPSPVGSPASVAQSRS		0.997561	H	C	Profiling	Pluripotent stem	SARS-CoV-2(24h)@iPSC cell line	TMT	Q-Exactive HF-X	Fe-NTA	[16.05969005, 15.98264401, 15.96245719]	O14497	ARID1A	S696	Prat_1004
33259812	SPAPLPRPMENRTSPSKSPFLHSGMKMQKAG		0.885086	H	C	Profiling	Pluripotent stem	SARS-CoV-2(24h)@iPSC cell line	TMT	Q-Exactive HF-X	Fe-NTA	[16.55595056, 16.54567714, 16.46839077]	O14497	ARID1A	S1602	Prat_1004
33259812	PHLPGIRGPSPSPVGSPASVAQSRSGPLSPA		0.990088	H	C	Profiling	Pluripotent stem	SARS-CoV-2(3h)@iPSC cell line	TMT	Q-Exactive HF-X	Fe-NTA	[1.849172042, -0.2144760926, -1.738757633, -0.3817990385]	O14497	ARID1A	S702	Prat_1006
33259812	PHLPGIRGPSPSPVGSPASVAQSRSGPLSPA		0.990088	H	C	Profiling	Pluripotent stem	SARS-CoV-2(6h)@iPSC cell line	TMT	Q-Exactive HF-X	Fe-NTA	[-0.5165958823, -0.05763739589, -1.370927845, -1.506174652]	O14497	ARID1A	S702	Prat_1009
33357429	AASGGAQQRSHHAPMSPGSSGGGGQPLARTP	SHHAPMS(ph)PGSSGGGGQPLAR	0.999986	H	C	Profiling	Cytokine stimulation	Unstimulated@Th-1 cells	SILAC	Ti-IMAC	Q Exactive Plus	[5644900.0, 2801500.0, 927910.0, 223330000.0, 114630000.0, 202340000.0]	O14497	ARID1A	S363	Prat_1263
33357429	AASGGAQQRSHHAPMSPGSSGGGGQPLARTP	SHHAPMS(ph)PGSSGGGGQPLAR	0.999986	H	C	Profiling	Cytokine stimulation	HyIL6@Th-1 cells	SILAC	Ti-IMAC	Q Exactive Plus	[5281500.0, 3306100.0, 991480.0, 231230000.0, 115590000.0, 180840000.0]	O14497	ARID1A	S363	Prat_562
33357429	AASGGAQQRSHHAPMSPGSSGGGGQPLARTP	SHHAPMS(ph)PGSSGGGGQPLAR	0.999986	H	C	Profiling	Cytokine stimulation	HyIL6+MSC@Th-1 cells	SILAC	Ti-IMAC	Q Exactive Plus	[180980000.0, 77051000.0, 135810000.0]	O14497	ARID1A	S363	Prat_563
33562780	SHHAPMSPGSSGG		0.999381	H	C	Profiling	Acute myeloid leukemia	CX-4945@OCI-AML3 cell line	Label free	TiO2	QExactive HF	[26.1027, 26.2091, 27.2399]	O14497	ARID1A	S363	Prat_225
33562780	RFSKVSSPAPMEG		0.993196	H	C	Profiling	Acute myeloid leukemia	CX-4945@OCI-AML3 cell line	Label free	TiO2	QExactive HF	[25.167, 24.5538, 24.7055]	O14497	ARID1A	S1755	Prat_225
33562780	VTTAEGTPGTTDQ		0.990932	H	C	Profiling	Acute myeloid leukemia	CX-4945@OCI-AML3 cell line	Label free	TiO2	QExactive HF	[24.9457, 24.8533, 24.6073]	O14497	ARID1A	T1888	Prat_225
33562780	SHHAPMSPGSSGG		0.999381	H	C	Profiling	Acute myeloid leukemia	CX-4945@OCI-AML3 cell line	Label free	TiO2	QExactive HF	[26.0885, 26.353, 26.956]	O14497	ARID1A	S363	Prat_225
33562780	RFSKVSSPAPMEG		0.993196	H	C	Profiling	Acute myeloid leukemia	CX-4945@OCI-AML3 cell line	Label free	TiO2	QExactive HF	[25.0383, 24.9672, 24.5516]	O14497	ARID1A	S1755	Prat_225
33562780	VTTAEGTPGTTDQ		0.990932	H	C	Profiling	Acute myeloid leukemia	CX-4945@OCI-AML3 cell line	Label free	TiO2	QExactive HF	[24.5729, 24.294, 24.9966]	O14497	ARID1A	T1888	Prat_225
33619172	VGDPGQRTLLDPGRFSKVSSPAPMEGGEEEE	TLLDPGRFS(ph)K	0.999885	H	C	Profile	Signalling-study	ARS1620(24h)@H358 cell line IMAC	TMT	IMAC	Q Exactive HF-X	[10.5493123012137, 11.6074866231844, 10.3284232168154, '-']	O14497	ARID1A	S1751	Prat_73
33619172	GQRTLLDPGRFSKVSSPAPMEGGEEEEELLG	VSS(ph)PAPMEGGEEEEELLGPK	0.837736	H	C	Profile	Signalling-study	ARS1620(24h)@H358 cell line IMAC	TMT	IMAC	Q Exactive HF-X	[11.4384964274049, 11.4368429712896, 11.1472755872799, '-']	O14497	ARID1A	S1755	Prat_73
33619172	NRSAYPPPAPAYALSSPRGGTPGSGAAAAAG	SAYPPPAPAYALSS(ph)PR	0.936542	H	C	Profile	Signalling-study	ARS1620(24h)@H358 cell line IMAC	TMT	IMAC	Q Exactive HF-X	[8.32791364765942, 7.93901594204313, 7.89117716393215, '-']	O14497	ARID1A	S233	Prat_73
33619172	PQMPQYSSPQPGSALSPRQPSGGQIHTGMGS	NPQMPQYSSPQPGSALS(ph)PR	0.998816	H	C	Profile	Signalling-study	ARS1620(24h)@H358 cell line IMAC	TMT	IMAC	Q Exactive HF-X	[12.4090200525548, 12.526822853437, 12.4483485295688, '-']	O14497	ARID1A	S772	Prat_73
33619172	PQMPQYSSPQPGSALSPRQPSGGQIHTGMGS	NPQMPQYSSPQPGSALS(ph)PR	0.998816	H	C	Profile	Signalling-study	ARS1620(24h)@Calu1 cell line IMAC	TMT	IMAC	Q Exactive HF-X	[11.5709657760011, 11.4631705560694, 11.5347108801668, '-']	O14497	ARID1A	S772	Prat_69
33619172	VGDPGQRTLLDPGRFSKVSSPAPMEGGEEEE	TLLDPGRFS(ph)K	0.999885	H	C	Profile	Signalling-study	ARS1620(6h)@H358 cell line IMAC	TMT	IMAC	Q Exactive HF-X	[11.5022338938104, 10.6154742955605, 11.0311895236975, '-']	O14497	ARID1A	S1751	Prat_79
33619172	GQRTLLDPGRFSKVSSPAPMEGGEEEEELLG	VSS(ph)PAPMEGGEEEEELLGPK	0.837736	H	C	Profile	Signalling-study	ARS1620(6h)@H358 cell line IMAC	TMT	IMAC	Q Exactive HF-X	[11.7020950708742, 11.4088882083002, 11.4076860256777, '-']	O14497	ARID1A	S1755	Prat_79
33619172	NRSAYPPPAPAYALSSPRGGTPGSGAAAAAG	SAYPPPAPAYALSS(ph)PR	0.936542	H	C	Profile	Signalling-study	ARS1620(6h)@H358 cell line IMAC	TMT	IMAC	Q Exactive HF-X	[8.7805144991729, 8.35765575617186, 8.4773955884349, '-']	O14497	ARID1A	S233	Prat_79
33619172	PQMPQYSSPQPGSALSPRQPSGGQIHTGMGS	NPQMPQYSSPQPGSALS(ph)PR	0.998816	H	C	Profile	Signalling-study	ARS1620(6h)@H358 cell line IMAC	TMT	IMAC	Q Exactive HF-X	[12.3521107489281, 12.5241729949346, 12.4328021137163, '-']	O14497	ARID1A	S772	Prat_79
33619172	PQMPQYSSPQPGSALSPRQPSGGQIHTGMGS	NPQMPQYSSPQPGSALS(ph)PR	0.998816	H	C	Profile	Signalling-study	ARS1620(6h)@Calu1 cell line IMAC	TMT	IMAC	Q Exactive HF-X	[11.5607332670798, 11.5898342546708, 11.5678023486215, '-']	O14497	ARID1A	S772	Prat_75
33619172	VGDPGQRTLLDPGRFSKVSSPAPMEGGEEEE	TLLDPGRFS(ph)K	0.999885	H	C	Profile	Signalling-study	ARS1620(24h)@H1792 cell line IMAC	TMT	IMAC	Q Exactive HF-X	[7.47209570637048, 7.99828593313495, 8.07354833428549, '-']	O14497	ARID1A	S1751	Prat_71
33619172	PQMPQYSSPQPGSALSPRQPSGGQIHTGMGS	NPQMPQYSSPQPGSALS(ph)PR	0.998816	H	C	Profile	Signalling-study	ARS1620(24h)@H1792 cell line IMAC	TMT	IMAC	Q Exactive HF-X	[11.6927349942081, 11.814053163093, 11.8108982345066, '-']	O14497	ARID1A	S772	Prat_71
33619172	VGDPGQRTLLDPGRFSKVSSPAPMEGGEEEE	TLLDPGRFS(ph)K	0.999885	H	C	Profile	Signalling-study	ARS1620(6h)@H1792 cell line IMAC	TMT	IMAC	Q Exactive HF-X	[7.87920769734863, 8.00684716045168, 7.63458428636877, '-']	O14497	ARID1A	S1751	Prat_77
33619172	PQMPQYSSPQPGSALSPRQPSGGQIHTGMGS	NPQMPQYSSPQPGSALS(ph)PR	0.998816	H	C	Profile	Signalling-study	ARS1620(6h)@H1792 cell line IMAC	TMT	IMAC	Q Exactive HF-X	[11.6175892827703, 11.7448222841133, 11.8026576267914, '-']	O14497	ARID1A	S772	Prat_77
33727228	PHSQIPPLPGMSRSNSVGIQDAFNDGSDSTF	SNS(ph)VGIQDAFNDGSDSTFQKR	0.990348	H	C	Profiling	Lung Cancer	Osimertinib@AZR3 cell line Exp1	SILAC	TiO2	LTQ-Orbitrap Elite	[2585800.0, 0.0, 3140900.0]	O14497	ARID1A	S1184	Prat_818
33727228	PHSQIPPLPGMSRSNSVGIQDAFNDGSDSTF	SNS(ph)VGIQDAFNDGSDSTFQKR	0.990348	H	C	Profiling	Lung Cancer	Osimertinib@AZR4 cell line Exp1	SILAC	TiO2	LTQ-Orbitrap Elite	[3456200.0, 0.0, 11828000.0]	O14497	ARID1A	S1184	Prat_819
33727228	PHSQIPPLPGMSRSNSVGIQDAFNDGSDSTF	SNS(ph)VGIQDAFNDGSDSTFQKR	0.990348	H	C	Profiling	Lung Cancer	Osimertinib@@H1975 cell line Exp1	SILAC	TiO2	LTQ-Orbitrap Elite	[2884300.0, 0.0, 2586600.0]	O14497	ARID1A	S1184	Prat_817
33727228	AASGGAQQRSHHAPMSPGSSGGGGQPLARTP	SHHAPMS(ph)PGSSGGGGQPLAR	0.999949	H	C	Profiling	Lung Cancer	Reciletineb@COR1 cell line Exp2	SILAC	TiO2	LTQ-Orbitrap Elite	[0.0, 0.0, 101560000.0, 476140.0, 10465000.0]	O14497	ARID1A	S363	Prat_940
33727228	AASGGAQQRSHHAPMSPGSSGGGGQPLARTP	SHHAPMS(ph)PGSSGGGGQPLAR	0.999949	H	C	Profiling	Lung Cancer	Reciletineb@COR10 cell line Exp2	SILAC	TiO2	LTQ-Orbitrap Elite	[0.0, 0.0, 111950000.0, 556560.0, 15900000.0]	O14497	ARID1A	S363	Prat_941
33727228	AASGGAQQRSHHAPMSPGSSGGGGQPLARTP	SHHAPMS(ph)PGSSGGGGQPLAR	0.999949	H	C	Profiling	Lung Cancer	Reciletineb@H1975 cell line Exp2	SILAC	TiO2	LTQ-Orbitrap Elite	[963470.0, 0.0, 151720000.0, 1078700.0, 25539000.0]	O14497	ARID1A	S363	Prat_942
33797919	GPSPSPVGSPASVAQSR	-	0.999185	H	C	Profiling	Cervical cancer	Untreated control@HeLa cell line R2	SILAC	TiO2	Q Exactive	[40818000, 'PRESENT', 'PRESENT', 'PRESENT']	O14497	ARID1A	S696	Prat_1302
33797919	SHHAPMSPGSSGGGGQPLAR		0.998082	H	C	Profiling	Cervical cancer	Untreated control@HeLa cell line R2	SILAC	TiO2	Q Exactive	[124910000, 'PRESENT', 'PRESENT', 'PRESENT']	O14497	ARID1A	S363	Prat_1302
33797919	VSSPAPMEGGEEEEELLGPK		0.962082	H	C	Profiling	Cervical cancer	Untreated control@HeLa cell line R3	SILAC	TiO2	Q Exactive	[66396000, 'PRESENT', 'PRESENT', 'PRESENT']	O14497	ARID1A	S1755	Prat_1303
33797919	VSSPAPMEGGEEEEELLGPK		0.959162	H	C	Profiling	Cervical cancer	Untreated control@HeLa cell line R1	SILAC	TiO2	Q Exactive	[31791000, 'PRESENT', 'PRESENT', 'PRESENT']	O14497	ARID1A	S1755	Prat_1301
33797919	NPQMPQYSSPQPGSALSPR		0.78123	H	C	Profiling	Cervical cancer	Untreated control@HeLa cell line R1	SILAC	TiO2	Q Exactive	[7372700, 'PRESENT', 'PRESENT', 'PRESENT']	O14497	ARID1A	S772	Prat_1301
33797919	GPSPSPVGSPASVAQSR	-	0.999185	H	C	Profiling	Cervical cancer	Rapamycin@HeLa cell line R2	SILAC	TiO2	Q Exactive	[70149000, 'PRESENT', 'PRESENT', 'PRESENT']	O14497	ARID1A	S696	Prat_938
33797919	SHHAPMSPGSSGGGGQPLAR		0.998082	H	C	Profiling	Cervical cancer	Rapamycin@HeLa cell line R2	SILAC	TiO2	Q Exactive	[236590000, 'PRESENT', 'PRESENT', 'PRESENT']	O14497	ARID1A	S363	Prat_938
33797919	VSSPAPMEGGEEEEELLGPK		0.959162	H	C	Profiling	Cervical cancer	Rapamycin@HeLa cell line R1	SILAC	TiO2	Q Exactive	[38371000, 'PRESENT', 'PRESENT', 'PRESENT']	O14497	ARID1A	S1755	Prat_937
33797919	NPQMPQYSSPQPGSALSPR		0.78123	H	C	Profiling	Cervical cancer	Rapamycin@HeLa cell line R1	SILAC	TiO2	Q Exactive	[18531000, 'PRESENT', 'PRESENT', 'PRESENT']	O14497	ARID1A	S772	Prat_937
33797919	VSSPAPMEGGEEEEELLGPK		0.962082	H	C	Profiling	Cervical cancer	Rapamycin@HeLa cell line R3	SILAC	TiO2	Q Exactive	[72032000, 'PRESENT', 'PRESENT', 'PRESENT']	O14497	ARID1A	S1755	Prat_939
33863878	QRNPQMPQYSSPQPGSALSPRQPSGGQIHTG		0.823423	H	C	Profiling	Glioblastoma	ALGERNON(1ÂµM)(72h)@U251 cells	Label free	TiO2	Q Exactive HF X benchtop Orbitrap	[1.147460461]	O14497	ARID1A	S769	Prat_51
33863878	PHSQIPPLPGMSRSNSVGIQDAFNDGSDSTF		0.999049	H	C	Profiling	Glioblastoma	ALGERNON(1ÂµM)(72h)@U251 cells	Label free	TiO2	Q Exactive HF X benchtop Orbitrap	[0.8374224901]	O14497	ARID1A	S1184	Prat_51
33863878	PHSQIPPLPGMSRSNSVGIQDAFNDGSDSTF		0.999049	H	C	Profiling	Glioblastoma	ALGERNON(1ÂµM)(72h)@U251 cells	Label free	TiO2	Q Exactive HF X benchtop Orbitrap	[]	O14497	ARID1A	S1184	Prat_51
33863878	APLPRPMENRTSPSKSPFLHSGMKMQKAGPP		0.999997	H	C	Profiling	Glioblastoma	ALGERNON(1ÂµM)(72h)@U251 cells	Label free	TiO2	Q Exactive HF X benchtop Orbitrap	[0.7667155862]	O14497	ARID1A	S1604	Prat_51
33863878	PQMPQYSSPQPGSALSPRQPSGGQIHTGMGS		0.974	H	C	Profiling	Glioblastoma	ALGERNON(1ÂµM)(72h)@U251 cells	Label free	TiO2	Q Exactive HF X benchtop Orbitrap	[]	O14497	ARID1A	S772	Prat_51
33863878	SPAAVPGNQMPPRPPSGQSDSIMHPSMNQSS		0.86366	H	C	Profiling	Glioblastoma	ALGERNON(1ÂµM)(72h)@U251 cells	Label free	TiO2	Q Exactive HF X benchtop Orbitrap	[]	O14497	ARID1A	S730	Prat_51
33863878	QRNPQMPQYSSPQPGSALSPRQPSGGQIHTG		0.823423	H	C	Profiling	Glioblastoma	ALGERNON(10ÂµM)(72h)@U251 cells	Label free	TiO2	Q Exactive HF X benchtop Orbitrap	[0.4423672855]	O14497	ARID1A	S769	Prat_50
33863878	PHSQIPPLPGMSRSNSVGIQDAFNDGSDSTF		0.999049	H	C	Profiling	Glioblastoma	ALGERNON(10ÂµM)(72h)@U251 cells	Label free	TiO2	Q Exactive HF X benchtop Orbitrap	[0.7355657816]	O14497	ARID1A	S1184	Prat_50
33863878	PHSQIPPLPGMSRSNSVGIQDAFNDGSDSTF		0.999049	H	C	Profiling	Glioblastoma	ALGERNON(10ÂµM)(72h)@U251 cells	Label free	TiO2	Q Exactive HF X benchtop Orbitrap	[]	O14497	ARID1A	S1184	Prat_50
33863878	APLPRPMENRTSPSKSPFLHSGMKMQKAGPP		0.999997	H	C	Profiling	Glioblastoma	ALGERNON(10ÂµM)(72h)@U251 cells	Label free	TiO2	Q Exactive HF X benchtop Orbitrap	[1.01916945]	O14497	ARID1A	S1604	Prat_50
33863878	PQMPQYSSPQPGSALSPRQPSGGQIHTGMGS		0.974	H	C	Profiling	Glioblastoma	ALGERNON(10ÂµM)(72h)@U251 cells	Label free	TiO2	Q Exactive HF X benchtop Orbitrap	[]	O14497	ARID1A	S772	Prat_50
33863878	SPAAVPGNQMPPRPPSGQSDSIMHPSMNQSS		0.86366	H	C	Profiling	Glioblastoma	ALGERNON(10ÂµM)(72h)@U251 cells	Label free	TiO2	Q Exactive HF X benchtop Orbitrap	[]	O14497	ARID1A	S730	Prat_50
33863878	QRNPQMPQYSSPQPGSALSPRQPSGGQIHTG		0.823423	H	C	Profiling	Glioblastoma	DOX(48h)@U251 cells	Label free	TiO2	Q Exactive HF X benchtop Orbitrap	[1.341609716]	O14497	ARID1A	S769	Prat_396
33863878	PHSQIPPLPGMSRSNSVGIQDAFNDGSDSTF		0.999049	H	C	Profiling	Glioblastoma	DOX(48h)@U251 cells	Label free	TiO2	Q Exactive HF X benchtop Orbitrap	[1.370668888]	O14497	ARID1A	S1184	Prat_396
33863878	PHSQIPPLPGMSRSNSVGIQDAFNDGSDSTF		0.999049	H	C	Profiling	Glioblastoma	DOX(48h)@U251 cells	Label free	TiO2	Q Exactive HF X benchtop Orbitrap	[]	O14497	ARID1A	S1184	Prat_396
33863878	APLPRPMENRTSPSKSPFLHSGMKMQKAGPP		0.999997	H	C	Profiling	Glioblastoma	DOX(48h)@U251 cells	Label free	TiO2	Q Exactive HF X benchtop Orbitrap	[0.9621356726]	O14497	ARID1A	S1604	Prat_396
33863878	PQMPQYSSPQPGSALSPRQPSGGQIHTGMGS		0.974	H	C	Profiling	Glioblastoma	DOX(48h)@U251 cells	Label free	TiO2	Q Exactive HF X benchtop Orbitrap	[1.00941503]	O14497	ARID1A	S772	Prat_396
33863878	SPAAVPGNQMPPRPPSGQSDSIMHPSMNQSS		0.86366	H	C	Profiling	Glioblastoma	DOX(48h)@U251 cells	Label free	TiO2	Q Exactive HF X benchtop Orbitrap	[0.8667808771]	O14497	ARID1A	S730	Prat_396
33863878	SPAAVPGNQMPPRPPSGQSDSIMHPSMNQSS		0.86366	H	C	Profiling	Glioblastoma	DOX(48h)@U251 cells	Label free	TiO2	Q Exactive HF X benchtop Orbitrap	[0.8589866757]	O14497	ARID1A	S730	Prat_396
33863878	QRNPQMPQYSSPQPGSALSPRQPSGGQIHTG		0.823423	H	C	Profiling	Glioblastoma	DOX(72h)@U251 cells	Label free	TiO2	Q Exactive HF X benchtop Orbitrap	[1.27392745]	O14497	ARID1A	S769	Prat_397
33863878	PHSQIPPLPGMSRSNSVGIQDAFNDGSDSTF		0.999049	H	C	Profiling	Glioblastoma	DOX(72h)@U251 cells	Label free	TiO2	Q Exactive HF X benchtop Orbitrap	[1.126030564]	O14497	ARID1A	S1184	Prat_397
33863878	PHSQIPPLPGMSRSNSVGIQDAFNDGSDSTF		0.999049	H	C	Profiling	Glioblastoma	DOX(72h)@U251 cells	Label free	TiO2	Q Exactive HF X benchtop Orbitrap	[]	O14497	ARID1A	S1184	Prat_397
33863878	APLPRPMENRTSPSKSPFLHSGMKMQKAGPP		0.999997	H	C	Profiling	Glioblastoma	DOX(72h)@U251 cells	Label free	TiO2	Q Exactive HF X benchtop Orbitrap	[0.9509475231]	O14497	ARID1A	S1604	Prat_397
33863878	PQMPQYSSPQPGSALSPRQPSGGQIHTGMGS		0.974	H	C	Profiling	Glioblastoma	DOX(72h)@U251 cells	Label free	TiO2	Q Exactive HF X benchtop Orbitrap	[1.050137162]	O14497	ARID1A	S772	Prat_397
33863878	SPAAVPGNQMPPRPPSGQSDSIMHPSMNQSS		0.86366	H	C	Profiling	Glioblastoma	DOX(72h)@U251 cells	Label free	TiO2	Q Exactive HF X benchtop Orbitrap	[]	O14497	ARID1A	S730	Prat_397
33863878	SPAAVPGNQMPPRPPSGQSDSIMHPSMNQSS		0.86366	H	C	Profiling	Glioblastoma	DOX(72h)@U251 cells	Label free	TiO2	Q Exactive HF X benchtop Orbitrap	[0.8649740815]	O14497	ARID1A	S730	Prat_397
33863878	QRNPQMPQYSSPQPGSALSPRQPSGGQIHTG		0.823423	H	C	Profiling	Glioblastoma	Leucettine41(1ÂµM)(72h)@U251 cells	Label free	TiO2	Q Exactive HF X benchtop Orbitrap	[]	O14497	ARID1A	S769	Prat_705
33863878	PHSQIPPLPGMSRSNSVGIQDAFNDGSDSTF		0.999049	H	C	Profiling	Glioblastoma	Leucettine41(1ÂµM)(72h)@U251 cells	Label free	TiO2	Q Exactive HF X benchtop Orbitrap	[1.083369732]	O14497	ARID1A	S1184	Prat_705
33863878	PHSQIPPLPGMSRSNSVGIQDAFNDGSDSTF		0.999049	H	C	Profiling	Glioblastoma	Leucettine41(1ÂµM)(72h)@U251 cells	Label free	TiO2	Q Exactive HF X benchtop Orbitrap	[]	O14497	ARID1A	S1184	Prat_705
33863878	APLPRPMENRTSPSKSPFLHSGMKMQKAGPP		0.999997	H	C	Profiling	Glioblastoma	Leucettine41(1ÂµM)(72h)@U251 cells	Label free	TiO2	Q Exactive HF X benchtop Orbitrap	[1.282144308]	O14497	ARID1A	S1604	Prat_705
33863878	PQMPQYSSPQPGSALSPRQPSGGQIHTGMGS		0.974	H	C	Profiling	Glioblastoma	Leucettine41(1ÂµM)(72h)@U251 cells	Label free	TiO2	Q Exactive HF X benchtop Orbitrap	[1.256310463]	O14497	ARID1A	S772	Prat_705
33863878	SPAAVPGNQMPPRPPSGQSDSIMHPSMNQSS		0.86366	H	C	Profiling	Glioblastoma	Leucettine41(1ÂµM)(72h)@U251 cells	Label free	TiO2	Q Exactive HF X benchtop Orbitrap	[]	O14497	ARID1A	S730	Prat_705
33863878	QRNPQMPQYSSPQPGSALSPRQPSGGQIHTG		0.823423	H	C	Profiling	Glioblastoma	Leucettine41(10ÂµM)(72h)@U251 cells	Label free	TiO2	Q Exactive HF X benchtop Orbitrap	[1.346916795]	O14497	ARID1A	S769	Prat_704
33863878	PHSQIPPLPGMSRSNSVGIQDAFNDGSDSTF		0.999049	H	C	Profiling	Glioblastoma	Leucettine41(10ÂµM)(72h)@U251 cells	Label free	TiO2	Q Exactive HF X benchtop Orbitrap	[1.239954352]	O14497	ARID1A	S1184	Prat_704
33863878	PHSQIPPLPGMSRSNSVGIQDAFNDGSDSTF		0.999049	H	C	Profiling	Glioblastoma	Leucettine41(10ÂµM)(72h)@U251 cells	Label free	TiO2	Q Exactive HF X benchtop Orbitrap	[]	O14497	ARID1A	S1184	Prat_704
33863878	APLPRPMENRTSPSKSPFLHSGMKMQKAGPP		0.999997	H	C	Profiling	Glioblastoma	Leucettine41(10ÂµM)(72h)@U251 cells	Label free	TiO2	Q Exactive HF X benchtop Orbitrap	[1.002333522]	O14497	ARID1A	S1604	Prat_704
33863878	PQMPQYSSPQPGSALSPRQPSGGQIHTGMGS		0.974	H	C	Profiling	Glioblastoma	Leucettine41(10ÂµM)(72h)@U251 cells	Label free	TiO2	Q Exactive HF X benchtop Orbitrap	[1.847653747]	O14497	ARID1A	S772	Prat_704
33863878	SPAAVPGNQMPPRPPSGQSDSIMHPSMNQSS		0.86366	H	C	Profiling	Glioblastoma	Leucettine41(10ÂµM)(72h)@U251 cells	Label free	TiO2	Q Exactive HF X benchtop Orbitrap	[]	O14497	ARID1A	S730	Prat_704
33863878	SPAAVPGNQMPPRPPSGQSDSIMHPSMNQSS		0.86366	H	C	Profiling	Glioblastoma	Leucettine41(10ÂµM)(72h)@U251 cells	Label free	TiO2	Q Exactive HF X benchtop Orbitrap	[0.9207420349]	O14497	ARID1A	S730	Prat_704
33889818	PHLPGIRGPSPSPVGSPASVAQSRSGPLSPA		0.987864	H	C	Profiling	Neuroblastoma cancer	Untreated@SH-SY5Y cell line	TMT	Ti02	QExactive HF	[0, 0, 0.1166277]	O14497	ARID1A	S702	Prat_1349
33889818	QRNPQMPQYSSPQPGSALSPRQPSGGQIHTG		0.889336	H	C	Profiling	Neuroblastoma cancer	Untreated@SH-SY5Y cell line	TMT	Ti02	QExactive HF	[0.192584, 0.2740116, 0.02644253]	O14497	ARID1A	S769	Prat_1349
33889818	VGDPGQRTLLDPGRFSKVSSPAPMEGGEEEE		0.997236	H	C	Profiling	Neuroblastoma cancer	Untreated@SH-SY5Y cell line	TMT	Ti02	QExactive HF	[-0.105444, 0, -0.009742737]	O14497	ARID1A	S1751	Prat_1349
33889818	PHTSPHLPGIRGPSPSPVGSPASVAQSRSGP		0.805987	H	C	Profiling	Neuroblastoma cancer	Untreated@SH-SY5Y cell line	TMT	Ti02	QExactive HF	[0.6110401, -0.03374481, 0.215661]	O14497	ARID1A	S698	Prat_1349
33889818	PHTSPHLPGIRGPSPSPVGSPASVAQSRSGP		0.805987	H	C	Profiling	Neuroblastoma cancer	Untreated@SH-SY5Y cell line	TMT	Ti02	QExactive HF	[0, 0, 0.1166277]	O14497	ARID1A	S698	Prat_1349
33889818	PHLPGIRGPSPSPVGSPASVAQSRSGPLSPA		0.987864	H	C	Profiling	Neuroblastoma cancer	CBLsKD@SH-SY5Y cell line	TMT	Ti02	QExactive HF	[0.3050137, 0.06186676, -0.1375761]	O14497	ARID1A	S702	Prat_133
33889818	QRNPQMPQYSSPQPGSALSPRQPSGGQIHTG		0.889336	H	C	Profiling	Neuroblastoma cancer	CBLsKD@SH-SY5Y cell line	TMT	Ti02	QExactive HF	[0, 0, 0]	O14497	ARID1A	S769	Prat_133
33889818	VGDPGQRTLLDPGRFSKVSSPAPMEGGEEEE		0.997236	H	C	Profiling	Neuroblastoma cancer	CBLsKD@SH-SY5Y cell line	TMT	Ti02	QExactive HF	[0, -0.5358334, 0.9324913]	O14497	ARID1A	S1751	Prat_133
33889818	PHTSPHLPGIRGPSPSPVGSPASVAQSRSGP		0.805987	H	C	Profiling	Neuroblastoma cancer	CBLsKD@SH-SY5Y cell line	TMT	Ti02	QExactive HF	[0, 0, 0]	O14497	ARID1A	S698	Prat_133
33889818	PHTSPHLPGIRGPSPSPVGSPASVAQSRSGP		0.805987	H	C	Profiling	Neuroblastoma cancer	CBLsKD@SH-SY5Y cell line	TMT	Ti02	QExactive HF	[0.3050137, 0.06186676, -0.1375761]	O14497	ARID1A	S698	Prat_133
33889818	PHLPGIRGPSPSPVGSPASVAQSRSGPLSPA		0.987864	H	C	Profiling	Neuroblastoma cancer	Retinoic acid@SH-SY5Y cell line	TMT	Ti02	QExactive HF	[-0.1881742, -0.2496891, 0]	O14497	ARID1A	S702	Prat_958
33889818	QRNPQMPQYSSPQPGSALSPRQPSGGQIHTG		0.889336	H	C	Profiling	Neuroblastoma cancer	Retinoic acid@SH-SY5Y cell line	TMT	Ti02	QExactive HF	[-0.2968092, -0.1948128, -0.8570023]	O14497	ARID1A	S769	Prat_958
33889818	VGDPGQRTLLDPGRFSKVSSPAPMEGGEEEE		0.997236	H	C	Profiling	Neuroblastoma cancer	Retinoic acid@SH-SY5Y cell line	TMT	Ti02	QExactive HF	[0.2597303, 0.3539267, 0]	O14497	ARID1A	S1751	Prat_958
33889818	PHTSPHLPGIRGPSPSPVGSPASVAQSRSGP		0.805987	H	C	Profiling	Neuroblastoma cancer	Retinoic acid@SH-SY5Y cell line	TMT	Ti02	QExactive HF	[-0.1754799, 0.2212257, -0.04491711]	O14497	ARID1A	S698	Prat_958
33889818	PHTSPHLPGIRGPSPSPVGSPASVAQSRSGP		0.805987	H	C	Profiling	Neuroblastoma cancer	Retinoic acid@SH-SY5Y cell line	TMT	Ti02	QExactive HF	[-0.1881742, -0.2496891, 0]	O14497	ARID1A	S698	Prat_958
33953186			0.986517	H	C	Profiling	Lung cancer	Pervanadate@CL68 cell line DDA	TMT	IMAC	LTQ Orbitrap Fusion Lumos Tribrid	[13188000.0, 10993000.0]	O14497	ARID1A	S696	Prat_842
34343000	PHLPGIRGPSPSPVGSPASVAQSRSGPLSPA		0.999988	H	C	Profiling	Melanoma	ERK1 KO(0d)@BRAFMUT 451Lu cells	Label free	IMAC(Fe(III)-NTA)	Orbitrap Q Exactive HF	[0.15, -0.06, -0.49, 0.03]	O14497	ARID1A	S702	Prat_429
34343000	QRNPQMPQYSSPQPGSALSPRQPSGGQIHTG		0.895129	H	C	Profiling	Melanoma	ERK1 KO(0d)@BRAFMUT 451Lu cells	Label free	IMAC(Fe(III)-NTA)	Orbitrap Q Exactive HF	[]	O14497	ARID1A	S769	Prat_429
34343000	SPAAVPGNQMPPRPPSGQSDSIMHPSMNQSS		0.792184	H	C	Profiling	Melanoma	ERK1 KO(0d)@BRAFMUT 451Lu cells	Label free	IMAC(Fe(III)-NTA)	Orbitrap Q Exactive HF	[]	O14497	ARID1A	S730	Prat_429
34343000	PHLPGIRGPSPSPVGSPASVAQSRSGPLSPA		0.999988	H	C	Profiling	Melanoma	ERK1 KO(1d)@BRAFMUT 451Lu cells	Label free	IMAC(Fe(III)-NTA)	Orbitrap Q Exactive HF	[-0.92, -1.03, -1, -0.83]	O14497	ARID1A	S702	Prat_430
34343000	QRNPQMPQYSSPQPGSALSPRQPSGGQIHTG		0.895129	H	C	Profiling	Melanoma	ERK1 KO(1d)@BRAFMUT 451Lu cells	Label free	IMAC(Fe(III)-NTA)	Orbitrap Q Exactive HF	[]	O14497	ARID1A	S769	Prat_430
34343000	SPAAVPGNQMPPRPPSGQSDSIMHPSMNQSS		0.792184	H	C	Profiling	Melanoma	ERK1 KO(1d)@BRAFMUT 451Lu cells	Label free	IMAC(Fe(III)-NTA)	Orbitrap Q Exactive HF	[]	O14497	ARID1A	S730	Prat_430
34343000	PHLPGIRGPSPSPVGSPASVAQSRSGPLSPA		0.999988	H	C	Profiling	Melanoma	ERK1 KO(3d)@BRAFMUT 451Lu cells	Label free	IMAC(Fe(III)-NTA)	Orbitrap Q Exactive HF	[-0.95, -1.5, -0.46]	O14497	ARID1A	S702	Prat_431
34343000	QRNPQMPQYSSPQPGSALSPRQPSGGQIHTG		0.895129	H	C	Profiling	Melanoma	ERK1 KO(3d)@BRAFMUT 451Lu cells	Label free	IMAC(Fe(III)-NTA)	Orbitrap Q Exactive HF	[]	O14497	ARID1A	S769	Prat_431
34343000	SPAAVPGNQMPPRPPSGQSDSIMHPSMNQSS		0.792184	H	C	Profiling	Melanoma	ERK1 KO(3d)@BRAFMUT 451Lu cells	Label free	IMAC(Fe(III)-NTA)	Orbitrap Q Exactive HF	[]	O14497	ARID1A	S730	Prat_431
34343000	PHLPGIRGPSPSPVGSPASVAQSRSGPLSPA		0.999988	H	C	Profiling	Melanoma	ERK2 KO(0d)@BRAFMUT 451Lu cells	Label free	IMAC(Fe(III)-NTA)	Orbitrap Q Exactive HF	[0.23, -0.13, -0.12]	O14497	ARID1A	S702	Prat_432
34343000	QRNPQMPQYSSPQPGSALSPRQPSGGQIHTG		0.895129	H	C	Profiling	Melanoma	ERK2 KO(0d)@BRAFMUT 451Lu cells	Label free	IMAC(Fe(III)-NTA)	Orbitrap Q Exactive HF	[-1.58, -0.58]	O14497	ARID1A	S769	Prat_432
34343000	SPAAVPGNQMPPRPPSGQSDSIMHPSMNQSS		0.792184	H	C	Profiling	Melanoma	ERK2 KO(0d)@BRAFMUT 451Lu cells	Label free	IMAC(Fe(III)-NTA)	Orbitrap Q Exactive HF	[2.21, 3.08, 1.33]	O14497	ARID1A	S730	Prat_432
34343000	PHLPGIRGPSPSPVGSPASVAQSRSGPLSPA		0.999988	H	C	Profiling	Melanoma	ERK2 KO(1d)@BRAFMUT 451Lu cells	Label free	IMAC(Fe(III)-NTA)	Orbitrap Q Exactive HF	[-0.95, -0.67, -0.72]	O14497	ARID1A	S702	Prat_433
34343000	QRNPQMPQYSSPQPGSALSPRQPSGGQIHTG		0.895129	H	C	Profiling	Melanoma	ERK2 KO(1d)@BRAFMUT 451Lu cells	Label free	IMAC(Fe(III)-NTA)	Orbitrap Q Exactive HF	[-1.58, -1.66, -1.9]	O14497	ARID1A	S769	Prat_433
34343000	SPAAVPGNQMPPRPPSGQSDSIMHPSMNQSS		0.792184	H	C	Profiling	Melanoma	ERK2 KO(1d)@BRAFMUT 451Lu cells	Label free	IMAC(Fe(III)-NTA)	Orbitrap Q Exactive HF	[0.94]	O14497	ARID1A	S730	Prat_433
34343000	PHLPGIRGPSPSPVGSPASVAQSRSGPLSPA		0.999988	H	C	Profiling	Melanoma	ERK2 KO(3d)@BRAFMUT 451Lu cells	Label free	IMAC(Fe(III)-NTA)	Orbitrap Q Exactive HF	[-1.41, -1.56, -1.13, -1.44]	O14497	ARID1A	S702	Prat_434
34343000	QRNPQMPQYSSPQPGSALSPRQPSGGQIHTG		0.895129	H	C	Profiling	Melanoma	ERK2 KO(3d)@BRAFMUT 451Lu cells	Label free	IMAC(Fe(III)-NTA)	Orbitrap Q Exactive HF	[]	O14497	ARID1A	S769	Prat_434
34343000	SPAAVPGNQMPPRPPSGQSDSIMHPSMNQSS		0.792184	H	C	Profiling	Melanoma	ERK2 KO(3d)@BRAFMUT 451Lu cells	Label free	IMAC(Fe(III)-NTA)	Orbitrap Q Exactive HF	[]	O14497	ARID1A	S730	Prat_434
34343000	PHLPGIRGPSPSPVGSPASVAQSRSGPLSPA		0.999988	H	C	Profiling	Melanoma	JUNB KO(0d)@BRAFMUT 451Lu cells	Label free	IMAC(Fe(III)-NTA)	Orbitrap Q Exactive HF	[0.16, 0.44, 0.34, 0.1]	O14497	ARID1A	S702	Prat_654
34343000	QRNPQMPQYSSPQPGSALSPRQPSGGQIHTG		0.895129	H	C	Profiling	Melanoma	JUNB KO(0d)@BRAFMUT 451Lu cells	Label free	IMAC(Fe(III)-NTA)	Orbitrap Q Exactive HF	[-0.8, -1.09]	O14497	ARID1A	S769	Prat_654
34343000	SPAAVPGNQMPPRPPSGQSDSIMHPSMNQSS		0.792184	H	C	Profiling	Melanoma	JUNB KO(0d)@BRAFMUT 451Lu cells	Label free	IMAC(Fe(III)-NTA)	Orbitrap Q Exactive HF	[2.96, 2.69]	O14497	ARID1A	S730	Prat_654
34343000	PHLPGIRGPSPSPVGSPASVAQSRSGPLSPA		0.999988	H	C	Profiling	Melanoma	JUNB KO(1d)@BRAFMUT 451Lu cells	Label free	IMAC(Fe(III)-NTA)	Orbitrap Q Exactive HF	[0.09, -0.08, -0.06, -0.26]	O14497	ARID1A	S702	Prat_655
34343000	QRNPQMPQYSSPQPGSALSPRQPSGGQIHTG		0.895129	H	C	Profiling	Melanoma	JUNB KO(1d)@BRAFMUT 451Lu cells	Label free	IMAC(Fe(III)-NTA)	Orbitrap Q Exactive HF	[-1.01]	O14497	ARID1A	S769	Prat_655
34343000	SPAAVPGNQMPPRPPSGQSDSIMHPSMNQSS		0.792184	H	C	Profiling	Melanoma	JUNB KO(1d)@BRAFMUT 451Lu cells	Label free	IMAC(Fe(III)-NTA)	Orbitrap Q Exactive HF	[]	O14497	ARID1A	S730	Prat_655
34343000	PHLPGIRGPSPSPVGSPASVAQSRSGPLSPA		0.999988	H	C	Profiling	Melanoma	JUNB KO(3d)@BRAFMUT 451Lu cells	Label free	IMAC(Fe(III)-NTA)	Orbitrap Q Exactive HF	[-0.6, -0.28]	O14497	ARID1A	S702	Prat_656
34343000	QRNPQMPQYSSPQPGSALSPRQPSGGQIHTG		0.895129	H	C	Profiling	Melanoma	JUNB KO(3d)@BRAFMUT 451Lu cells	Label free	IMAC(Fe(III)-NTA)	Orbitrap Q Exactive HF	[]	O14497	ARID1A	S769	Prat_656
34343000	SPAAVPGNQMPPRPPSGQSDSIMHPSMNQSS		0.792184	H	C	Profiling	Melanoma	JUNB KO(3d)@BRAFMUT 451Lu cells	Label free	IMAC(Fe(III)-NTA)	Orbitrap Q Exactive HF	[]	O14497	ARID1A	S730	Prat_656
34343000	PHLPGIRGPSPSPVGSPASVAQSRSGPLSPA		0.999988	H	C	Profiling	Melanoma	WT(0d)@BRAFMUT 451Lu cells	Label free	IMAC(Fe(III)-NTA)	Orbitrap Q Exactive HF	[-0.65, 0.42, 0.2, 0.11]	O14497	ARID1A	S702	Prat_1380
34343000	QRNPQMPQYSSPQPGSALSPRQPSGGQIHTG		0.895129	H	C	Profiling	Melanoma	WT(0d)@BRAFMUT 451Lu cells	Label free	IMAC(Fe(III)-NTA)	Orbitrap Q Exactive HF	[]	O14497	ARID1A	S769	Prat_1380
34343000	SPAAVPGNQMPPRPPSGQSDSIMHPSMNQSS		0.792184	H	C	Profiling	Melanoma	WT(0d)@BRAFMUT 451Lu cells	Label free	IMAC(Fe(III)-NTA)	Orbitrap Q Exactive HF	[]	O14497	ARID1A	S730	Prat_1380
34343000	PHLPGIRGPSPSPVGSPASVAQSRSGPLSPA		0.999988	H	C	Profiling	Melanoma	WT(1d)@BRAFMUT 451Lu cells	Label free	IMAC(Fe(III)-NTA)	Orbitrap Q Exactive HF	[-0.28, -0.53, -0.72, -0.88]	O14497	ARID1A	S702	Prat_1381
34343000	QRNPQMPQYSSPQPGSALSPRQPSGGQIHTG		0.895129	H	C	Profiling	Melanoma	WT(1d)@BRAFMUT 451Lu cells	Label free	IMAC(Fe(III)-NTA)	Orbitrap Q Exactive HF	[]	O14497	ARID1A	S769	Prat_1381
34343000	SPAAVPGNQMPPRPPSGQSDSIMHPSMNQSS		0.792184	H	C	Profiling	Melanoma	WT(1d)@BRAFMUT 451Lu cells	Label free	IMAC(Fe(III)-NTA)	Orbitrap Q Exactive HF	[]	O14497	ARID1A	S730	Prat_1381
34343000	PHLPGIRGPSPSPVGSPASVAQSRSGPLSPA		0.999988	H	C	Profiling	Melanoma	WT(3d)@BRAFMUT 451Lu cells	Label free	IMAC(Fe(III)-NTA)	Orbitrap Q Exactive HF	[-1.12, -0.61, -0.9, -0.67]	O14497	ARID1A	S702	Prat_1382
34343000	QRNPQMPQYSSPQPGSALSPRQPSGGQIHTG		0.895129	H	C	Profiling	Melanoma	WT(3d)@BRAFMUT 451Lu cells	Label free	IMAC(Fe(III)-NTA)	Orbitrap Q Exactive HF	[]	O14497	ARID1A	S769	Prat_1382
34343000	SPAAVPGNQMPPRPPSGQSDSIMHPSMNQSS		0.792184	H	C	Profiling	Melanoma	WT(3d)@BRAFMUT 451Lu cells	Label free	IMAC(Fe(III)-NTA)	Orbitrap Q Exactive HF	[0.73]	O14497	ARID1A	S730	Prat_1382
34417301	NRSAYPPPAPAYALSSPRGGTPGSGAAAAAG	SHHAPMS(ph)PGSSGGGGQPLAR	0.999722	H	C	Profiling	KIF2A	Mitotic arrest G1@RPE1 cells	SILAC	TiO2	Orbitrap	[35400000, 36100000.0]	O14497	ARID1A	S233	Prat_724
34417301	PCPPAPRKHVTTAEGTPGTTDQEGPPPDGPP	KHVTTAEGT(ph)PGTTDQEGPPPDGPPEK	0.83458	H	C	Profiling	KIF2A	Mitotic arrest G1@RPE1 cells	SILAC	TiO2	Orbitrap	[16700000, 12600000.0]	O14497	ARID1A	T1888	Prat_724
34417301	WQGRNDMTYNYANRQSTGSAPQGPAYHGVNR	NDMTYNYANRQS(ph)TGSAPQGPAYHGVNR	0.957349	H	C	Profiling	KIF2A	Mitotic arrest G1@RPE1 cells	SILAC	TiO2	Orbitrap	[25400000, 0.0]	O14497	ARID1A	S1513	Prat_724
34417301	NRSAYPPPAPAYALSSPRGGTPGSGAAAAAG	SHHAPMS(ph)PGSSGGGGQPLAR	0.999722	H	C	Profiling	KIF2A	DKK1@RPE1 cells	SILAC	TiO2	Orbitrap	[30100000, 31600000.0]	O14497	ARID1A	S233	Prat_267
34417301	PCPPAPRKHVTTAEGTPGTTDQEGPPPDGPP	KHVTTAEGT(ph)PGTTDQEGPPPDGPPEK	0.83458	H	C	Profiling	KIF2A	DKK1@RPE1 cells	SILAC	TiO2	Orbitrap	[24400000, 21900000.0]	O14497	ARID1A	T1888	Prat_267
34417301	WQGRNDMTYNYANRQSTGSAPQGPAYHGVNR	NDMTYNYANRQS(ph)TGSAPQGPAYHGVNR	0.957349	H	C	Profiling	KIF2A	DKK1@RPE1 cells	SILAC	TiO2	Orbitrap	[16300000, 0.0]	O14497	ARID1A	S1513	Prat_267
34604676	GQRTLLDPGRFSKVSSPAPMEGGEEEEELLG	VSS(ph)PAPMEGGEEEEELLGPK	0.9635	H	C	Profiling	Acute Lymphoblastic Leukemia	DMSO+PCB@Primary ALL-5 cells	TMT	TiO2+Fe-NTA	Orbitrap Fusion Lumos	[15.77735994, 15.0327361, 14.99623742]	O14497	ARID1A	S1755	Prat_382
34604676	AASGGAQQRSHHAPMSPGSSGGGGQPLARTP	SHHAPMS(ph)PGSSGGGGQPLAR	0.999997	H	C	Profiling	Acute Lymphoblastic Leukemia	DMSO+PCB@Primary ALL-5 cells	TMT	TiO2+Fe-NTA	Orbitrap Fusion Lumos	[]	O14497	ARID1A	S363	Prat_382
34604676	GQRTLLDPGRFSKVSSPAPMEGGEEEEELLG	VSS(ph)PAPMEGGEEEEELLGPK	0.9635	H	C	Profiling	Acute Lymphoblastic Leukemia	DMSO@Primary ALL-5 cells	TMT	TiO2+Fe-NTA	Orbitrap Fusion Lumos	[16.32674536, 16.38754997, 15.87353395]	O14497	ARID1A	S1755	Prat_370
34604676	AASGGAQQRSHHAPMSPGSSGGGGQPLARTP	SHHAPMS(ph)PGSSGGGGQPLAR	0.999997	H	C	Profiling	Acute Lymphoblastic Leukemia	DMSO@Primary ALL-5 cells	TMT	TiO2+Fe-NTA	Orbitrap Fusion Lumos	[15.33349325, 15.18370047, 15.50463874]	O14497	ARID1A	S363	Prat_370
34604676	GQRTLLDPGRFSKVSSPAPMEGGEEEEELLG	VSS(ph)PAPMEGGEEEEELLGPK	0.9635	H	C	Profiling	Acute Lymphoblastic Leukemia	VCR+PCB@Primary ALL-5 cells	TMT	TiO2+Fe-NTA	Orbitrap Fusion Lumos	[15.41748316, 14.88752944, 15.61021582]	O14497	ARID1A	S1755	Prat_1355
34604676	AASGGAQQRSHHAPMSPGSSGGGGQPLARTP	SHHAPMS(ph)PGSSGGGGQPLAR	0.999997	H	C	Profiling	Acute Lymphoblastic Leukemia	VCR+PCB@Primary ALL-5 cells	TMT	TiO2+Fe-NTA	Orbitrap Fusion Lumos	[]	O14497	ARID1A	S363	Prat_1355
34604676	GQRTLLDPGRFSKVSSPAPMEGGEEEEELLG	VSS(ph)PAPMEGGEEEEELLGPK	0.9635	H	C	Profiling	Acute Lymphoblastic Leukemia	VCR@Primary ALL-5 cells	TMT	TiO2+Fe-NTA	Orbitrap Fusion Lumos	[15.98198132, 16.43052373, 16.37480654]	O14497	ARID1A	S1755	Prat_1354
34604676	AASGGAQQRSHHAPMSPGSSGGGGQPLARTP	SHHAPMS(ph)PGSSGGGGQPLAR	0.999997	H	C	Profiling	Acute Lymphoblastic Leukemia	VCR@Primary ALL-5 cells	TMT	TiO2+Fe-NTA	Orbitrap Fusion Lumos	[15.39232649, 15.02164282, 15.0789495]	O14497	ARID1A	S363	Prat_1354
34673281	GQRTLLDPGRFSKVSSPAPMEGGEEEEELLG	VSS(ph)PAPMEGGEEEEELLGPK	0.990388	H	C	Profiling	Melanoma	BRAFi-resistant@A375 cells	SILAC	TiO2	Quadrupole Orbitrap	[0, 0, 0]	O14497	ARID1A	S1755	Prat_106
34673281	PCPPAPRKHVTTAEGTPGTTDQEGPPPDGPP	HVTTAEGT(ph)PGTTDQEGPPPDGPPEK	0.99973	H	C	Profiling	Melanoma	BRAFi-resistant@A375 cells	SILAC	TiO2	Quadrupole Orbitrap	[0, 0, 0]	O14497	ARID1A	T1888	Prat_106
34673281	VSSPAPLPRPMENRTSPSKSPFLHSGMKMQK	TSPSKS(ph)PFLHSGMK	0.778031	H	C	Profiling	Melanoma	BRAFi-resistant@A375 cells	SILAC	TiO2	Quadrupole Orbitrap	[18430000, 138520000, 73059000]	O14497	ARID1A	S1600	Prat_106
34673281	AASGGAQQRSHHAPMSPGSSGGGGQPLARTP	SHHAPMS(ph)PGSSGGGGQPLAR	0.999998	H	C	Profiling	Melanoma	BRAFi-resistant@A375 cells	SILAC	TiO2	Quadrupole Orbitrap	[39624000, 177530000, 261490000]	O14497	ARID1A	S363	Prat_106
34673281	MSPGSSGGGGQPLARTPQPSSPMDQMGKMRP	SHHAPMS(ph)PGSSGGGGQPLART(ph)PQPSSPMDQMGK	0.996726	H	C	Profiling	Melanoma	BRAFi-resistant@A375 cells	SILAC	TiO2	Quadrupole Orbitrap	[0, 0, 21614000]	O14497	ARID1A	T377	Prat_106
34673281	VGSPASVAQSRSGPLSPAAVPGNQMPPRPPS	SGPLS(ph)PAAVPGNQMPPRPPS(ph)GQSDSIMHPSMNQSSIAQDR	0.999983	H	C	Profiling	Melanoma	BRAFi-resistant@A375 cells	SILAC	TiO2	Quadrupole Orbitrap	[10547000, 142920000, 90470000]	O14497	ARID1A	S715	Prat_106
34673281	SPAAVPGNQMPPRPPSGQSDSIMHPSMNQSS	SGPLS(ph)PAAVPGNQMPPRPPS(ph)GQSDSIMHPSMNQSSIAQDR	0.97249	H	C	Profiling	Melanoma	BRAFi-resistant@A375 cells	SILAC	TiO2	Quadrupole Orbitrap	[10547000, 184990000, 141410000]	O14497	ARID1A	S730	Prat_106
34673281	GQRTLLDPGRFSKVSSPAPMEGGEEEEELLG	VSS(ph)PAPMEGGEEEEELLGPK	0.990388	H	C	Profiling	Melanoma	BRAFi-sensitive@A375 cells	SILAC	TiO2	Quadrupole Orbitrap	[0, 35073000, 0]	O14497	ARID1A	S1755	Prat_107
34673281	PCPPAPRKHVTTAEGTPGTTDQEGPPPDGPP	HVTTAEGT(ph)PGTTDQEGPPPDGPPEK	0.99973	H	C	Profiling	Melanoma	BRAFi-sensitive@A375 cells	SILAC	TiO2	Quadrupole Orbitrap	[33013000, 132750000, 60135000]	O14497	ARID1A	T1888	Prat_107
34673281	VSSPAPLPRPMENRTSPSKSPFLHSGMKMQK	TSPSKS(ph)PFLHSGMK	0.778031	H	C	Profiling	Melanoma	BRAFi-sensitive@A375 cells	SILAC	TiO2	Quadrupole Orbitrap	[62868000, 0, 38938000]	O14497	ARID1A	S1600	Prat_107
34673281	AASGGAQQRSHHAPMSPGSSGGGGQPLARTP	SHHAPMS(ph)PGSSGGGGQPLAR	0.999998	H	C	Profiling	Melanoma	BRAFi-sensitive@A375 cells	SILAC	TiO2	Quadrupole Orbitrap	[123050000, 346849984, 245810000]	O14497	ARID1A	S363	Prat_107
34673281	MSPGSSGGGGQPLARTPQPSSPMDQMGKMRP	SHHAPMS(ph)PGSSGGGGQPLART(ph)PQPSSPMDQMGK	0.996726	H	C	Profiling	Melanoma	BRAFi-sensitive@A375 cells	SILAC	TiO2	Quadrupole Orbitrap	[0, 21744000, 17314000]	O14497	ARID1A	T377	Prat_107
34673281	VGSPASVAQSRSGPLSPAAVPGNQMPPRPPS	SGPLS(ph)PAAVPGNQMPPRPPS(ph)GQSDSIMHPSMNQSSIAQDR	0.999983	H	C	Profiling	Melanoma	BRAFi-sensitive@A375 cells	SILAC	TiO2	Quadrupole Orbitrap	[99346000, 283260000, 99519000]	O14497	ARID1A	S715	Prat_107
34673281	SPAAVPGNQMPPRPPSGQSDSIMHPSMNQSS	SGPLS(ph)PAAVPGNQMPPRPPS(ph)GQSDSIMHPSMNQSSIAQDR	0.97249	H	C	Profiling	Melanoma	BRAFi-sensitive@A375 cells	SILAC	TiO2	Quadrupole Orbitrap	[236120000, 463190016, 333790016]	O14497	ARID1A	S730	Prat_107
34689152	AASGGAQQRSHHAPMSPGSSGGGGQPLARTP	RSHHAPMS(ph)PGSSGGG	0.999949	H	C	Profiling	Embryonic-Kidney	DMSO(15min)@HEK293T cell line	SILAC	Orbitrap Fusion and Q Exactive HF-X Hybrid Quadrupole-Orbitrap Mass Spectrometer	TiO2	['Present', 'Present', 'Present', 'Present']	O14497	ARID1A	S363	Prat_283
34689152	QTAYSQQRFPPPQELSQDSFGSQASSAPSMT	FPPPQELS(ph)QDSFGSQ	0.874251	H	C	Profiling	Embryonic-Kidney	DMSO(15min)@HEK293T cell line	SILAC	Orbitrap Fusion and Q Exactive HF-X Hybrid Quadrupole-Orbitrap Mass Spectrometer	TiO2	['Present', 'Present', 'Present', 'Present']	O14497	ARID1A	S604	Prat_283
34689152	AASGGAQQRSHHAPMSPGSSGGGGQPLARTP	RSHHAPMS(ph)PGSSGGG	0.999949	H	C	Profiling	Embryonic-Kidney	DMSO(2h)@HEK293T cell line	SILAC	Orbitrap Fusion and Q Exactive HF-X Hybrid Quadrupole-Orbitrap Mass Spectrometer	TiO2	['Present', 'Present', 'Present', 'Present']	O14497	ARID1A	S363	Prat_291
34689152	QTAYSQQRFPPPQELSQDSFGSQASSAPSMT	FPPPQELS(ph)QDSFGSQ	0.874251	H	C	Profiling	Embryonic-Kidney	DMSO(2h)@HEK293T cell line	SILAC	Orbitrap Fusion and Q Exactive HF-X Hybrid Quadrupole-Orbitrap Mass Spectrometer	TiO2	['Present', 'Present', 'Present', 'Present']	O14497	ARID1A	S604	Prat_291
34689152	AASGGAQQRSHHAPMSPGSSGGGGQPLARTP	RSHHAPMS(ph)PGSSGGG	0.999949	H	C	Profiling	Embryonic-Kidney	DMSO(30min)@HEK293T cell line	SILAC	Orbitrap Fusion and Q Exactive HF-X Hybrid Quadrupole-Orbitrap Mass Spectrometer	TiO2	['Present', 'Present', 'Present', 'Present']	O14497	ARID1A	S363	Prat_292
34689152	QTAYSQQRFPPPQELSQDSFGSQASSAPSMT	FPPPQELS(ph)QDSFGSQ	0.874251	H	C	Profiling	Embryonic-Kidney	DMSO(30min)@HEK293T cell line	SILAC	Orbitrap Fusion and Q Exactive HF-X Hybrid Quadrupole-Orbitrap Mass Spectrometer	TiO2	['Present', 'Present', 'Present', 'Present']	O14497	ARID1A	S604	Prat_292
34689152	AASGGAQQRSHHAPMSPGSSGGGGQPLARTP	RSHHAPMS(ph)PGSSGGG	0.999949	H	C	Profiling	Embryonic-Kidney	DMSO(4h)@HEK293T cell line	SILAC	Orbitrap Fusion and Q Exactive HF-X Hybrid Quadrupole-Orbitrap Mass Spectrometer	TiO2	['Present', 'Present', 'Present', 'Present']	O14497	ARID1A	S363	Prat_296
34689152	QTAYSQQRFPPPQELSQDSFGSQASSAPSMT	FPPPQELS(ph)QDSFGSQ	0.874251	H	C	Profiling	Embryonic-Kidney	DMSO(4h)@HEK293T cell line	SILAC	Orbitrap Fusion and Q Exactive HF-X Hybrid Quadrupole-Orbitrap Mass Spectrometer	TiO2	['Present', 'Present', 'Present', 'Present']	O14497	ARID1A	S604	Prat_296
34689152	AASGGAQQRSHHAPMSPGSSGGGGQPLARTP	RSHHAPMS(ph)PGSSGGG	0.999949	H	C	Profiling	Embryonic-Kidney	TNF+Nec1s(15min)@HEK293T cell line	SILAC	Orbitrap Fusion and Q Exactive HF-X Hybrid Quadrupole-Orbitrap Mass Spectrometer	TiO2	['Present', 'Present', 'Present', 'Present']	O14497	ARID1A	S363	Prat_1218
34689152	QTAYSQQRFPPPQELSQDSFGSQASSAPSMT	FPPPQELS(ph)QDSFGSQ	0.874251	H	C	Profiling	Embryonic-Kidney	TNF+Nec1s(15min)@HEK293T cell line	SILAC	Orbitrap Fusion and Q Exactive HF-X Hybrid Quadrupole-Orbitrap Mass Spectrometer	TiO2	['Present', 'Present', 'Present', 'Present']	O14497	ARID1A	S604	Prat_1218
34689152	AASGGAQQRSHHAPMSPGSSGGGGQPLARTP	RSHHAPMS(ph)PGSSGGG	0.999949	H	C	Profiling	Embryonic-Kidney	TNF(15min)@HEK293T cell line	SILAC	Orbitrap Fusion and Q Exactive HF-X Hybrid Quadrupole-Orbitrap Mass Spectrometer	TiO2	['Present', 'Present', 'Present', 'Present']	O14497	ARID1A	S363	Prat_1214
34689152	QTAYSQQRFPPPQELSQDSFGSQASSAPSMT	FPPPQELS(ph)QDSFGSQ	0.874251	H	C	Profiling	Embryonic-Kidney	TNF(15min)@HEK293T cell line	SILAC	Orbitrap Fusion and Q Exactive HF-X Hybrid Quadrupole-Orbitrap Mass Spectrometer	TiO2	['Present', 'Present', 'Present', 'Present']	O14497	ARID1A	S604	Prat_1214
34689152	AASGGAQQRSHHAPMSPGSSGGGGQPLARTP	RSHHAPMS(ph)PGSSGGG	0.999949	H	C	Profiling	Embryonic-Kidney	TNF+Nec1s(2h)@HEK293T cell line	SILAC	Orbitrap Fusion and Q Exactive HF-X Hybrid Quadrupole-Orbitrap Mass Spectrometer	TiO2	['Present', 'Present', 'Present', 'Present']	O14497	ARID1A	S363	Prat_1219
34689152	QTAYSQQRFPPPQELSQDSFGSQASSAPSMT	FPPPQELS(ph)QDSFGSQ	0.874251	H	C	Profiling	Embryonic-Kidney	TNF+Nec1s(2h)@HEK293T cell line	SILAC	Orbitrap Fusion and Q Exactive HF-X Hybrid Quadrupole-Orbitrap Mass Spectrometer	TiO2	['Present', 'Present', 'Present', 'Present']	O14497	ARID1A	S604	Prat_1219
34689152	AASGGAQQRSHHAPMSPGSSGGGGQPLARTP	RSHHAPMS(ph)PGSSGGG	0.999949	H	C	Profiling	Embryonic-Kidney	TNF(2h)@HEK293T cell line	SILAC	Orbitrap Fusion and Q Exactive HF-X Hybrid Quadrupole-Orbitrap Mass Spectrometer	TiO2	['Present', 'Present', 'Present', 'Present']	O14497	ARID1A	S363	Prat_1215
34689152	QTAYSQQRFPPPQELSQDSFGSQASSAPSMT	FPPPQELS(ph)QDSFGSQ	0.874251	H	C	Profiling	Embryonic-Kidney	TNF(2h)@HEK293T cell line	SILAC	Orbitrap Fusion and Q Exactive HF-X Hybrid Quadrupole-Orbitrap Mass Spectrometer	TiO2	['Present', 'Present', 'Present', 'Present']	O14497	ARID1A	S604	Prat_1215
34689152	AASGGAQQRSHHAPMSPGSSGGGGQPLARTP	RSHHAPMS(ph)PGSSGGG	0.999949	H	C	Profiling	Embryonic-Kidney	TNF+Nec1s(30min)@HEK293T cell line	SILAC	Orbitrap Fusion and Q Exactive HF-X Hybrid Quadrupole-Orbitrap Mass Spectrometer	TiO2	['Present', 'Present', 'Present', 'Present']	O14497	ARID1A	S363	Prat_1220
34689152	QTAYSQQRFPPPQELSQDSFGSQASSAPSMT	FPPPQELS(ph)QDSFGSQ	0.874251	H	C	Profiling	Embryonic-Kidney	TNF+Nec1s(30min)@HEK293T cell line	SILAC	Orbitrap Fusion and Q Exactive HF-X Hybrid Quadrupole-Orbitrap Mass Spectrometer	TiO2	['Present', 'Present', 'Present', 'Present']	O14497	ARID1A	S604	Prat_1220
34689152	AASGGAQQRSHHAPMSPGSSGGGGQPLARTP	RSHHAPMS(ph)PGSSGGG	0.999949	H	C	Profiling	Embryonic-Kidney	TNF(30min)@HEK293T cell line	SILAC	Orbitrap Fusion and Q Exactive HF-X Hybrid Quadrupole-Orbitrap Mass Spectrometer	TiO2	['Present', 'Present', 'Present', 'Present']	O14497	ARID1A	S363	Prat_1216
34689152	QTAYSQQRFPPPQELSQDSFGSQASSAPSMT	FPPPQELS(ph)QDSFGSQ	0.874251	H	C	Profiling	Embryonic-Kidney	TNF(30min)@HEK293T cell line	SILAC	Orbitrap Fusion and Q Exactive HF-X Hybrid Quadrupole-Orbitrap Mass Spectrometer	TiO2	['Present', 'Present', 'Present', 'Present']	O14497	ARID1A	S604	Prat_1216
34689152	AASGGAQQRSHHAPMSPGSSGGGGQPLARTP	RSHHAPMS(ph)PGSSGGG	0.999949	H	C	Profiling	Embryonic-Kidney	TNF+Nec1s(4h)@HEK293T cell line	SILAC	Orbitrap Fusion and Q Exactive HF-X Hybrid Quadrupole-Orbitrap Mass Spectrometer	TiO2	['Present', 'Present', 'Present', 'Present']	O14497	ARID1A	S363	Prat_1221
34689152	AASGGAQQRSHHAPMSPGSSGGGGQPLARTP	RSHHAPMS(ph)PGSSGGG	0.999949	H	C	Profiling	Embryonic-Kidney	TNF(4h)@HEK293T cell line	SILAC	Orbitrap Fusion and Q Exactive HF-X Hybrid Quadrupole-Orbitrap Mass Spectrometer	TiO2	['Present', 'Present', 'Present', 'Present']	O14497	ARID1A	S363	Prat_1217
34689152	QTAYSQQRFPPPQELSQDSFGSQASSAPSMT	FPPPQELS(ph)QDSFGSQ	0.874251	H	C	Profiling	Embryonic-Kidney	TNF(4h)@HEK293T cell line	SILAC	Orbitrap Fusion and Q Exactive HF-X Hybrid Quadrupole-Orbitrap Mass Spectrometer	TiO2	['Present', 'Present', 'Present', 'Present']	O14497	ARID1A	S604	Prat_1217
34771457			0.978352	H	C	Profiling	Neuroblastoma	Untreated control(0h)@IMR5 Cell line	Labelfree	TiO2	Q Exactive HF	[4319061.054]	O14497	ARID1A	S604	Prat_1273
34771457			0.991336	H	C	Profiling	Neuroblastoma	Untreated control(0h)@IMR5 Cell line	Labelfree	TiO2	Q Exactive HF	[645050.8015]	O14497	ARID1A	S363	Prat_1273
34771457			0.978352	H	C	Profiling	Neuroblastoma	Untreated control(10min)@IMR5 Cell line	Label free	TiO2	Q Exactive HF	[4319061.054]	O14497	ARID1A	S604	Prat_1274
34771457			0.991336	H	C	Profiling	Neuroblastoma	Untreated control(10min)@IMR5 Cell line	Label free	TiO2	Q Exactive HF	[645050.8015]	O14497	ARID1A	S363	Prat_1274
34771457			0.978352	H	C	Profiling	Neuroblastoma	Untreated control(12h)@IMR5 Cell line	Label free	TiO2	Q Exactive HF	[4483274.332, 4385605.494, 2837424.846, 6256200.81]	O14497	ARID1A	S604	Prat_1276
34771457			0.991336	H	C	Profiling	Neuroblastoma	Untreated control(12h)@IMR5 Cell line	Label free	TiO2	Q Exactive HF	[4712905.0, 910930.9916, 2446631.322]	O14497	ARID1A	S363	Prat_1276
34771457			0.978352	H	C	Profiling	Neuroblastoma	Untreated control(1h)@IMR5 Cell line	Label free	TiO2	Q Exactive HF	[3188668.656]	O14497	ARID1A	S604	Prat_1278
34771457			0.991336	H	C	Profiling	Neuroblastoma	Untreated control(1h)@IMR5 Cell line	Label free	TiO2	Q Exactive HF	[]	O14497	ARID1A	S363	Prat_1278
34771457			0.978352	H	C	Profiling	Neuroblastoma	Untreated control(24h)@IMR5 Cell line	Label free	TiO2	Q Exactive HF	[1907685.991, 4308211.81, 4163822.273]	O14497	ARID1A	S604	Prat_1282
34771457			0.991336	H	C	Profiling	Neuroblastoma	Untreated control(24h)@IMR5 Cell line	Label free	TiO2	Q Exactive HF	[]	O14497	ARID1A	S363	Prat_1282
34771457			0.978352	H	C	Profiling	Neuroblastoma	Untreated control(4h)@IMR5 Cell line	Label free	TiO2	Q Exactive HF	[4894084.126, 2154103.546]	O14497	ARID1A	S604	Prat_1287
34771457			0.991336	H	C	Profiling	Neuroblastoma	Untreated control(4h)@IMR5 Cell line	Label free	TiO2	Q Exactive HF	[]	O14497	ARID1A	S363	Prat_1287
34771457			0.978352	H	C	Profiling	Neuroblastoma	NGF(0h)@IMR5 Cell line	Label free	TiO2	Q Exactive HF	[2821834.723]	O14497	ARID1A	S604	Prat_785
34771457			0.991336	H	C	Profiling	Neuroblastoma	NGF(0h)@IMR5 Cell line	Label free	TiO2	Q Exactive HF	[1000522.943]	O14497	ARID1A	S363	Prat_785
34771457			0.978352	H	C	Profiling	Neuroblastoma	NGF(10min)@IMR5 Cell line	Label free	TiO2	Q Exactive HF	[3955242.857, 5924623.396, 5141739.04]	O14497	ARID1A	S604	Prat_786
34771457			0.991336	H	C	Profiling	Neuroblastoma	NGF(10min)@IMR5 Cell line	Label free	TiO2	Q Exactive HF	[]	O14497	ARID1A	S363	Prat_786
34771457			0.978352	H	C	Profiling	Neuroblastoma	NGF(12h)@IMR5 Cell line	Label free	TiO2	Q Exactive HF	[1526582.016, 4955231.264, 4818647.345]	O14497	ARID1A	S604	Prat_787
34771457			0.991336	H	C	Profiling	Neuroblastoma	NGF(12h)@IMR5 Cell line	Label free	TiO2	Q Exactive HF	[]	O14497	ARID1A	S363	Prat_787
34771457			0.978352	H	C	Profiling	Neuroblastoma	NGF(1h)@IMR5 Cell line	Label free	TiO2	Q Exactive HF	[]	O14497	ARID1A	S604	Prat_788
34771457			0.991336	H	C	Profiling	Neuroblastoma	NGF(1h)@IMR5 Cell line	Label free	TiO2	Q Exactive HF	[]	O14497	ARID1A	S363	Prat_788
34771457			0.978352	H	C	Profiling	Neuroblastoma	NGF(24h)@IMR5 Cell line	Label free	TiO2	Q Exactive HF	[3447120.665, 2481351.076, 5116063.747, 2741804.129]	O14497	ARID1A	S604	Prat_789
34771457			0.991336	H	C	Profiling	Neuroblastoma	NGF(24h)@IMR5 Cell line	Label free	TiO2	Q Exactive HF	[]	O14497	ARID1A	S363	Prat_789
34771457			0.978352	H	C	Profiling	Neuroblastoma	NGF(4h)@IMR5 Cell line	Label free	TiO2	Q Exactive HF	[2188370.572, 2240784.782]	O14497	ARID1A	S604	Prat_790
34771457			0.991336	H	C	Profiling	Neuroblastoma	NGF(4h)@IMR5 Cell line	Label free	TiO2	Q Exactive HF	[]	O14497	ARID1A	S363	Prat_790
34974192	VGSPASVAQSRSGPLSPAAVPGNQMPPRPPS	SGPLS(ph)PAAVPGNQMPPRPPSGQSDSIMHPSMNQSSIAQDR	0.999997	H	C	Profiling	Mitophagy	CCP(0h)@C431A-Parkin HeLa cells	Dimethyl Labeling	IMAC	Q Exactive HF	[26633000, 29212000, 33011000, 0]	O14497	ARID1A	S715	Prat_141
34974192	QTAYSQQRFPPPQELSQDSFGSQASSAPSMT	FPPPQELS(ph)QDSFGSQASSAPSMTSSK	0.991719	H	C	Profiling	Mitophagy	CCP(0h)@C431A-Parkin HeLa cells	Dimethyl Labeling	IMAC	Q Exactive HF	[0, 0, 0, 0]	O14497	ARID1A	S604	Prat_141
34974192	FSPHTSPHLPGIRGPSPSPVGSPASVAQSRS	GPS(ph)PSPVGSPASVAQSR	0.999882	H	C	Profiling	Mitophagy	CCP(0h)@C431A-Parkin HeLa cells	Dimethyl Labeling	IMAC	Q Exactive HF	[136510000, 198460000, 129220000, 55006000]	O14497	ARID1A	S696	Prat_141
34974192	PQMPQYSSPQPGSALSPRQPSGGQIHTGMGS	NPQMPQYSSPQPGSALS(ph)PR	0.972677	H	C	Profiling	Mitophagy	CCP(0h)@C431A-Parkin HeLa cells	Dimethyl Labeling	IMAC	Q Exactive HF	[10044000, 25005000, 17625000, 35473000]	O14497	ARID1A	S772	Prat_141
34974192	VGSPASVAQSRSGPLSPAAVPGNQMPPRPPS	SGPLS(ph)PAAVPGNQMPPRPPSGQSDSIMHPSMNQSSIAQDR	0.999997	H	C	Profiling	Mitophagy	CCP(0h)@WT Parkin HeLa cells	Dimethyl Labeling	IMAC	Q Exactive HF	[16827000, 21595000, 19032000, 0]	O14497	ARID1A	S715	Prat_142
34974192	QTAYSQQRFPPPQELSQDSFGSQASSAPSMT	FPPPQELS(ph)QDSFGSQASSAPSMTSSK	0.991719	H	C	Profiling	Mitophagy	CCP(0h)@WT Parkin HeLa cells	Dimethyl Labeling	IMAC	Q Exactive HF	[0, 3498600, 0, 0]	O14497	ARID1A	S604	Prat_142
34974192	FSPHTSPHLPGIRGPSPSPVGSPASVAQSRS	GPS(ph)PSPVGSPASVAQSR	0.999882	H	C	Profiling	Mitophagy	CCP(0h)@WT Parkin HeLa cells	Dimethyl Labeling	IMAC	Q Exactive HF	[315400000, 324150000, 355190000, 146430000]	O14497	ARID1A	S696	Prat_142
34974192	PQMPQYSSPQPGSALSPRQPSGGQIHTGMGS	NPQMPQYSSPQPGSALS(ph)PR	0.972677	H	C	Profiling	Mitophagy	CCP(0h)@WT Parkin HeLa cells	Dimethyl Labeling	IMAC	Q Exactive HF	[77942000, 141460000, 2931300, 0]	O14497	ARID1A	S772	Prat_142
34974192	VGSPASVAQSRSGPLSPAAVPGNQMPPRPPS	SGPLS(ph)PAAVPGNQMPPRPPSGQSDSIMHPSMNQSSIAQDR	0.999997	H	C	Profiling	Mitophagy	CCP(12h)@C431A-Parkin HeLa cells	Dimethyl Labeling	IMAC	Q Exactive HF	[11178000, 0]	O14497	ARID1A	S715	Prat_143
34974192	QTAYSQQRFPPPQELSQDSFGSQASSAPSMT	FPPPQELS(ph)QDSFGSQASSAPSMTSSK	0.991719	H	C	Profiling	Mitophagy	CCP(12h)@C431A-Parkin HeLa cells	Dimethyl Labeling	IMAC	Q Exactive HF	[0, 0]	O14497	ARID1A	S604	Prat_143
34974192	FSPHTSPHLPGIRGPSPSPVGSPASVAQSRS	GPS(ph)PSPVGSPASVAQSR	0.999882	H	C	Profiling	Mitophagy	CCP(12h)@C431A-Parkin HeLa cells	Dimethyl Labeling	IMAC	Q Exactive HF	[140310000, 34919000]	O14497	ARID1A	S696	Prat_143
34974192	PQMPQYSSPQPGSALSPRQPSGGQIHTGMGS	NPQMPQYSSPQPGSALS(ph)PR	0.972677	H	C	Profiling	Mitophagy	CCP(12h)@C431A-Parkin HeLa cells	Dimethyl Labeling	IMAC	Q Exactive HF	[11267000, 23665000]	O14497	ARID1A	S772	Prat_143
34974192	VGSPASVAQSRSGPLSPAAVPGNQMPPRPPS	SGPLS(ph)PAAVPGNQMPPRPPSGQSDSIMHPSMNQSSIAQDR	0.999997	H	C	Profiling	Mitophagy	CCP(12h)@WT Parkin HeLa cells	Dimethyl Labeling	IMAC	Q Exactive HF	[17334000, 0]	O14497	ARID1A	S715	Prat_144
34974192	QTAYSQQRFPPPQELSQDSFGSQASSAPSMT	FPPPQELS(ph)QDSFGSQASSAPSMTSSK	0.991719	H	C	Profiling	Mitophagy	CCP(12h)@WT Parkin HeLa cells	Dimethyl Labeling	IMAC	Q Exactive HF	[0, 0]	O14497	ARID1A	S604	Prat_144
34974192	FSPHTSPHLPGIRGPSPSPVGSPASVAQSRS	GPS(ph)PSPVGSPASVAQSR	0.999882	H	C	Profiling	Mitophagy	CCP(12h)@WT Parkin HeLa cells	Dimethyl Labeling	IMAC	Q Exactive HF	[131720000, 220490000]	O14497	ARID1A	S696	Prat_144
34974192	PQMPQYSSPQPGSALSPRQPSGGQIHTGMGS	NPQMPQYSSPQPGSALS(ph)PR	0.972677	H	C	Profiling	Mitophagy	CCP(12h)@WT Parkin HeLa cells	Dimethyl Labeling	IMAC	Q Exactive HF	[1016400, 0]	O14497	ARID1A	S772	Prat_144
34974192	VGSPASVAQSRSGPLSPAAVPGNQMPPRPPS	SGPLS(ph)PAAVPGNQMPPRPPSGQSDSIMHPSMNQSSIAQDR	0.999997	H	C	Profiling	Mitophagy	CCP(18h)@C431A-Parkin HeLa cells	Dimethyl Labeling	IMAC	Q Exactive HF	[11178000, 0]	O14497	ARID1A	S715	Prat_145
34974192	QTAYSQQRFPPPQELSQDSFGSQASSAPSMT	FPPPQELS(ph)QDSFGSQASSAPSMTSSK	0.991719	H	C	Profiling	Mitophagy	CCP(18h)@C431A-Parkin HeLa cells	Dimethyl Labeling	IMAC	Q Exactive HF	[0, 0]	O14497	ARID1A	S604	Prat_145
34974192	FSPHTSPHLPGIRGPSPSPVGSPASVAQSRS	GPS(ph)PSPVGSPASVAQSR	0.999882	H	C	Profiling	Mitophagy	CCP(18h)@C431A-Parkin HeLa cells	Dimethyl Labeling	IMAC	Q Exactive HF	[117100000, 25695000]	O14497	ARID1A	S696	Prat_145
34974192	PQMPQYSSPQPGSALSPRQPSGGQIHTGMGS	NPQMPQYSSPQPGSALS(ph)PR	0.972677	H	C	Profiling	Mitophagy	CCP(18h)@C431A-Parkin HeLa cells	Dimethyl Labeling	IMAC	Q Exactive HF	[6049800, 19229000]	O14497	ARID1A	S772	Prat_145
34974192	VGSPASVAQSRSGPLSPAAVPGNQMPPRPPS	SGPLS(ph)PAAVPGNQMPPRPPSGQSDSIMHPSMNQSSIAQDR	0.999997	H	C	Profiling	Mitophagy	CCP(18h)@WT Parkin HeLa cells	Dimethyl Labeling	IMAC	Q Exactive HF	[8364800, 0]	O14497	ARID1A	S715	Prat_146
34974192	QTAYSQQRFPPPQELSQDSFGSQASSAPSMT	FPPPQELS(ph)QDSFGSQASSAPSMTSSK	0.991719	H	C	Profiling	Mitophagy	CCP(18h)@WT Parkin HeLa cells	Dimethyl Labeling	IMAC	Q Exactive HF	[0, 0]	O14497	ARID1A	S604	Prat_146
34974192	FSPHTSPHLPGIRGPSPSPVGSPASVAQSRS	GPS(ph)PSPVGSPASVAQSR	0.999882	H	C	Profiling	Mitophagy	CCP(18h)@WT Parkin HeLa cells	Dimethyl Labeling	IMAC	Q Exactive HF	[86480000, 147690000]	O14497	ARID1A	S696	Prat_146
34974192	PQMPQYSSPQPGSALSPRQPSGGQIHTGMGS	NPQMPQYSSPQPGSALS(ph)PR	0.972677	H	C	Profiling	Mitophagy	CCP(18h)@WT Parkin HeLa cells	Dimethyl Labeling	IMAC	Q Exactive HF	[715390, 0]	O14497	ARID1A	S772	Prat_146
34974192	VGSPASVAQSRSGPLSPAAVPGNQMPPRPPS	SGPLS(ph)PAAVPGNQMPPRPPSGQSDSIMHPSMNQSSIAQDR	0.999997	H	C	Profiling	Mitophagy	CCP(2h)@C431A-Parkin HeLa cells	Dimethyl Labeling	IMAC	Q Exactive HF	[10086000, 137000000]	O14497	ARID1A	S715	Prat_147
34974192	QTAYSQQRFPPPQELSQDSFGSQASSAPSMT	FPPPQELS(ph)QDSFGSQASSAPSMTSSK	0.991719	H	C	Profiling	Mitophagy	CCP(2h)@C431A-Parkin HeLa cells	Dimethyl Labeling	IMAC	Q Exactive HF	[0, 0]	O14497	ARID1A	S604	Prat_147
34974192	FSPHTSPHLPGIRGPSPSPVGSPASVAQSRS	GPS(ph)PSPVGSPASVAQSR	0.999882	H	C	Profiling	Mitophagy	CCP(2h)@C431A-Parkin HeLa cells	Dimethyl Labeling	IMAC	Q Exactive HF	[157990000, 245860000]	O14497	ARID1A	S696	Prat_147
34974192	PQMPQYSSPQPGSALSPRQPSGGQIHTGMGS	NPQMPQYSSPQPGSALS(ph)PR	0.972677	H	C	Profiling	Mitophagy	CCP(2h)@C431A-Parkin HeLa cells	Dimethyl Labeling	IMAC	Q Exactive HF	[9623100, 24091000]	O14497	ARID1A	S772	Prat_147
34974192	VGSPASVAQSRSGPLSPAAVPGNQMPPRPPS	SGPLS(ph)PAAVPGNQMPPRPPSGQSDSIMHPSMNQSSIAQDR	0.999997	H	C	Profiling	Mitophagy	CCP(2h)@WT Parkin HeLa cells	Dimethyl Labeling	IMAC	Q Exactive HF	[72079000, 114970000]	O14497	ARID1A	S715	Prat_148
34974192	QTAYSQQRFPPPQELSQDSFGSQASSAPSMT	FPPPQELS(ph)QDSFGSQASSAPSMTSSK	0.991719	H	C	Profiling	Mitophagy	CCP(2h)@WT Parkin HeLa cells	Dimethyl Labeling	IMAC	Q Exactive HF	[0, 16663000]	O14497	ARID1A	S604	Prat_148
34974192	FSPHTSPHLPGIRGPSPSPVGSPASVAQSRS	GPS(ph)PSPVGSPASVAQSR	0.999882	H	C	Profiling	Mitophagy	CCP(2h)@WT Parkin HeLa cells	Dimethyl Labeling	IMAC	Q Exactive HF	[192920000, 398770000]	O14497	ARID1A	S696	Prat_148
34974192	PQMPQYSSPQPGSALSPRQPSGGQIHTGMGS	NPQMPQYSSPQPGSALS(ph)PR	0.972677	H	C	Profiling	Mitophagy	CCP(2h)@WT Parkin HeLa cells	Dimethyl Labeling	IMAC	Q Exactive HF	[72738000, 180930000]	O14497	ARID1A	S772	Prat_148
34974192	VGSPASVAQSRSGPLSPAAVPGNQMPPRPPS	SGPLS(ph)PAAVPGNQMPPRPPSGQSDSIMHPSMNQSSIAQDR	0.999997	H	C	Profiling	Mitophagy	CCP(6h)@C431A-Parkin HeLa cells	Dimethyl Labeling	IMAC	Q Exactive HF	[10169000, 32635000]	O14497	ARID1A	S715	Prat_149
34974192	QTAYSQQRFPPPQELSQDSFGSQASSAPSMT	FPPPQELS(ph)QDSFGSQASSAPSMTSSK	0.991719	H	C	Profiling	Mitophagy	CCP(6h)@C431A-Parkin HeLa cells	Dimethyl Labeling	IMAC	Q Exactive HF	[0, 0]	O14497	ARID1A	S604	Prat_149
34974192	FSPHTSPHLPGIRGPSPSPVGSPASVAQSRS	GPS(ph)PSPVGSPASVAQSR	0.999882	H	C	Profiling	Mitophagy	CCP(6h)@C431A-Parkin HeLa cells	Dimethyl Labeling	IMAC	Q Exactive HF	[173500000, 176620000]	O14497	ARID1A	S696	Prat_149
34974192	PQMPQYSSPQPGSALSPRQPSGGQIHTGMGS	NPQMPQYSSPQPGSALS(ph)PR	0.972677	H	C	Profiling	Mitophagy	CCP(6h)@C431A-Parkin HeLa cells	Dimethyl Labeling	IMAC	Q Exactive HF	[6180200, 17054000]	O14497	ARID1A	S772	Prat_149
34974192	VGSPASVAQSRSGPLSPAAVPGNQMPPRPPS	SGPLS(ph)PAAVPGNQMPPRPPSGQSDSIMHPSMNQSSIAQDR	0.999997	H	C	Profiling	Mitophagy	CCP(6h)@WT Parkin HeLa cells	Dimethyl Labeling	IMAC	Q Exactive HF	[20326000, 31377000]	O14497	ARID1A	S715	Prat_150
34974192	QTAYSQQRFPPPQELSQDSFGSQASSAPSMT	FPPPQELS(ph)QDSFGSQASSAPSMTSSK	0.991719	H	C	Profiling	Mitophagy	CCP(6h)@WT Parkin HeLa cells	Dimethyl Labeling	IMAC	Q Exactive HF	[0, 4331800]	O14497	ARID1A	S604	Prat_150
34974192	FSPHTSPHLPGIRGPSPSPVGSPASVAQSRS	GPS(ph)PSPVGSPASVAQSR	0.999882	H	C	Profiling	Mitophagy	CCP(6h)@WT Parkin HeLa cells	Dimethyl Labeling	IMAC	Q Exactive HF	[147270000, 310130000]	O14497	ARID1A	S696	Prat_150
34974192	PQMPQYSSPQPGSALSPRQPSGGQIHTGMGS	NPQMPQYSSPQPGSALS(ph)PR	0.972677	H	C	Profiling	Mitophagy	CCP(6h)@WT Parkin HeLa cells	Dimethyl Labeling	IMAC	Q Exactive HF	[50838000, 119140000]	O14497	ARID1A	S772	Prat_150
35005567	GQRTLLDPGRFSKVSSPAPMEGGEEEEELLG	VSS(ph)PAPMEGGEEEEELLGPK	0.843787	H	C	Profiling	Pluripotency	Untreated@naive hESCs	Label free	TiO2	Q Exactive Plus	[18299000, 14457000, 12582000]	O14497	ARID1A	S1755	Prat_1346
35005567	QRNPQMPQYSSPQPGSALSPRQPSGGQIHTG	NPQMPQYSSPQPGS(ph)ALSPR	0.910494	H	C	Profiling	Pluripotency	Untreated@naive hESCs	Label free	TiO2	Q Exactive Plus	[8792000, 10470000, 0]	O14497	ARID1A	S769	Prat_1346
35005567	AASGGAQQRSHHAPMSPGSSGGGGQPLARTP	SHHAPMS(ph)PGSSGGGGQPLAR	0.999518	H	C	Profiling	Pluripotency	Untreated@naive hESCs	Label free	TiO2	Q Exactive Plus	[34100000, 56311000, 31052000]	O14497	ARID1A	S363	Prat_1346
35005567	GQRTLLDPGRFSKVSSPAPMEGGEEEEELLG	VSS(ph)PAPMEGGEEEEELLGPK	0.843787	H	C	Profiling	Pluripotency	Untreated@primed hESCs	Label free	TiO2	Q Exactive Plus	[0, 23500000, 24592000]	O14497	ARID1A	S1755	Prat_1347
35005567	QRNPQMPQYSSPQPGSALSPRQPSGGQIHTG	NPQMPQYSSPQPGS(ph)ALSPR	0.910494	H	C	Profiling	Pluripotency	Untreated@primed hESCs	Label free	TiO2	Q Exactive Plus	[6762300, 0, 9070800]	O14497	ARID1A	S769	Prat_1347
35005567	AASGGAQQRSHHAPMSPGSSGGGGQPLARTP	SHHAPMS(ph)PGSSGGGGQPLAR	0.999518	H	C	Profiling	Pluripotency	Untreated@primed hESCs	Label free	TiO2	Q Exactive Plus	[39336000, 36814000, 52958000]	O14497	ARID1A	S363	Prat_1347
35022314		GPS(ph)PSPVGSPASVAQSR	0.943796	H	C	Profiling	Kinase-Signalling	DMSO@H1299 cell line	TMT10plex	IMAC	Q Exactive Plus	[12.5730494409851, 12.5713829320725, 12.4642107420035]	O14497	ARID1A	S696	Prat_320
35022314		GPS(ph)PSPVGSPASVAQSR	0.943796	H	C	Profiling	Kinase-Signalling	RXDX-106(30min)@H1299 cell line IMAC	TMT10plex	IMAC	Q Exactive Plus	[12.9255777215942, 12.8472239483638, 12.6759993986998]	O14497	ARID1A	S696	Prat_977
35022314		GPS(ph)PSPVGSPASVAQSR	0.943796	H	C	Profiling	Kinase-Signalling	RXDX-106(4h)@H1299 cell line IMAC	TMT10plex	IMAC	Q Exactive Plus	[12.8993952716647, 12.7801017682046, 12.736327083229]	O14497	ARID1A	S696	Prat_979
35257745		lPkS(ph)LS(ph)SSPVkk	99.91	H	C	Profiling	cardiovascular disease	DMSO(10min)@EA.hy926 cell line	TMT	TIO2	Orbitrap Fusion Tribrid	[0.159765139, 0.118233283, 0.099871165]	O14497	ARID1A	S772	Prat_278
35257745		nPQmPQYSSPQPGSALS(ph)PR	99.91	H	C	Profiling	cardiovascular disease	DMSO(0min)@EA.hy926 cell line	TMT	TIO2	Orbitrap Fusion Tribrid	[0.120797077, 0.15038273]	O14497	ARID1A	S772	Prat_276
35257745		nPQmPQYSSPQPGSALS(ph)PR	99.91	H	C	Profiling	cardiovascular disease	SB203580(10min)@EA.hy926 cell line	TMT	TIO2	Orbitrap Fusion Tribrid	[0.145926173, 0.111509388, 0.09264177]	O14497	ARID1A	S772	Prat_1034
35257745		nPQmPQYSSPQPGSALS(ph)PR	99.91	H	C	Profiling	cardiovascular disease	SB203580(0min)@EA.hy926 cell line	TMT	TIO2	Orbitrap Fusion Tribrid	[0.074933355, 0.257012305]	O14497	ARID1A	S772	Prat_1033
35301407	STPHSQIPPLPGMSRSNSVGIQDAFNDGSDS	S(ph)NSVGIQDAFNDGSDSTFQK	0.879816	H	C	Profiling	choriocarcinoma	Vehicle-only@JEG3R cell lines	SILAC	TiO2	LTQ-Orbitrap Velos	[2985600.0]	O14497	ARID1A	S1182	Prat_1360
35301407	GQRTLLDPGRFSKVSSPAPMEGGEEEEELLG	VSS(ph)PAPMEGGEEEEELLGPK	0.855366	H	C	Profiling	choriocarcinoma	Vehicle-only@JEG3R cell lines	SILAC	TiO2	LTQ-Orbitrap Velos	[2985600.0]	O14497	ARID1A	S1755	Prat_1360
35301407	AASGGAQQRSHHAPMSPGSSGGGGQPLARTP	SHHAPMS(ph)PGSSGGGGQPLAR	0.99973	H	C	Profiling	choriocarcinoma	Vehicle-only@JEG3R cell lines	SILAC	TiO2	LTQ-Orbitrap Velos	[2985600.0]	O14497	ARID1A	S363	Prat_1360
35608653	PHSQIPPLPGMSRSNSVGIQDAFNDGSDSTF		0.843483	H	C	profiling	SARS-CoV-2 r	Mock(12h)@Calu-3 cells	Labelling not mention	Enrichment (no details)	OrbiMS not mention	[1.89833933957465, 1.91788766718333, 1.94960964312402]	O14497	ARID1A	S1184	Prat_759
35608653	AASGGAQQRSHHAPMSPGSSGGGGQPLARTP		0.999203	H	C	profiling	SARS-CoV-2 r	Mock(12h)@Calu-3 cells	Labelling not mention	Enrichment (no details)	OrbiMS not mention	[0.453256629232036, 0.410645809886464, 0.462152693630119]	O14497	ARID1A	S363	Prat_759
35608653	PHSQIPPLPGMSRSNSVGIQDAFNDGSDSTF		0.843483	H	C	profiling	SARS-CoV-2 r	Mock(4h)@Calu-3 cells	Labelling not mention	Enrichment (no details)	OrbiMS not mention	[1.85805409257103, 1.88853334496885, 1.85624513197926]	O14497	ARID1A	S1184	Prat_762
35608653	AASGGAQQRSHHAPMSPGSSGGGGQPLARTP		0.999203	H	C	profiling	SARS-CoV-2 r	Mock(4h)@Calu-3 cells	Labelling not mention	Enrichment (no details)	OrbiMS not mention	[0.409674470183881, 0.3942158132347, 0.409913032080356]	O14497	ARID1A	S363	Prat_762
35608653	PHSQIPPLPGMSRSNSVGIQDAFNDGSDSTF		0.843483	H	C	profiling	SARS-CoV-2 r	SARS2(12h)@Calu-3 cells	Labelling not mention	Enrichment (no details)	OrbiMS not mention	[1.98504279594303, 1.92331096159247, 1.98562241705639]	O14497	ARID1A	S1184	Prat_1019
35608653	AASGGAQQRSHHAPMSPGSSGGGGQPLARTP		0.999203	H	C	profiling	SARS-CoV-2 r	SARS2(12h)@Calu-3 cells	Labelling not mention	Enrichment (no details)	OrbiMS not mention	[0.486824845906053, 0.453980342626182, 0.430072982706506]	O14497	ARID1A	S363	Prat_1019
35608653	PHSQIPPLPGMSRSNSVGIQDAFNDGSDSTF		0.843483	H	C	profiling	SARS-CoV-2 r	SARS2(4h)@Calu-3 cells	Labelling not mention	Enrichment (no details)	OrbiMS not mention	[1.83825441369826, 1.88897734044725, 1.91738834567561]	O14497	ARID1A	S1184	Prat_1020
35608653	AASGGAQQRSHHAPMSPGSSGGGGQPLARTP		0.999203	H	C	profiling	SARS-CoV-2 r	SARS2(4h)@Calu-3 cells	Labelling not mention	Enrichment (no details)	OrbiMS not mention	[0.374155514649843, 0.37872392260052, 0.447886652161381]	O14497	ARID1A	S363	Prat_1020
35608653	PHSQIPPLPGMSRSNSVGIQDAFNDGSDSTF		0.843483	H	C	profiling	SARS-CoV-2 r	SARS2(8h)@Calu-3 cells	Labelling not mention	Enrichment (no details)	OrbiMS not mention	[1.92740318472634, 1.89725987323527, 1.95247740991317]	O14497	ARID1A	S1184	Prat_1021
35608653	AASGGAQQRSHHAPMSPGSSGGGGQPLARTP		0.999203	H	C	profiling	SARS-CoV-2 r	SARS2(8h)@Calu-3 cells	Labelling not mention	Enrichment (no details)	OrbiMS not mention	[0.385294439967893, 0.392095457264284, 0.420945461129333]	O14497	ARID1A	S363	Prat_1021
35688186	FSPHTSPHLPGIRGPSPSPVGSPASVAQSRS	GPS(ph)PS(ph)PVGSPASVAQSR	0.999977	H	C	Profiling	Signaling	Coumarin(0Î¼M)@HepG2 cells	label-free	Enrichment (no details)	Orbitrap Lumos	[13994000.0, 17834000.0, 0.0]	O14497	ARID1A	S696	Prat_200
35688186	GQRTLLDPGRFSKVSSPAPMEGGEEEEELLG	VSS(ph)PAPMEGGEEEEELLGPK	0.993643	H	C	Profiling	Signaling	Coumarin(0Î¼M)@HepG2 cells	label-free	Enrichment (no details)	Orbitrap Lumos	[46784000.0, 0.0, 40224000.0]	O14497	ARID1A	S1755	Prat_200
35688186	PHSQIPPLPGMSRSNSVGIQDAFNDGSDSTF	SNS(ph)VGIQDAFNDGSDSTFQK	0.997521	H	C	Profiling	Signaling	Quercetin(0Î¼M)@HepG2 cells	label-free	Enrichment (no details)	Orbitrap Lumos	[128770000.0, 105520000.0, 96388000.0]	O14497	ARID1A	S1184	Prat_928
35688186	AASGGAQQRSHHAPMSPGSSGGGGQPLARTP	SHHAPMS(ph)PGSSGGGGQPLAR	0.999072	H	C	Profiling	Signaling	Quercetin(0Î¼M)@HepG2 cells	label-free	Enrichment (no details)	Orbitrap Lumos	[150550000.0, 84837000.0, 41793000.0]	O14497	ARID1A	S363	Prat_928
35688186	FSPHTSPHLPGIRGPSPSPVGSPASVAQSRS	GPS(ph)PS(ph)PVGSPASVAQSR	0.999977	H	C	Profiling	Signaling	Coumarin(0.001Î¼M)@HepG2 cells	label-free	Enrichment (no details)	Orbitrap Lumos	[13994000.0, 17834000.0, 0.0]	O14497	ARID1A	S696	Prat_196
35688186	GQRTLLDPGRFSKVSSPAPMEGGEEEEELLG	VSS(ph)PAPMEGGEEEEELLGPK	0.993643	H	C	Profiling	Signaling	Coumarin(0.001Î¼M)@HepG2 cells	label-free	Enrichment (no details)	Orbitrap Lumos	[46784000.0, 0.0, 40224000.0]	O14497	ARID1A	S1755	Prat_196
35688186	FSPHTSPHLPGIRGPSPSPVGSPASVAQSRS	GPS(ph)PS(ph)PVGSPASVAQSR	0.999977	H	C	Profiling	Signaling	Coumarin(0.01Î¼M)@HepG2 cells	label-free	Enrichment (no details)	Orbitrap Lumos	[19559000.0, 15464000.0, 17542000.0]	O14497	ARID1A	S696	Prat_198
35688186	GQRTLLDPGRFSKVSSPAPMEGGEEEEELLG	VSS(ph)PAPMEGGEEEEELLGPK	0.993643	H	C	Profiling	Signaling	Coumarin(0.01Î¼M)@HepG2 cells	label-free	Enrichment (no details)	Orbitrap Lumos	[0.0, 42219000.0, 39059000.0]	O14497	ARID1A	S1755	Prat_198
35688186	PNLMPSNPDSGMYSPSRYPPQQQQQQQQRHD	TEPGIGPEGNMSTGAPQPNLMPSNPDSGMYSPS(ph)R	0.752726	H	C	Profiling	Signaling	Caffeine(0.01Î¼M)@HepG2 cells	label-free		Orbitrap Lumos	[0.0, 0.0, 0.0]	O14497	ARID1A	S1322	Prat_121
35688186	PNRSAYPPPAPAYALSSPRGGTPGSGAAAAA	SAYPPPAPAYALS(ph)SPR	0.980496	H	C	Profiling	Signaling	Caffeine(0.01Î¼M)@HepG2 cells	label-free		Orbitrap Lumos	[0.0, 0.0, 0.0]	O14497	ARID1A	S232	Prat_121
35688186	PGQRTLLDPGRFSKVSSPAPMEGGEEEEELL	VS(ph)SPAPMEGGEEEEELLGPK	0.871689	H	C	Profiling	Signaling	Caffeine(0.01Î¼M)@HepG2 cells	label-free	Enrichment (no details)	Orbitrap Lumos	[7924100.0, 6814100.0, 0.0]	O14497	ARID1A	S1754	Prat_121
35688186	QTAYSQQRFPPPQELSQDSFGSQASSAPSMT	FPPPQELS(ph)QDSFGSQASSAPSMTSSK	0.98782	H	C	Profiling	Signaling	Caffeine(0.01Î¼M)@HepG2 cells	label-free	Enrichment (no details)	Orbitrap Lumos	[0.0, 0.0, 15022000.0]	O14497	ARID1A	S604	Prat_121
35688186	SPAPLPRPMENRTSPSKSPFLHSGMKMQKAG	TSPS(ph)KSPFLHSGMK	0.984128	H	C	Profiling	Signaling	Caffeine(0.01Î¼M)@HepG2 cells	label-free	Enrichment (no details)	Orbitrap Lumos	[61774000.0, 0.0, 0.0]	O14497	ARID1A	S1602	Prat_121
35688186	VSSPAPLPRPMENRTSPSKSPFLHSGMKMQK	T(ph)S(ph)PSKSPFLHSGMK	0.997139	H	C	Profiling	Signaling	Caffeine(0.01Î¼M)@HepG2 cells	label-free	Enrichment (no details)	Orbitrap Lumos	[38198000.0, 26572000.0, 19826000.0]	O14497	ARID1A	S1600	Prat_121
35688186	QGRNDMTYNYANRQSTGSAPQGPAYHGVNRT	QST(ph)GSAPQGPAYHGVNR	0.957747	H	C	Profiling	Signaling	Caffeine(0.01Î¼M)@HepG2 cells	label-free	Enrichment (no details)	Orbitrap Lumos	[9550400.0, 6761100.0, 9482400.0]	O14497	ARID1A	T1514	Prat_121
35688186	AASGGAQQRSHHAPMSPGSSGGGGQPLARTP	SHHAPMS(ph)PGSSGGGGQPLAR	0.999983	H	C	Profiling	Signaling	Caffeine(0.01Î¼M)@HepG2 cells	label-free	Enrichment (no details)	Orbitrap Lumos	[71100000.0, 47079000.0, 109930000.0]	O14497	ARID1A	S363	Prat_121
35688186	FSPHTSPHLPGIRGPSPSPVGSPASVAQSRS	GPS(ph)PS(ph)PVGSPASVAQSR	0.999977	H	C	Profiling	Signaling	Coumarin(0.1Î¼M)@HepG2 cells	label-free	Enrichment (no details)	Orbitrap Lumos	[24352000.0, 18980000.0, 21766000.0]	O14497	ARID1A	S696	Prat_199
35688186	GQRTLLDPGRFSKVSSPAPMEGGEEEEELLG	VSS(ph)PAPMEGGEEEEELLGPK	0.993643	H	C	Profiling	Signaling	Coumarin(0.1Î¼M)@HepG2 cells	label-free	Enrichment (no details)	Orbitrap Lumos	[0.0, 44794000.0, 47492000.0]	O14497	ARID1A	S1755	Prat_199
35688186	PNLMPSNPDSGMYSPSRYPPQQQQQQQQRHD	TEPGIGPEGNMSTGAPQPNLMPSNPDSGMYSPS(ph)R	0.752726	H	C	Profiling	Signaling	Caffeine(0.1Î¼M)@HepG2 cells	label-free		Orbitrap Lumos	[0.0, 0.0, 0.0]	O14497	ARID1A	S1322	Prat_122
35688186	PNRSAYPPPAPAYALSSPRGGTPGSGAAAAA	SAYPPPAPAYALS(ph)SPR	0.980496	H	C	Profiling	Signaling	Caffeine(0.1Î¼M)@HepG2 cells	label-free		Orbitrap Lumos	[0.0, 3193600.0, 0.0]	O14497	ARID1A	S232	Prat_122
35688186	PGQRTLLDPGRFSKVSSPAPMEGGEEEEELL	VS(ph)SPAPMEGGEEEEELLGPK	0.871689	H	C	Profiling	Signaling	Caffeine(0.1Î¼M)@HepG2 cells	label-free	Enrichment (no details)	Orbitrap Lumos	[4926400.0, 0.0, 4512200.0]	O14497	ARID1A	S1754	Prat_122
35688186	QTAYSQQRFPPPQELSQDSFGSQASSAPSMT	FPPPQELS(ph)QDSFGSQASSAPSMTSSK	0.98782	H	C	Profiling	Signaling	Caffeine(0.1Î¼M)@HepG2 cells	label-free	Enrichment (no details)	Orbitrap Lumos	[6699700.0, 0.0, 12436000.0]	O14497	ARID1A	S604	Prat_122
35688186	SPAPLPRPMENRTSPSKSPFLHSGMKMQKAG	TSPS(ph)KSPFLHSGMK	0.984128	H	C	Profiling	Signaling	Caffeine(0.1Î¼M)@HepG2 cells	label-free	Enrichment (no details)	Orbitrap Lumos	[0.0, 55525000.0, 0.0]	O14497	ARID1A	S1602	Prat_122
35688186	VSSPAPLPRPMENRTSPSKSPFLHSGMKMQK	T(ph)S(ph)PSKSPFLHSGMK	0.997139	H	C	Profiling	Signaling	Caffeine(0.1Î¼M)@HepG2 cells	label-free	Enrichment (no details)	Orbitrap Lumos	[17239000.0, 15476000.0, 11726000.0]	O14497	ARID1A	S1600	Prat_122
35688186	QGRNDMTYNYANRQSTGSAPQGPAYHGVNRT	QST(ph)GSAPQGPAYHGVNR	0.957747	H	C	Profiling	Signaling	Caffeine(0.1Î¼M)@HepG2 cells	label-free	Enrichment (no details)	Orbitrap Lumos	[0.0, 0.0, 0.0]	O14497	ARID1A	T1514	Prat_122
35688186	AASGGAQQRSHHAPMSPGSSGGGGQPLARTP	SHHAPMS(ph)PGSSGGGGQPLAR	0.999983	H	C	Profiling	Signaling	Caffeine(0.1Î¼M)@HepG2 cells	label-free	Enrichment (no details)	Orbitrap Lumos	[16181000.0, 37740000.0, 18033000.0]	O14497	ARID1A	S363	Prat_122
35688186	FSPHTSPHLPGIRGPSPSPVGSPASVAQSRS	GPS(ph)PS(ph)PVGSPASVAQSR	0.999977	H	C	Profiling	Signaling	Coumarin(1Î¼M)@HepG2 cells	label-free	Enrichment (no details)	Orbitrap Lumos	[13424000.0, 17692000.0, 17184000.0]	O14497	ARID1A	S696	Prat_206
35688186	GQRTLLDPGRFSKVSSPAPMEGGEEEEELLG	VSS(ph)PAPMEGGEEEEELLGPK	0.993643	H	C	Profiling	Signaling	Coumarin(1Î¼M)@HepG2 cells	label-free	Enrichment (no details)	Orbitrap Lumos	[35845000.0, 47839000.0, 40422000.0]	O14497	ARID1A	S1755	Prat_206
35688186	PNLMPSNPDSGMYSPSRYPPQQQQQQQQRHD	TEPGIGPEGNMSTGAPQPNLMPSNPDSGMYSPS(ph)R	0.752726	H	C	Profiling	Signaling	Caffeine(1Î¼M)@HepG2 cells	label-free		Orbitrap Lumos	[0.0, 0.0, 0.0]	O14497	ARID1A	S1322	Prat_129
35688186	PNRSAYPPPAPAYALSSPRGGTPGSGAAAAA	SAYPPPAPAYALS(ph)SPR	0.980496	H	C	Profiling	Signaling	Caffeine(1Î¼M)@HepG2 cells	label-free		Orbitrap Lumos	[0.0, 10063000.0, 0.0]	O14497	ARID1A	S232	Prat_129
35688186	PGQRTLLDPGRFSKVSSPAPMEGGEEEEELL	VS(ph)SPAPMEGGEEEEELLGPK	0.871689	H	C	Profiling	Signaling	Caffeine(1Î¼M)@HepG2 cells	label-free	Enrichment (no details)	Orbitrap Lumos	[0.0, 13400000.0, 9924800.0]	O14497	ARID1A	S1754	Prat_129
35688186	QTAYSQQRFPPPQELSQDSFGSQASSAPSMT	FPPPQELS(ph)QDSFGSQASSAPSMTSSK	0.98782	H	C	Profiling	Signaling	Caffeine(1Î¼M)@HepG2 cells	label-free	Enrichment (no details)	Orbitrap Lumos	[0.0, 0.0, 4815700.0]	O14497	ARID1A	S604	Prat_129
35688186	SPAPLPRPMENRTSPSKSPFLHSGMKMQKAG	TSPS(ph)KSPFLHSGMK	0.984128	H	C	Profiling	Signaling	Caffeine(1Î¼M)@HepG2 cells	label-free	Enrichment (no details)	Orbitrap Lumos	[69242000.0, 0.0, 0.0]	O14497	ARID1A	S1602	Prat_129
35688186	VSSPAPLPRPMENRTSPSKSPFLHSGMKMQK	T(ph)S(ph)PSKSPFLHSGMK	0.997139	H	C	Profiling	Signaling	Caffeine(1Î¼M)@HepG2 cells	label-free	Enrichment (no details)	Orbitrap Lumos	[35849000.0, 32612000.0, 35313000.0]	O14497	ARID1A	S1600	Prat_129
35688186	QGRNDMTYNYANRQSTGSAPQGPAYHGVNRT	QST(ph)GSAPQGPAYHGVNR	0.957747	H	C	Profiling	Signaling	Caffeine(1Î¼M)@HepG2 cells	label-free	Enrichment (no details)	Orbitrap Lumos	[0.0, 0.0, 0.0]	O14497	ARID1A	T1514	Prat_129
35688186	AASGGAQQRSHHAPMSPGSSGGGGQPLARTP	SHHAPMS(ph)PGSSGGGGQPLAR	0.999983	H	C	Profiling	Signaling	Caffeine(1Î¼M)@HepG2 cells	label-free	Enrichment (no details)	Orbitrap Lumos	[22149000.0, 30057000.0, 40253000.0]	O14497	ARID1A	S363	Prat_129
35688186	FSPHTSPHLPGIRGPSPSPVGSPASVAQSRS	GPS(ph)PS(ph)PVGSPASVAQSR	0.999977	H	C	Profiling	Signaling	Coumarin(10Î¼M)@HepG2 cells	label-free	Enrichment (no details)	Orbitrap Lumos	[40980000.0, 39720000.0, 10036000.0]	O14497	ARID1A	S696	Prat_204
35688186	GQRTLLDPGRFSKVSSPAPMEGGEEEEELLG	VSS(ph)PAPMEGGEEEEELLGPK	0.993643	H	C	Profiling	Signaling	Coumarin(10Î¼M)@HepG2 cells	label-free	Enrichment (no details)	Orbitrap Lumos	[25135000.0, 33478000.0, 17223000.0]	O14497	ARID1A	S1755	Prat_204
35688186	PNLMPSNPDSGMYSPSRYPPQQQQQQQQRHD	TEPGIGPEGNMSTGAPQPNLMPSNPDSGMYSPS(ph)R	0.752726	H	C	Profiling	Signaling	Caffeine(10Î¼M)@HepG2 cells	label-free		Orbitrap Lumos	[0.0, 0.0, 0.0]	O14497	ARID1A	S1322	Prat_127
35688186	PNRSAYPPPAPAYALSSPRGGTPGSGAAAAA	SAYPPPAPAYALS(ph)SPR	0.980496	H	C	Profiling	Signaling	Caffeine(10Î¼M)@HepG2 cells	label-free		Orbitrap Lumos	[30826000.0, 0.0, 0.0]	O14497	ARID1A	S232	Prat_127
35688186	PGQRTLLDPGRFSKVSSPAPMEGGEEEEELL	VS(ph)SPAPMEGGEEEEELLGPK	0.871689	H	C	Profiling	Signaling	Caffeine(10Î¼M)@HepG2 cells	label-free	Enrichment (no details)	Orbitrap Lumos	[0.0, 0.0, 0.0]	O14497	ARID1A	S1754	Prat_127
35688186	QTAYSQQRFPPPQELSQDSFGSQASSAPSMT	FPPPQELS(ph)QDSFGSQASSAPSMTSSK	0.98782	H	C	Profiling	Signaling	Caffeine(10Î¼M)@HepG2 cells	label-free	Enrichment (no details)	Orbitrap Lumos	[0.0, 13178000.0, 28603000.0]	O14497	ARID1A	S604	Prat_127
35688186	SPAPLPRPMENRTSPSKSPFLHSGMKMQKAG	TSPS(ph)KSPFLHSGMK	0.984128	H	C	Profiling	Signaling	Caffeine(10Î¼M)@HepG2 cells	label-free	Enrichment (no details)	Orbitrap Lumos	[164160000.0, 0.0, 155500000.0]	O14497	ARID1A	S1602	Prat_127
35688186	VSSPAPLPRPMENRTSPSKSPFLHSGMKMQK	T(ph)S(ph)PSKSPFLHSGMK	0.997139	H	C	Profiling	Signaling	Caffeine(10Î¼M)@HepG2 cells	label-free	Enrichment (no details)	Orbitrap Lumos	[107280000.0, 131610000.0, 112400000.0]	O14497	ARID1A	S1600	Prat_127
35688186	QGRNDMTYNYANRQSTGSAPQGPAYHGVNRT	QST(ph)GSAPQGPAYHGVNR	0.957747	H	C	Profiling	Signaling	Caffeine(10Î¼M)@HepG2 cells	label-free	Enrichment (no details)	Orbitrap Lumos	[0.0, 0.0, 0.0]	O14497	ARID1A	T1514	Prat_127
35688186	AASGGAQQRSHHAPMSPGSSGGGGQPLARTP	SHHAPMS(ph)PGSSGGGGQPLAR	0.999983	H	C	Profiling	Signaling	Caffeine(10Î¼M)@HepG2 cells	label-free	Enrichment (no details)	Orbitrap Lumos	[46341000.0, 58078000.0, 38755000.0]	O14497	ARID1A	S363	Prat_127
35688186	FSPHTSPHLPGIRGPSPSPVGSPASVAQSRS	GPS(ph)PS(ph)PVGSPASVAQSR	0.999977	H	C	Profiling	Signaling	Coumarin(100Î¼M)@HepG2 cells	label-free	Enrichment (no details)	Orbitrap Lumos	[8356400.0, 5001700.0, 9607100.0]	O14497	ARID1A	S696	Prat_202
35688186	GQRTLLDPGRFSKVSSPAPMEGGEEEEELLG	VSS(ph)PAPMEGGEEEEELLGPK	0.993643	H	C	Profiling	Signaling	Coumarin(100Î¼M)@HepG2 cells	label-free	Enrichment (no details)	Orbitrap Lumos	[15536000.0, 13610000.0, 25352000.0]	O14497	ARID1A	S1755	Prat_202
35688186	PNLMPSNPDSGMYSPSRYPPQQQQQQQQRHD	TEPGIGPEGNMSTGAPQPNLMPSNPDSGMYSPS(ph)R	0.752726	H	C	Profiling	Signaling	Caffeine(100Î¼M)@HepG2 cells	label-free		Orbitrap Lumos	[0.0, 3873000.0, 0.0]	O14497	ARID1A	S1322	Prat_125
35688186	PNRSAYPPPAPAYALSSPRGGTPGSGAAAAA	SAYPPPAPAYALS(ph)SPR	0.980496	H	C	Profiling	Signaling	Caffeine(100Î¼M)@HepG2 cells	label-free		Orbitrap Lumos	[0.0, 0.0, 0.0]	O14497	ARID1A	S232	Prat_125
35688186	PGQRTLLDPGRFSKVSSPAPMEGGEEEEELL	VS(ph)SPAPMEGGEEEEELLGPK	0.871689	H	C	Profiling	Signaling	Caffeine(100Î¼M)@HepG2 cells	label-free	Enrichment (no details)	Orbitrap Lumos	[10952000.0, 9282800.0, 17721000.0]	O14497	ARID1A	S1754	Prat_125
35688186	QTAYSQQRFPPPQELSQDSFGSQASSAPSMT	FPPPQELS(ph)QDSFGSQASSAPSMTSSK	0.98782	H	C	Profiling	Signaling	Caffeine(100Î¼M)@HepG2 cells	label-free	Enrichment (no details)	Orbitrap Lumos	[4972200.0, 16335000.0, 13075000.0]	O14497	ARID1A	S604	Prat_125
35688186	SPAPLPRPMENRTSPSKSPFLHSGMKMQKAG	TSPS(ph)KSPFLHSGMK	0.984128	H	C	Profiling	Signaling	Caffeine(100Î¼M)@HepG2 cells	label-free	Enrichment (no details)	Orbitrap Lumos	[0.0, 0.0, 0.0]	O14497	ARID1A	S1602	Prat_125
35688186	VSSPAPLPRPMENRTSPSKSPFLHSGMKMQK	T(ph)S(ph)PSKSPFLHSGMK	0.997139	H	C	Profiling	Signaling	Caffeine(100Î¼M)@HepG2 cells	label-free	Enrichment (no details)	Orbitrap Lumos	[114100000.0, 174390000.0, 151790000.0]	O14497	ARID1A	S1600	Prat_125
35688186	QGRNDMTYNYANRQSTGSAPQGPAYHGVNRT	QST(ph)GSAPQGPAYHGVNR	0.957747	H	C	Profiling	Signaling	Caffeine(100Î¼M)@HepG2 cells	label-free	Enrichment (no details)	Orbitrap Lumos	[0.0, 9934100.0, 0.0]	O14497	ARID1A	T1514	Prat_125
35688186	AASGGAQQRSHHAPMSPGSSGGGGQPLARTP	SHHAPMS(ph)PGSSGGGGQPLAR	0.999983	H	C	Profiling	Signaling	Caffeine(100Î¼M)@HepG2 cells	label-free	Enrichment (no details)	Orbitrap Lumos	[134760000.0, 76309000.0, 33849000.0]	O14497	ARID1A	S363	Prat_125
35688186	PNLMPSNPDSGMYSPSRYPPQQQQQQQQRHD	TEPGIGPEGNMSTGAPQPNLMPSNPDSGMYSPS(ph)R	0.752726	H	C	Profiling	Signaling	Caffeine(1000Î¼M)@HepG2 cells	label-free		Orbitrap Lumos	[4824200.0, 0.0, 0.0]	O14497	ARID1A	S1322	Prat_123
35688186	PNRSAYPPPAPAYALSSPRGGTPGSGAAAAA	SAYPPPAPAYALS(ph)SPR	0.980496	H	C	Profiling	Signaling	Caffeine(1000Î¼M)@HepG2 cells	label-free		Orbitrap Lumos	[0.0, 32216000.0, 0.0]	O14497	ARID1A	S232	Prat_123
35688186	PGQRTLLDPGRFSKVSSPAPMEGGEEEEELL	VS(ph)SPAPMEGGEEEEELLGPK	0.871689	H	C	Profiling	Signaling	Caffeine(1000Î¼M)@HepG2 cells	label-free	Enrichment (no details)	Orbitrap Lumos	[18018000.0, 0.0, 16135000.0]	O14497	ARID1A	S1754	Prat_123
35688186	QTAYSQQRFPPPQELSQDSFGSQASSAPSMT	FPPPQELS(ph)QDSFGSQASSAPSMTSSK	0.98782	H	C	Profiling	Signaling	Caffeine(1000Î¼M)@HepG2 cells	label-free	Enrichment (no details)	Orbitrap Lumos	[4043600.0, 0.0, 24471000.0]	O14497	ARID1A	S604	Prat_123
35688186	SPAPLPRPMENRTSPSKSPFLHSGMKMQKAG	TSPS(ph)KSPFLHSGMK	0.984128	H	C	Profiling	Signaling	Caffeine(1000Î¼M)@HepG2 cells	label-free	Enrichment (no details)	Orbitrap Lumos	[0.0, 0.0, 0.0]	O14497	ARID1A	S1602	Prat_123
35688186	VSSPAPLPRPMENRTSPSKSPFLHSGMKMQK	T(ph)S(ph)PSKSPFLHSGMK	0.997139	H	C	Profiling	Signaling	Caffeine(1000Î¼M)@HepG2 cells	label-free	Enrichment (no details)	Orbitrap Lumos	[170600000.0, 139410000.0, 108740000.0]	O14497	ARID1A	S1600	Prat_123
35688186	QGRNDMTYNYANRQSTGSAPQGPAYHGVNRT	QST(ph)GSAPQGPAYHGVNR	0.957747	H	C	Profiling	Signaling	Caffeine(1000Î¼M)@HepG2 cells	label-free	Enrichment (no details)	Orbitrap Lumos	[12192000.0, 13336000.0, 6965900.0]	O14497	ARID1A	T1514	Prat_123
35688186	AASGGAQQRSHHAPMSPGSSGGGGQPLARTP	SHHAPMS(ph)PGSSGGGGQPLAR	0.999983	H	C	Profiling	Signaling	Caffeine(1000Î¼M)@HepG2 cells	label-free	Enrichment (no details)	Orbitrap Lumos	[67431000.0, 46372000.0, 30270000.0]	O14497	ARID1A	S363	Prat_123
35688186	PHSQIPPLPGMSRSNSVGIQDAFNDGSDSTF	SNS(ph)VGIQDAFNDGSDSTFQK	0.997521	H	C	Profiling	Signaling	Quercetin(0.2Î¼M)@HepG2 cells	label-free	Enrichment (no details)	Orbitrap Lumos	[48512000.0, 59236000.0, 131390000.0]	O14497	ARID1A	S1184	Prat_927
35688186	AASGGAQQRSHHAPMSPGSSGGGGQPLARTP	SHHAPMS(ph)PGSSGGGGQPLAR	0.999072	H	C	Profiling	Signaling	Quercetin(0.2Î¼M)@HepG2 cells	label-free	Enrichment (no details)	Orbitrap Lumos	[13514000.0, 2725700.0, 132310000.0]	O14497	ARID1A	S363	Prat_927
35688186	PNLMPSNPDSGMYSPSRYPPQQQQQQQQRHD	TEPGIGPEGNMSTGAPQPNLMPSNPDSGMYSPS(ph)R	0.752726	H	C	Profiling	Signaling	Quercetin(10Î¼M)@HepG2 cells	label-free		Orbitrap Lumos	[0.0, 0.0, 0.0]	O14497	ARID1A	S1322	Prat_929
35688186	PNRSAYPPPAPAYALSSPRGGTPGSGAAAAA	SAYPPPAPAYALS(ph)SPR	0.980496	H	C	Profiling	Signaling	Quercetin(10Î¼M)@HepG2 cells	label-free		Orbitrap Lumos	[0.0, 0.0, 0.0]	O14497	ARID1A	S232	Prat_929
35688186	PGQRTLLDPGRFSKVSSPAPMEGGEEEEELL	VS(ph)SPAPMEGGEEEEELLGPK	0.871689	H	C	Profiling	Signaling	Quercetin(10Î¼M)@HepG2 cells	label-free	Enrichment (no details)	Orbitrap Lumos	[5311300.0, 0.0, 0.0]	O14497	ARID1A	S1754	Prat_929
35688186	QTAYSQQRFPPPQELSQDSFGSQASSAPSMT	FPPPQELS(ph)QDSFGSQASSAPSMTSSK	0.98782	H	C	Profiling	Signaling	Quercetin(10Î¼M)@HepG2 cells	label-free	Enrichment (no details)	Orbitrap Lumos	[608300.0, 1156900.0, 0.0]	O14497	ARID1A	S604	Prat_929
35688186	SPAPLPRPMENRTSPSKSPFLHSGMKMQKAG	TSPS(ph)KSPFLHSGMK	0.984128	H	C	Profiling	Signaling	Quercetin(10Î¼M)@HepG2 cells	label-free	Enrichment (no details)	Orbitrap Lumos	[0.0, 0.0, 0.0]	O14497	ARID1A	S1602	Prat_929
35688186	PHSQIPPLPGMSRSNSVGIQDAFNDGSDSTF	SNS(ph)VGIQDAFNDGSDSTFQK	0.997521	H	C	Profiling	Signaling	Quercetin(10Î¼M)@HepG2 cells	label-free	Enrichment (no details)	Orbitrap Lumos	[113690000.0, 147340000.0, 132880000.0]	O14497	ARID1A	S1184	Prat_929
35688186	VSSPAPLPRPMENRTSPSKSPFLHSGMKMQK	T(ph)S(ph)PSKSPFLHSGMK	0.997139	H	C	Profiling	Signaling	Quercetin(10Î¼M)@HepG2 cells	label-free	Enrichment (no details)	Orbitrap Lumos	[18153000.0, 15967000.0, 10797000.0]	O14497	ARID1A	S1600	Prat_929
35688186	QGRNDMTYNYANRQSTGSAPQGPAYHGVNRT	QST(ph)GSAPQGPAYHGVNR	0.957747	H	C	Profiling	Signaling	Quercetin(10Î¼M)@HepG2 cells	label-free	Enrichment (no details)	Orbitrap Lumos	[0.0, 3980900.0, 0.0]	O14497	ARID1A	T1514	Prat_929
35688186	AASGGAQQRSHHAPMSPGSSGGGGQPLARTP	SHHAPMS(ph)PGSSGGGGQPLAR	0.999072	H	C	Profiling	Signaling	Quercetin(10Î¼M)@HepG2 cells	label-free	Enrichment (no details)	Orbitrap Lumos	[12248000.0, 75310000.0, 61256000.0]	O14497	ARID1A	S363	Prat_929
35688186	AASGGAQQRSHHAPMSPGSSGGGGQPLARTP	SHHAPMS(ph)PGSSGGGGQPLAR	0.999983	H	C	Profiling	Signaling	Quercetin(10Î¼M)@HepG2 cells	label-free	Enrichment (no details)	Orbitrap Lumos	[67385000.0, 59185000.0, 75268000.0]	O14497	ARID1A	S363	Prat_929
35742860	AASGGAQQRSHHAPMSPGSSGGGGQPLARTP	SHHAPMSPGSSGGGGQPLAR	0.991727	H	C	Profiling	Colon cancer	Untreated@HCT116-Gal4 cells	SILAC	Phospho Enrichment	Orbitrap Exploris 480c	['Present']	O14497	ARID1A	S363	Prat_1325
35742860	AASGGAQQRSHHAPMSPGSSGGGGQPLARTP	SHHAPMSPGSSGGGGQPLAR	0.991727	H	C	Profiling	Colon cancer	Doxycycline (72h)@HCT116-Gal4 cells S1	SILAC	Phospho Enrichment	Orbitrap Exploris 480c	['Present']	O14497	ARID1A	S363	Prat_399
35742860	AASGGAQQRSHHAPMSPGSSGGGGQPLARTP	SHHAPMSPGSSGGGGQPLAR	0.991727	H	C	Profiling	Colon cancer	Doxycycline (72h)@HCT116-Gal4 cells S2	SILAC	Phospho Enrichment	Orbitrap Exploris 480c	['Present']	O14497	ARID1A	S363	Prat_400
35742860	AASGGAQQRSHHAPMSPGSSGGGGQPLARTP	SHHAPMSPGSSGGGGQPLAR	0.991727	H	C	Profiling	Colon cancer	Doxycycline (72h)@HCT116-Gal4 cells S3	SILAC	Phospho Enrichment	Orbitrap Exploris 480c	['Present']	O14497	ARID1A	S363	Prat_401
35947955	ASVAQSRSGPLSPAA	AsVAQSRsGPLsPAA	0.97	H	C	Profiling	Blood-cancer	MK2206@PL21 cell line F6 NN	TMT	TiO2	Q Exactive HF-X	[0.197982788085938, 2.56084299087524, 3.33624792098999, -1.67343187332153]	O14497	ARID1A	S711	Prat_742
35947955	HPSMNQSSIAQDRGY	HPSMNQSsIAQDRGY	0.92	H	C	Profiling	Blood-cancer	MK2206@PL21 cell line F6 NN	TMT	TiO2	Q Exactive HF-X	[0.178444385528564, 1.4498119354248, 2.6716032028198198, -4.52330875396729]	O14497	ARID1A	S745	Prat_742
35947955	HAPMSPGSSGGGGQP	HAPMsPGssGGGGQP	0.86	H	C	Profiling	Blood-cancer	MK2206@PL21 cell line F6 NN	TMT	TiO2	Q Exactive HF-X	[0.458426952362061, 1.33422803878784, 3.07637929916382, -1.3514609336853]	O14497	ARID1A	S366	Prat_742
35947955	PLPGMSRSNSVGIQD	PLPGMSRsNsVGIQD	0.99	H	C	Profiling	Blood-cancer	MK2206@PL21 cell line F6 NN	TMT	TiO2	Q Exactive HF-X	[0.369861602783203, 0.802335262298584, 1.28219842910767, -0.927234649658203]	O14497	ARID1A	S1182	Prat_742
35947955	ASVAQSRSGPLSPAA	AsVAQSRsGPLsPAA	0.97	H	C	Profiling	Blood-cancer	Selinexor@PL21 cell line F6 NN	TMT	TiO2	Q Exactive HF-X	[0.140110015869141, -2.48555040359497, 0.380846500396729, 1.05969285964966]	O14497	ARID1A	S711	Prat_1055
35947955	HPSMNQSSIAQDRGY	HPSMNQSsIAQDRGY	0.92	H	C	Profiling	Blood-cancer	Selinexor@PL21 cell line F6 NN	TMT	TiO2	Q Exactive HF-X	[0.222456455230713, -0.954779624938965, 0.629725456237793, 1.0534496307373]	O14497	ARID1A	S745	Prat_1055
35947955	HAPMSPGSSGGGGQP	HAPMsPGssGGGGQP	0.86	H	C	Profiling	Blood-cancer	Selinexor@PL21 cell line F6 NN	TMT	TiO2	Q Exactive HF-X	[-0.0460391044616699, -0.764699459075928, 0.16638708114624, 0.892536640167236]	O14497	ARID1A	S366	Prat_1055
35947955	PLPGMSRSNSVGIQD	PLPGMSRsNsVGIQD	0.99	H	C	Profiling	Blood-cancer	Selinexor@PL21 cell line F6 NN	TMT	TiO2	Q Exactive HF-X	[0.135212898254395, -0.556189060211182, 0.320522785186768, 0.404852867126465]	O14497	ARID1A	S1182	Prat_1055
35947955	ASVAQSRSGPLSPAA	AsVAQSRsGPLsPAA	0.97	H	C	Profiling	Blood-cancer	Selinexor+MK2206@PL21 cell line F6 NN	TMT	TiO2	Q Exactive HF-X	[-0.140110015869141, -1.81187677383423, -0.380846500396729, 1.10261106491089]	O14497	ARID1A	S711	Prat_1066
35947955	HPSMNQSSIAQDRGY	HPSMNQSsIAQDRGY	0.92	H	C	Profiling	Blood-cancer	Selinexor+MK2206@PL21 cell line F6 NN	TMT	TiO2	Q Exactive HF-X	[-0.178444385528564, -2.7968053817749, -0.629725456237793, 0.911033630371094]	O14497	ARID1A	S745	Prat_1066
35947955	HAPMSPGSSGGGGQP	HAPMsPGssGGGGQP	0.86	H	C	Profiling	Blood-cancer	Selinexor+MK2206@PL21 cell line F6 NN	TMT	TiO2	Q Exactive HF-X	[0.0460391044616699, -1.39524412155151, -0.16638708114624, 0.77308988571167]	O14497	ARID1A	S366	Prat_1066
35947955	PLPGMSRSNSVGIQD	PLPGMSRsNsVGIQD	0.99	H	C	Profiling	Blood-cancer	Selinexor+MK2206@PL21 cell line F6 NN	TMT	TiO2	Q Exactive HF-X	[-0.135212898254395, -1.25711107254028, -0.582750797271729, 0.121618270874023]	O14497	ARID1A	S1182	Prat_1066
35947955	TLNQLLTSPSSARGY	TLNQLLTsPSSARGY	0.99	H	C	Profiling	Blood-cancer	MK2206@PL21 cell line F1 CC	TMT	TiO2	Q Exactive HF-X	[0.583275318145752, 0.896078586578369, 0.695671558380127, 0.415911197662354]	O14497	ARID1A	S301	Prat_737
35947955	PLPGMSRSNSVGIQD	PLPGMSRsNsVGIQD	0.99	H	C	Profiling	Blood-cancer	MK2206@PL21 cell line F1 CC	TMT	TiO2	Q Exactive HF-X	[-0.270452976226807, -0.114623069763184, -0.257063865661621, -0.485502243041992]	O14497	ARID1A	S1182	Prat_737
35947955	TLNQLLTSPSSARGY	TLNQLLTsPSSARGY	0.99	H	C	Profiling	Blood-cancer	Selinexor+MK2206@PL21 cell line F1 CC	TMT	TiO2	Q Exactive HF-X	[0.359850406646729, 0.465696811676025, 0.300395488739014, 0.329610347747803]	O14497	ARID1A	S301	Prat_1061
35947955	PLPGMSRSNSVGIQD	PLPGMSRsNsVGIQD	0.99	H	C	Profiling	Blood-cancer	Selinexor+MK2206@PL21 cell line F1 CC	TMT	TiO2	Q Exactive HF-X	[0.629343509674072, 0.114623069763184, 0.257063865661621, 0.704513549804688]	O14497	ARID1A	S1182	Prat_1061
35947955	TLNQLLTSPSSARGY	TLNQLLTsPSSARGY	0.99	H	C	Profiling	Blood-cancer	Selinexor@PL21 cell line F1 CC	TMT	TiO2	Q Exactive HF-X	[-0.359850406646729, -0.465696811676025, -0.300395488739014, -0.329610347747803]	O14497	ARID1A	S301	Prat_1050
35947955	PLPGMSRSNSVGIQD	PLPGMSRsNsVGIQD	0.99	H	C	Profiling	Blood-cancer	Selinexor@PL21 cell line F1 CC	TMT	TiO2	Q Exactive HF-X	[0.270452976226807, 0.44853687286377, 0.546868324279785, 0.485502243041992]	O14497	ARID1A	S1182	Prat_1050
35947955	TLNQLLTSPSSARGY	TLNQLLTsPSSARGY	0.99	H	C	Profiling	Blood-cancer	MK2206@PL21 cell line F4 MBO	TMT	TiO2	Q Exactive HF-X	[-0.0256972312927246, -0.249804973602295, -0.291597366333008, 0.111667633056641]	O14497	ARID1A	S301	Prat_740
35947955	FGISPAQSHRNIKIL	FGIsPAQsHRNIKIL	0.99	H	C	Profiling	Blood-cancer	MK2206@PL21 cell line F4 MBO	TMT	TiO2	Q Exactive HF-X	[0.1531982421875, 0.381146907806396, 0.279110431671143, 0.0942606925964355]	O14497	ARID1A	S1948	Prat_740
35947955	ASVAQSRSGPLSPAA	AsVAQSRsGPLsPAA	0.97	H	C	Profiling	Blood-cancer	MK2206@PL21 cell line F4 MBO	TMT	TiO2	Q Exactive HF-X	[0.0215387344360352, 0.0856399536132813, 0.355837821960449, 0.00883293151855469]	O14497	ARID1A	S711	Prat_740
35947955	HPSMNQSSIAQDRGY	HPSMNQSsIAQDRGY	0.92	H	C	Profiling	Blood-cancer	MK2206@PL21 cell line F4 MBO	TMT	TiO2	Q Exactive HF-X	[0.196530342102051, -0.0399618148803711, 0.15141487121582, -0.047450065612793]	O14497	ARID1A	S745	Prat_740
35947955	HAPMSPGSSGGGGQP	HAPMsPGssGGGGQP	0.86	H	C	Profiling	Blood-cancer	MK2206@PL21 cell line F4 MBO	TMT	TiO2	Q Exactive HF-X	[0.00989961624145508, 0.0662569999694824, 0.411049842834473, -0.026604175567627]	O14497	ARID1A	S366	Prat_740
35947955	PLPGMSRSNSVGIQD	PLPGMSRsNsVGIQD	0.99	H	C	Profiling	Blood-cancer	MK2206@PL21 cell line F4 MBO	TMT	TiO2	Q Exactive HF-X	[0.377524375915527, 0.391239166259766, 0.344473838806152, 0.418756484985352]	O14497	ARID1A	S1182	Prat_740
35947955	TLNQLLTSPSSARGY	TLNQLLTsPSSARGY	0.99	H	C	Profiling	Blood-cancer	MK2206@PL21 cell line F2 CC	TMT	TiO2	Q Exactive HF-X	[-0.0256972312927246, -0.249804973602295, -0.291597366333008, 0.111667633056641]	O14497	ARID1A	S301	Prat_738
35947955	FGISPAQSHRNIKIL	FGIsPAQsHRNIKIL	0.99	H	C	Profiling	Blood-cancer	MK2206@PL21 cell line F2 CC	TMT	TiO2	Q Exactive HF-X	[0.1531982421875, 0.381146907806396, 0.279110431671143, 0.0942606925964355]	O14497	ARID1A	S1948	Prat_738
35947955	ASVAQSRSGPLSPAA	AsVAQSRsGPLsPAA	0.97	H	C	Profiling	Blood-cancer	MK2206@PL21 cell line F2 CC	TMT	TiO2	Q Exactive HF-X	[0.0215387344360352, 0.0856399536132813, 0.355837821960449, 0.00883293151855469]	O14497	ARID1A	S711	Prat_738
35947955	HPSMNQSSIAQDRGY	HPSMNQSsIAQDRGY	0.92	H	C	Profiling	Blood-cancer	MK2206@PL21 cell line F2 CC	TMT	TiO2	Q Exactive HF-X	[0.196530342102051, -0.0399618148803711, 0.15141487121582, -0.047450065612793]	O14497	ARID1A	S745	Prat_738
35947955	HAPMSPGSSGGGGQP	HAPMsPGssGGGGQP	0.86	H	C	Profiling	Blood-cancer	MK2206@PL21 cell line F2 CC	TMT	TiO2	Q Exactive HF-X	[0.00989961624145508, 0.0662569999694824, 0.411049842834473, -0.026604175567627]	O14497	ARID1A	S366	Prat_738
35947955	PLPGMSRSNSVGIQD	PLPGMSRsNsVGIQD	0.99	H	C	Profiling	Blood-cancer	MK2206@PL21 cell line F2 CC	TMT	TiO2	Q Exactive HF-X	[0.377524375915527, 0.391239166259766, 0.344473838806152, 0.418756484985352]	O14497	ARID1A	S1182	Prat_738
35947955	ASVAQSRSGPLSPAA	AsVAQSRsGPLsPAA	0.97	H	C	Profiling	Blood-cancer	MK2206@PL21 cell line F3 MBO	TMT	TiO2	Q Exactive HF-X	[0.016869068145752, 0.559699535369873, 0.428400039672852, -0.134242057800293]	O14497	ARID1A	S711	Prat_739
35947955	HPSMNQSSIAQDRGY	HPSMNQSsIAQDRGY	0.92	H	C	Profiling	Blood-cancer	MK2206@PL21 cell line F3 MBO	TMT	TiO2	Q Exactive HF-X	[0.298797607421875, 0.440192222595215, 0.0979557037353516, -0.174112319946289]	O14497	ARID1A	S745	Prat_739
35947955	HAPMSPGSSGGGGQP	HAPMsPGssGGGGQP	0.86	H	C	Profiling	Blood-cancer	MK2206@PL21 cell line F3 MBO	TMT	TiO2	Q Exactive HF-X	[0.685368537902832, 0.576264381408691, 0.792961120605469, -0.0516300201416016]	O14497	ARID1A	S366	Prat_739
35947955	PLPGMSRSNSVGIQD	PLPGMSRsNsVGIQD	0.99	H	C	Profiling	Blood-cancer	MK2206@PL21 cell line F3 MBO	TMT	TiO2	Q Exactive HF-X	[1.19434881210327, 1.8034815788269, 1.13854455947876, 1.92507743835449]	O14497	ARID1A	S1182	Prat_739
35947955	FGISPAQSHRNIKIL	FGIsPAQsHRNIKIL	0.99	H	C	Profiling	Blood-cancer	MK2206@PL21 cell line F5 NN	TMT	TiO2	Q Exactive HF-X	[-0.109527111053467, -0.0345320701599121, -0.229624271392822, 0.142370223999023]	O14497	ARID1A	S1948	Prat_741
35947955	ASVAQSRSGPLSPAA	AsVAQSRsGPLsPAA	0.97	H	C	Profiling	Blood-cancer	MK2206@PL21 cell line F5 NN	TMT	TiO2	Q Exactive HF-X	[0.0275397300720215, -1.78667640686035, -0.485841751098633, 0.978616714477539]	O14497	ARID1A	S711	Prat_741
35947955	HPSMNQSSIAQDRGY	HPSMNQSsIAQDRGY	0.92	H	C	Profiling	Blood-cancer	MK2206@PL21 cell line F5 NN	TMT	TiO2	Q Exactive HF-X	[-0.168149948120117, -1.25353765487671, -0.502361297607422, -0.118031024932861]	O14497	ARID1A	S745	Prat_741
35947955	HAPMSPGSSGGGGQP	HAPMsPGssGGGGQP	0.86	H	C	Profiling	Blood-cancer	MK2206@PL21 cell line F5 NN	TMT	TiO2	Q Exactive HF-X	[0.32793664932251, 0.460556507110596, 1.04448127746582, -0.0551934242248535]	O14497	ARID1A	S366	Prat_741
35947955	PLPGMSRSNSVGIQD	PLPGMSRsNsVGIQD	0.99	H	C	Profiling	Blood-cancer	MK2206@PL21 cell line F5 NN	TMT	TiO2	Q Exactive HF-X	[-0.132480621337891, -0.310914516448975, -0.520243644714355, 0.617664337158203]	O14497	ARID1A	S1182	Prat_741
35947955	TLNQLLTSPSSARGY	TLNQLLTsPSSARGY	0.99	H	C	Profiling	Blood-cancer	Selinexor+MK2206@PL21 cell line F4 MBO	TMT	TiO2	Q Exactive HF-X	[0.0256972312927246, 0.836351871490479, 0.561140060424805, 0.721872329711914]	O14497	ARID1A	S301	Prat_1064
35947955	FGISPAQSHRNIKIL	FGIsPAQsHRNIKIL	0.99	H	C	Profiling	Blood-cancer	Selinexor+MK2206@PL21 cell line F4 MBO	TMT	TiO2	Q Exactive HF-X	[-0.1531982421875, 0.168141841888428, -0.0263724327087402, 0.0401835441589355]	O14497	ARID1A	S1948	Prat_1064
35947955	ASVAQSRSGPLSPAA	AsVAQSRsGPLsPAA	0.97	H	C	Profiling	Blood-cancer	Selinexor+MK2206@PL21 cell line F4 MBO	TMT	TiO2	Q Exactive HF-X	[-0.0215387344360352, 0.550115585327148, -0.100188255310059, -0.00883293151855469]	O14497	ARID1A	S711	Prat_1064
35947955	HPSMNQSSIAQDRGY	HPSMNQSsIAQDRGY	0.92	H	C	Profiling	Blood-cancer	Selinexor+MK2206@PL21 cell line F4 MBO	TMT	TiO2	Q Exactive HF-X	[-0.016871452331543, 0.504034996032715, -0.367563247680664, -0.0680513381958008]	O14497	ARID1A	S745	Prat_1064
35947955	HAPMSPGSSGGGGQP	HAPMsPGssGGGGQP	0.86	H	C	Profiling	Blood-cancer	Selinexor+MK2206@PL21 cell line F4 MBO	TMT	TiO2	Q Exactive HF-X	[-0.00989961624145508, 0.335211277008057, -0.230721473693848, 0.026604175567627]	O14497	ARID1A	S366	Prat_1064
35947955	PLPGMSRSNSVGIQD	PLPGMSRsNsVGIQD	0.99	H	C	Profiling	Blood-cancer	Selinexor+MK2206@PL21 cell line F4 MBO	TMT	TiO2	Q Exactive HF-X	[-0.29387378692627, -0.179998397827148, -0.433499336242676, -0.519493103027344]	O14497	ARID1A	S1182	Prat_1064
35947955	TLNQLLTSPSSARGY	TLNQLLTsPSSARGY	0.99	H	C	Profiling	Blood-cancer	Selinexor+MK2206@PL21 cell line F2 CC	TMT	TiO2	Q Exactive HF-X	[0.0256972312927246, 0.836351871490479, 0.561140060424805, 0.721872329711914]	O14497	ARID1A	S301	Prat_1062
35947955	FGISPAQSHRNIKIL	FGIsPAQsHRNIKIL	0.99	H	C	Profiling	Blood-cancer	Selinexor+MK2206@PL21 cell line F2 CC	TMT	TiO2	Q Exactive HF-X	[-0.1531982421875, 0.168141841888428, -0.0263724327087402, 0.0401835441589355]	O14497	ARID1A	S1948	Prat_1062
35947955	ASVAQSRSGPLSPAA	AsVAQSRsGPLsPAA	0.97	H	C	Profiling	Blood-cancer	Selinexor+MK2206@PL21 cell line F2 CC	TMT	TiO2	Q Exactive HF-X	[-0.0215387344360352, 0.550115585327148, -0.100188255310059, -0.00883293151855469]	O14497	ARID1A	S711	Prat_1062
35947955	HPSMNQSSIAQDRGY	HPSMNQSsIAQDRGY	0.92	H	C	Profiling	Blood-cancer	Selinexor+MK2206@PL21 cell line F2 CC	TMT	TiO2	Q Exactive HF-X	[-0.016871452331543, 0.504034996032715, -0.367563247680664, -0.0680513381958008]	O14497	ARID1A	S745	Prat_1062
35947955	HAPMSPGSSGGGGQP	HAPMsPGssGGGGQP	0.86	H	C	Profiling	Blood-cancer	Selinexor+MK2206@PL21 cell line F2 CC	TMT	TiO2	Q Exactive HF-X	[-0.00989961624145508, 0.335211277008057, -0.230721473693848, 0.026604175567627]	O14497	ARID1A	S366	Prat_1062
35947955	PLPGMSRSNSVGIQD	PLPGMSRsNsVGIQD	0.99	H	C	Profiling	Blood-cancer	Selinexor+MK2206@PL21 cell line F2 CC	TMT	TiO2	Q Exactive HF-X	[-0.29387378692627, -0.179998397827148, -0.433499336242676, -0.519493103027344]	O14497	ARID1A	S1182	Prat_1062
35947955	ASVAQSRSGPLSPAA	AsVAQSRsGPLsPAA	0.97	H	C	Profiling	Blood-cancer	Selinexor+MK2206@PL21 cell line F3 MBO	TMT	TiO2	Q Exactive HF-X	[-1.58546590805054, -0.559699535369873, -0.95655345916748, 0.134242057800293]	O14497	ARID1A	S711	Prat_1063
35947955	HPSMNQSSIAQDRGY	HPSMNQSsIAQDRGY	0.92	H	C	Profiling	Blood-cancer	Selinexor+MK2206@PL21 cell line F3 MBO	TMT	TiO2	Q Exactive HF-X	[-1.96259498596191, -3.40190887451172, -3.04538822174072, -2.76929473876953]	O14497	ARID1A	S745	Prat_1063
35947955	HAPMSPGSSGGGGQP	HAPMsPGssGGGGQP	0.86	H	C	Profiling	Blood-cancer	Selinexor+MK2206@PL21 cell line F3 MBO	TMT	TiO2	Q Exactive HF-X	[-0.882363319396973, -1.03025913238525, -0.80974292755127, 0.148043632507324]	O14497	ARID1A	S366	Prat_1063
35947955	PLPGMSRSNSVGIQD	PLPGMSRsNsVGIQD	0.99	H	C	Profiling	Blood-cancer	Selinexor+MK2206@PL21 cell line F3 MBO	TMT	TiO2	Q Exactive HF-X	[-1.56103849411011, -1.25177335739136, -1.68141222000122, -1.02303504943848]	O14497	ARID1A	S1182	Prat_1063
35947955	FGISPAQSHRNIKIL	FGIsPAQsHRNIKIL	0.99	H	C	Profiling	Blood-cancer	Selinexor+MK2206@PL21 cell line F5 NN	TMT	TiO2	Q Exactive HF-X	[0.24055814743042, 0.135555744171143, 0.229624271392822, 0.542866706848145]	O14497	ARID1A	S1948	Prat_1065
35947955	ASVAQSRSGPLSPAA	AsVAQSRsGPLsPAA	0.97	H	C	Profiling	Blood-cancer	Selinexor+MK2206@PL21 cell line F5 NN	TMT	TiO2	Q Exactive HF-X	[0.597884654998779, 0.384152412414551, 1.20289325714111, -0.0951642990112305]	O14497	ARID1A	S711	Prat_1065
35947955	HPSMNQSSIAQDRGY	HPSMNQSsIAQDRGY	0.92	H	C	Profiling	Blood-cancer	Selinexor+MK2206@PL21 cell line F5 NN	TMT	TiO2	Q Exactive HF-X	[-0.0560359954833984, 0.4895920753479, 0.0569925308227539, 0.283151149749756]	O14497	ARID1A	S745	Prat_1065
35947955	HAPMSPGSSGGGGQP	HAPMsPGssGGGGQP	0.86	H	C	Profiling	Blood-cancer	Selinexor+MK2206@PL21 cell line F5 NN	TMT	TiO2	Q Exactive HF-X	[-0.138549327850342, -0.0149197578430176, 0.0110406875610352, 0.0551934242248535]	O14497	ARID1A	S366	Prat_1065
35947955	PLPGMSRSNSVGIQD	PLPGMSRsNsVGIQD	0.99	H	C	Profiling	Blood-cancer	Selinexor+MK2206@PL21 cell line F5 NN	TMT	TiO2	Q Exactive HF-X	[-0.345174789428711, 0.0426201820373535, 0.0690755844116211, -0.584262847900391]	O14497	ARID1A	S1182	Prat_1065
35947955	TLNQLLTSPSSARGY	TLNQLLTsPSSARGY	0.99	H	C	Profiling	Blood-cancer	Selinexor@PL21 cell line F4 MBO	TMT	TiO2	Q Exactive HF-X	[-0.428564548492432, -0.524101734161377, -0.535907745361328, -0.301055908203125]	O14497	ARID1A	S301	Prat_1053
35947955	FGISPAQSHRNIKIL	FGIsPAQsHRNIKIL	0.99	H	C	Profiling	Blood-cancer	Selinexor@PL21 cell line F4 MBO	TMT	TiO2	Q Exactive HF-X	[-1.49170017242432, -0.168141841888428, -0.143631458282471, -0.0905289649963379]	O14497	ARID1A	S1948	Prat_1053
35947955	ASVAQSRSGPLSPAA	AsVAQSRsGPLsPAA	0.97	H	C	Profiling	Blood-cancer	Selinexor@PL21 cell line F4 MBO	TMT	TiO2	Q Exactive HF-X	[-0.719191551208496, -0.20427131652832, -0.210803031921387, -0.591619491577148]	O14497	ARID1A	S711	Prat_1053
35947955	HPSMNQSSIAQDRGY	HPSMNQSsIAQDRGY	0.92	H	C	Profiling	Blood-cancer	Selinexor@PL21 cell line F4 MBO	TMT	TiO2	Q Exactive HF-X	[-0.316555976867676, 0.0399618148803711, -0.118099212646484, 0.132670402526855]	O14497	ARID1A	S745	Prat_1053
35947955	HAPMSPGSSGGGGQP	HAPMsPGssGGGGQP	0.86	H	C	Profiling	Blood-cancer	Selinexor@PL21 cell line F4 MBO	TMT	TiO2	Q Exactive HF-X	[-0.480183124542236, -0.191931247711182, -0.278732299804688, -0.388445377349854]	O14497	ARID1A	S366	Prat_1053
35947955	PLPGMSRSNSVGIQD	PLPGMSRsNsVGIQD	0.99	H	C	Profiling	Blood-cancer	Selinexor@PL21 cell line F4 MBO	TMT	TiO2	Q Exactive HF-X	[-0.578246116638184, -0.455638885498047, -0.344473838806152, -0.418756484985352]	O14497	ARID1A	S1182	Prat_1053
35947955	TLNQLLTSPSSARGY	TLNQLLTsPSSARGY	0.99	H	C	Profiling	Blood-cancer	Selinexor@PL21 cell line F2 CC	TMT	TiO2	Q Exactive HF-X	[-0.428564548492432, -0.524101734161377, -0.535907745361328, -0.301055908203125]	O14497	ARID1A	S301	Prat_1051
35947955	FGISPAQSHRNIKIL	FGIsPAQsHRNIKIL	0.99	H	C	Profiling	Blood-cancer	Selinexor@PL21 cell line F2 CC	TMT	TiO2	Q Exactive HF-X	[-1.49170017242432, -0.168141841888428, -0.143631458282471, -0.0905289649963379]	O14497	ARID1A	S1948	Prat_1051
35947955	ASVAQSRSGPLSPAA	AsVAQSRsGPLsPAA	0.97	H	C	Profiling	Blood-cancer	Selinexor@PL21 cell line F2 CC	TMT	TiO2	Q Exactive HF-X	[-0.719191551208496, -0.20427131652832, -0.210803031921387, -0.591619491577148]	O14497	ARID1A	S711	Prat_1051
35947955	HPSMNQSSIAQDRGY	HPSMNQSsIAQDRGY	0.92	H	C	Profiling	Blood-cancer	Selinexor@PL21 cell line F2 CC	TMT	TiO2	Q Exactive HF-X	[-0.316555976867676, 0.0399618148803711, -0.118099212646484, 0.132670402526855]	O14497	ARID1A	S745	Prat_1051
35947955	HAPMSPGSSGGGGQP	HAPMsPGssGGGGQP	0.86	H	C	Profiling	Blood-cancer	Selinexor@PL21 cell line F2 CC	TMT	TiO2	Q Exactive HF-X	[-0.480183124542236, -0.191931247711182, -0.278732299804688, -0.388445377349854]	O14497	ARID1A	S366	Prat_1051
35947955	PLPGMSRSNSVGIQD	PLPGMSRsNsVGIQD	0.99	H	C	Profiling	Blood-cancer	Selinexor@PL21 cell line F2 CC	TMT	TiO2	Q Exactive HF-X	[-0.578246116638184, -0.455638885498047, -0.344473838806152, -0.418756484985352]	O14497	ARID1A	S1182	Prat_1051
35947955	ASVAQSRSGPLSPAA	AsVAQSRsGPLsPAA	0.97	H	C	Profiling	Blood-cancer	Selinexor@PL21 cell line F3 MBO	TMT	TiO2	Q Exactive HF-X	[-0.016869068145752, -0.825644016265869, -0.428400039672852, -0.330734252929688]	O14497	ARID1A	S711	Prat_1052
35947955	HPSMNQSSIAQDRGY	HPSMNQSsIAQDRGY	0.92	H	C	Profiling	Blood-cancer	Selinexor@PL21 cell line F3 MBO	TMT	TiO2	Q Exactive HF-X	[-0.298797607421875, -0.440192222595215, -0.0979557037353516, 0.174112319946289]	O14497	ARID1A	S745	Prat_1052
35947955	HAPMSPGSSGGGGQP	HAPMsPGssGGGGQP	0.86	H	C	Profiling	Blood-cancer	Selinexor@PL21 cell line F3 MBO	TMT	TiO2	Q Exactive HF-X	[-0.685368537902832, -0.576264381408691, -0.792961120605469, -0.685256958007813]	O14497	ARID1A	S366	Prat_1052
35947955	PLPGMSRSNSVGIQD	PLPGMSRsNsVGIQD	0.99	H	C	Profiling	Blood-cancer	Selinexor@PL21 cell line F3 MBO	TMT	TiO2	Q Exactive HF-X	[-1.19434881210327, -0.860743999481201, -1.12439393997192, -0.855813026428223]	O14497	ARID1A	S1182	Prat_1052
35947955	TLNQLLTSPSSARGY	TLNQLLTsPSSARGY	0.99	H	C	Profiling	Blood-cancer	DMSO@PL21 cell line F4 MBO	TMT	TiO2	Q Exactive HF-X	[0.0574774742126465, 0.249804973602295, 0.291597366333008, -0.111667633056641]	O14497	ARID1A	S301	Prat_367
35947955	FGISPAQSHRNIKIL	FGIsPAQsHRNIKIL	0.99	H	C	Profiling	Blood-cancer	DMSO@PL21 cell line F4 MBO	TMT	TiO2	Q Exactive HF-X	[0.240493774414063, -0.181007862091064, 0.0263724327087402, -0.0401835441589355]	O14497	ARID1A	S1948	Prat_367
35947955	ASVAQSRSGPLSPAA	AsVAQSRsGPLsPAA	0.97	H	C	Profiling	Blood-cancer	DMSO@PL21 cell line F4 MBO	TMT	TiO2	Q Exactive HF-X	[0.0317811965942383, -0.0856399536132813, 0.100188255310059, 0.0593776702880859]	O14497	ARID1A	S711	Prat_367
35947955	HPSMNQSSIAQDRGY	HPSMNQSsIAQDRGY	0.92	H	C	Profiling	Blood-cancer	DMSO@PL21 cell line F4 MBO	TMT	TiO2	Q Exactive HF-X	[0.016871452331543, -0.0784578323364258, 0.118099212646484, 0.047450065612793]	O14497	ARID1A	S745	Prat_367
35947955	HAPMSPGSSGGGGQP	HAPMsPGssGGGGQP	0.86	H	C	Profiling	Blood-cancer	DMSO@PL21 cell line F4 MBO	TMT	TiO2	Q Exactive HF-X	[0.185233592987061, -0.0662569999694824, 0.230721473693848, 0.153329372406006]	O14497	ARID1A	S366	Prat_367
35947955	PLPGMSRSNSVGIQD	PLPGMSRsNsVGIQD	0.99	H	C	Profiling	Blood-cancer	DMSO@PL21 cell line F4 MBO	TMT	TiO2	Q Exactive HF-X	[0.29387378692627, 0.179998397827148, 0.415566444396973, 0.51069450378418]	O14497	ARID1A	S1182	Prat_367
35947955	ASVAQSRSGPLSPAA	AsVAQSRsGPLsPAA	0.97	H	C	Profiling	Blood-cancer	DMSO@PL21 cell line F6 NN	TMT	TiO2	Q Exactive HF-X	[-2.89946460723877, 1.81187677383423, -3.61758089065552, -1.05969285964966]	O14497	ARID1A	S711	Prat_369
35947955	HPSMNQSSIAQDRGY	HPSMNQSsIAQDRGY	0.92	H	C	Profiling	Blood-cancer	DMSO@PL21 cell line F6 NN	TMT	TiO2	Q Exactive HF-X	[-2.03155374526978, 0.954779624938965, -1.86345481872559, -0.911033630371094]	O14497	ARID1A	S745	Prat_369
35947955	HAPMSPGSSGGGGQP	HAPMsPGssGGGGQP	0.86	H	C	Profiling	Blood-cancer	DMSO@PL21 cell line F6 NN	TMT	TiO2	Q Exactive HF-X	[-1.44983434677124, 0.764699459075928, -0.760209560394287, -0.77308988571167]	O14497	ARID1A	S366	Prat_369
35947955	PLPGMSRSNSVGIQD	PLPGMSRsNsVGIQD	0.99	H	C	Profiling	Blood-cancer	DMSO@PL21 cell line F6 NN	TMT	TiO2	Q Exactive HF-X	[-1.1273889541626, 0.556189060211182, -0.320522785186768, -0.121618270874023]	O14497	ARID1A	S1182	Prat_369
35947955	GIRGPSPSPVGSPAS	GIRGPsPsPVGsPAs	0.94	H	C	Profiling	Blood-cancer	DMSO@MV4-11 cell line F1 CC	TMT	TiO2	Q Exactive HF-X	[-2.15018558502197, -2.63828325271606, -2.65393400192261, -1.15224456787109]	O14497	ARID1A	S698	Prat_352
35947955	PLPGMSRSNSVGIQD	PLPGMSRsNsVGIQD	0.99	H	C	Profiling	Blood-cancer	DMSO@MV4-11 cell line F1 CC	TMT	TiO2	Q Exactive HF-X	[-0.463647365570068, -0.233989715576172, -0.710065841674805, -0.955542087554932]	O14497	ARID1A	S1182	Prat_352
35947955	TLNQLLTSPSSARGY	TLNQLLTsPSSARGY	0.99	H	C	Profiling	Blood-cancer	DMSO@PL21 cell line F1 CC	TMT	TiO2	Q Exactive HF-X	[-1.63284540176392, -1.32211256027222, -1.26067018508911, -1.63944101333618]	O14497	ARID1A	S301	Prat_364
35947955	PLPGMSRSNSVGIQD	PLPGMSRsNsVGIQD	0.99	H	C	Profiling	Blood-cancer	DMSO@PL21 cell line F1 CC	TMT	TiO2	Q Exactive HF-X	[-0.73254919052124, -0.120085716247559, -0.721211433410645, -0.664179801940918]	O14497	ARID1A	S1182	Prat_364
35947955	TLNQLLTSPSSARGY	TLNQLLTsPSSARGY	0.99	H	C	Profiling	Blood-cancer	DMSO@PL21 cell line F2 CC	TMT	TiO2	Q Exactive HF-X	[0.0574774742126465, 0.249804973602295, 0.291597366333008, -0.111667633056641]	O14497	ARID1A	S301	Prat_365
35947955	FGISPAQSHRNIKIL	FGIsPAQsHRNIKIL	0.99	H	C	Profiling	Blood-cancer	DMSO@PL21 cell line F2 CC	TMT	TiO2	Q Exactive HF-X	[0.240493774414063, -0.181007862091064, 0.0263724327087402, -0.0401835441589355]	O14497	ARID1A	S1948	Prat_365
35947955	ASVAQSRSGPLSPAA	AsVAQSRsGPLsPAA	0.97	H	C	Profiling	Blood-cancer	DMSO@PL21 cell line F2 CC	TMT	TiO2	Q Exactive HF-X	[0.0317811965942383, -0.0856399536132813, 0.100188255310059, 0.0593776702880859]	O14497	ARID1A	S711	Prat_365
35947955	HPSMNQSSIAQDRGY	HPSMNQSsIAQDRGY	0.92	H	C	Profiling	Blood-cancer	DMSO@PL21 cell line F2 CC	TMT	TiO2	Q Exactive HF-X	[0.016871452331543, -0.0784578323364258, 0.118099212646484, 0.047450065612793]	O14497	ARID1A	S745	Prat_365
35947955	HAPMSPGSSGGGGQP	HAPMsPGssGGGGQP	0.86	H	C	Profiling	Blood-cancer	DMSO@PL21 cell line F2 CC	TMT	TiO2	Q Exactive HF-X	[0.185233592987061, -0.0662569999694824, 0.230721473693848, 0.153329372406006]	O14497	ARID1A	S366	Prat_365
35947955	PLPGMSRSNSVGIQD	PLPGMSRsNsVGIQD	0.99	H	C	Profiling	Blood-cancer	DMSO@PL21 cell line F2 CC	TMT	TiO2	Q Exactive HF-X	[0.29387378692627, 0.179998397827148, 0.415566444396973, 0.51069450378418]	O14497	ARID1A	S1182	Prat_365
35947955	FGISPAQSHRNIKIL	FGIsPAQsHRNIKIL	0.99	H	C	Profiling	Blood-cancer	DMSO@PL21 cell line F5 NN	TMT	TiO2	Q Exactive HF-X	[-0.472151279449463, 0.0345320701599121, 0.259903430938721, -0.394242286682129]	O14497	ARID1A	S1948	Prat_368
35947955	ASVAQSRSGPLSPAA	AsVAQSRsGPLsPAA	0.97	H	C	Profiling	Blood-cancer	DMSO@PL21 cell line F5 NN	TMT	TiO2	Q Exactive HF-X	[-0.545320987701416, 0.452953338623047, -0.0199718475341797, 0.0951642990112305]	O14497	ARID1A	S711	Prat_368
35947955	HPSMNQSSIAQDRGY	HPSMNQSsIAQDRGY	0.92	H	C	Profiling	Blood-cancer	DMSO@PL21 cell line F5 NN	TMT	TiO2	Q Exactive HF-X	[0.0560359954833984, 0.266344547271729, 0.208328247070313, -1.83056306838989]	O14497	ARID1A	S745	Prat_368
35947955	HAPMSPGSSGGGGQP	HAPMsPGssGGGGQP	0.86	H	C	Profiling	Blood-cancer	DMSO@PL21 cell line F5 NN	TMT	TiO2	Q Exactive HF-X	[-1.09838056564331, 0.0149197578430176, -0.0110406875610352, -0.717788219451904]	O14497	ARID1A	S366	Prat_368
35947955	PLPGMSRSNSVGIQD	PLPGMSRsNsVGIQD	0.99	H	C	Profiling	Blood-cancer	DMSO@PL21 cell line F5 NN	TMT	TiO2	Q Exactive HF-X	[0.929373741149902, 0.588259220123291, 0.753372192382813, 0.539472579956055]	O14497	ARID1A	S1182	Prat_368
35947955	ASVAQSRSGPLSPAA	AsVAQSRsGPLsPAA	0.97	H	C	Profiling	Blood-cancer	DMSO@PL21 cell line F3 MBO	TMT	TiO2	Q Exactive HF-X	[2.70044279098511, 0.880960941314697, 1.89244079589844, 0.22468376159668]	O14497	ARID1A	S711	Prat_366
35947955	HPSMNQSSIAQDRGY	HPSMNQSsIAQDRGY	0.92	H	C	Profiling	Blood-cancer	DMSO@PL21 cell line F3 MBO	TMT	TiO2	Q Exactive HF-X	[2.10576725006104, 0.761232376098633, 1.5140495300293, 0.785276412963867]	O14497	ARID1A	S745	Prat_366
35947955	HAPMSPGSSGGGGQP	HAPMsPGssGGGGQP	0.86	H	C	Profiling	Blood-cancer	DMSO@PL21 cell line F3 MBO	TMT	TiO2	Q Exactive HF-X	[1.58973979949951, 0.634017944335938, 1.31985378265381, 0.0516300201416016]	O14497	ARID1A	S366	Prat_366
35947955	PLPGMSRSNSVGIQD	PLPGMSRsNsVGIQD	0.99	H	C	Profiling	Blood-cancer	DMSO@PL21 cell line F3 MBO	TMT	TiO2	Q Exactive HF-X	[1.85277414321899, 0.860743999481201, 1.12439393997192, 0.855813026428223]	O14497	ARID1A	S1182	Prat_366
35947955	FGISPAQSHRNIKIL	FGIsPAQsHRNIKIL	0.99	H	C	Profiling	Blood-cancer	Selinexor@PL21 cell line F5 NN	TMT	TiO2	Q Exactive HF-X	[0.109527111053467, -0.260764598846436, -0.240954875946045, -0.142370223999023]	O14497	ARID1A	S1948	Prat_1054
35947955	ASVAQSRSGPLSPAA	AsVAQSRsGPLsPAA	0.97	H	C	Profiling	Blood-cancer	Selinexor@PL21 cell line F5 NN	TMT	TiO2	Q Exactive HF-X	[-0.0275397300720215, -0.384152412414551, 0.0199718475341797, -0.74896240234375]	O14497	ARID1A	S711	Prat_1054
35947955	HPSMNQSSIAQDRGY	HPSMNQSsIAQDRGY	0.92	H	C	Profiling	Blood-cancer	Selinexor@PL21 cell line F5 NN	TMT	TiO2	Q Exactive HF-X	[1.06720352172852, -0.266344547271729, -0.0569925308227539, 0.118031024932861]	O14497	ARID1A	S745	Prat_1054
35947955	HAPMSPGSSGGGGQP	HAPMsPGssGGGGQP	0.86	H	C	Profiling	Blood-cancer	Selinexor@PL21 cell line F5 NN	TMT	TiO2	Q Exactive HF-X	[0.138549327850342, -0.387770175933838, -0.676488876342773, 0.455943584442139]	O14497	ARID1A	S366	Prat_1054
35947955	PLPGMSRSNSVGIQD	PLPGMSRsNsVGIQD	0.99	H	C	Profiling	Blood-cancer	Selinexor@PL21 cell line F5 NN	TMT	TiO2	Q Exactive HF-X	[0.132480621337891, -0.0426201820373535, -0.0690755844116211, -0.539472579956055]	O14497	ARID1A	S1182	Prat_1054
35947955	GIRGPSPSPVGSPAS	GIRGPsPsPVGsPAs	0.94	H	C	Profiling	Blood-cancer	MK2206@MV4-11 cell line F1 CC	TMT	TiO2	Q Exactive HF-X	[0.202079772949219, -0.195522785186768, -0.119533061981201, 1.15224456787109]	O14497	ARID1A	S698	Prat_732
35947955	PLPGMSRSNSVGIQD	PLPGMSRsNsVGIQD	0.99	H	C	Profiling	Blood-cancer	MK2206@MV4-11 cell line F1 CC	TMT	TiO2	Q Exactive HF-X	[-0.34872579574585, -0.217340469360352, -0.684130668640137, -0.941643238067627]	O14497	ARID1A	S1182	Prat_732
35947955	PGRFSKVSSPAPMEG	PGRFsKVssPAPMEG	0.98	H	C	Profiling	Blood-cancer	MK2206@MV4-11 cell line F2 CC	TMT	TiO2	Q Exactive HF-X	[-0.767907619476318, 0.152586936950684, 0.109704494476318, 0.0916824340820313]	O14497	ARID1A	S1754	Prat_733
35947955	TAEGTPGTTDQEGPP	TAEGtPGtTDQEGPP	0.97	H	C	Profiling	Blood-cancer	MK2206@MV4-11 cell line F2 CC	TMT	TiO2	Q Exactive HF-X	[-0.134586811065674, -0.00878286361694336, -0.0791983604431152, -0.0257449150085449]	O14497	ARID1A	T1891	Prat_733
35947955	FGISPAQSHRNIKIL	FGIsPAQsHRNIKIL	0.99	H	C	Profiling	Blood-cancer	MK2206@MV4-11 cell line F2 CC	TMT	TiO2	Q Exactive HF-X	[-0.566084384918213, -0.0454983711242676, -0.0517377853393555, -0.0173964500427246]	O14497	ARID1A	S1948	Prat_733
35947955	ASVAQSRSGPLSPAA	AsVAQSRsGPLsPAA	0.98	H	C	Profiling	Blood-cancer	MK2206@MV4-11 cell line F2 CC	TMT	TiO2	Q Exactive HF-X	[-0.367574691772461, -0.0438165664672852, -0.093073844909668, 0.161323547363281]	O14497	ARID1A	S711	Prat_733
35947955	HPSMNQSSIAQDRGY	HPSMNQSsIAQDRGY	0.99	H	C	Profiling	Blood-cancer	MK2206@MV4-11 cell line F2 CC	TMT	TiO2	Q Exactive HF-X	[0.287413120269775, 0.207029819488525, 0.225338459014893, -0.900105953216553]	O14497	ARID1A	S745	Prat_733
35947955	FQKRNSMTPNPGYQP	FQKRNsMtPNPGYQP	0.98	H	C	Profiling	Blood-cancer	MK2206@MV4-11 cell line F2 CC	TMT	TiO2	Q Exactive HF-X	[0.131223201751709, 0.184740543365479, -0.0576252937316895, -0.272711277008057]	O14497	ARID1A	T1206	Prat_733
35947955	PRPMENRTSPSKSPF	PRPMENRtsPsKsPF	0.94	H	C	Profiling	Blood-cancer	MK2206@MV4-11 cell line F2 CC	TMT	TiO2	Q Exactive HF-X	[0.0167608261108398, 0.0672569274902344, 0.110553741455078, 0.0770606994628906]	O14497	ARID1A	T1599	Prat_733
35947955	GIRGPSPSPVGSPAS	GIRGPsPsPVGsPAs	0.94	H	C	Profiling	Blood-cancer	MK2206@MV4-11 cell line F2 CC	TMT	TiO2	Q Exactive HF-X	[-0.576499938964844, 0.208879470825195, 0.0410661697387695, 0.426939964294434]	O14497	ARID1A	S698	Prat_733
35947955	PLPGMSRSNSVGIQD	PLPGMSRsNsVGIQD	0.99	H	C	Profiling	Blood-cancer	MK2206@MV4-11 cell line F2 CC	TMT	TiO2	Q Exactive HF-X	[0.00683116912841797, 0.195732116699219, -0.00123500823974609, 0.00655651092529297]	O14497	ARID1A	S1182	Prat_733
35947955	PGRFSKVSSPAPMEG	PGRFsKVssPAPMEG	0.98	H	C	Profiling	Blood-cancer	MK2206@MV4-11 cell line F3 MBO	TMT	TiO2	Q Exactive HF-X	[-0.511275768280029, -1.78199005126953, -0.15598726272583, 2.20356035232544]	O14497	ARID1A	S1754	Prat_734
35947955	TAEGTPGTTDQEGPP	TAEGtPGtTDQEGPP	0.97	H	C	Profiling	Blood-cancer	MK2206@MV4-11 cell line F3 MBO	TMT	TiO2	Q Exactive HF-X	[-0.0261936187744141, -0.340195655822754, 0.590453147888184, 0.745050430297852]	O14497	ARID1A	T1891	Prat_734
35947955	ASVAQSRSGPLSPAA	AsVAQSRsGPLsPAA	0.98	H	C	Profiling	Blood-cancer	MK2206@MV4-11 cell line F3 MBO	TMT	TiO2	Q Exactive HF-X	[0.160264492034912, 0.398858070373535, 0.108772277832031, 0.165549278259277]	O14497	ARID1A	S711	Prat_734
35947955	PRPMENRTSPSKSPF	PRPMENRtsPsKsPF	0.94	H	C	Profiling	Blood-cancer	MK2206@MV4-11 cell line F3 MBO	TMT	TiO2	Q Exactive HF-X	[1.38701963424683, 0.590469360351563, 0.886986255645752, 1.8722038269043]	O14497	ARID1A	T1599	Prat_734
35947955	GIRGPSPSPVGSPAS	GIRGPsPsPVGsPAs	0.94	H	C	Profiling	Blood-cancer	MK2206@MV4-11 cell line F3 MBO	TMT	TiO2	Q Exactive HF-X	[-0.208568096160889, 0.168877124786377, 0.469182968139648, 0.727306365966797]	O14497	ARID1A	S698	Prat_734
35947955	PLPGMSRSNSVGIQD	PLPGMSRsNsVGIQD	0.99	H	C	Profiling	Blood-cancer	MK2206@MV4-11 cell line F3 MBO	TMT	TiO2	Q Exactive HF-X	[0.0788660049438477, -0.0379600524902344, 0.126660346984863, 0.708882331848145]	O14497	ARID1A	S1182	Prat_734
35947955	PGRFSKVSSPAPMEG	PGRFsKVssPAPMEG	0.98	H	C	Profiling	Blood-cancer	MK2206@MV4-11 cell line F4 MBO	TMT	TiO2	Q Exactive HF-X	[0.532081604003906, -0.0408687591552734, -0.0111885070800781, 0.0206193923950195]	O14497	ARID1A	S1754	Prat_735
35947955	ASVAQSRSGPLSPAA	AsVAQSRsGPLsPAA	0.98	H	C	Profiling	Blood-cancer	MK2206@MV4-11 cell line F4 MBO	TMT	TiO2	Q Exactive HF-X	[1.30402851104736, -0.302721500396729, -0.133648872375488, 0.0923042297363281]	O14497	ARID1A	S711	Prat_735
35947955	GIRGPSPSPVGSPAS	GIRGPsPsPVGsPAs	0.94	H	C	Profiling	Blood-cancer	MK2206@MV4-11 cell line F4 MBO	TMT	TiO2	Q Exactive HF-X	[-0.59199333190918, 0.056175708770752, 0.267043113708496, 0.722262859344482]	O14497	ARID1A	S698	Prat_735
35947955	PLPGMSRSNSVGIQD	PLPGMSRsNsVGIQD	0.99	H	C	Profiling	Blood-cancer	MK2206@MV4-11 cell line F4 MBO	TMT	TiO2	Q Exactive HF-X	[0.755603790283203, 0.062995433807373, 0.265407562255859, 0.869964122772217]	O14497	ARID1A	S1182	Prat_735
35947955	PGRFSKVSSPAPMEG	PGRFsKVssPAPMEG	0.98	H	C	Profiling	Blood-cancer	MK2206@MV4-11 cell line F5 NN	TMT	TiO2	Q Exactive HF-X	[-0.455553531646729, 0.26191520690918, 0.157444953918457, 0.656118392944336]	O14497	ARID1A	S1754	Prat_736
35947955	TAEGTPGTTDQEGPP	TAEGtPGtTDQEGPP	0.97	H	C	Profiling	Blood-cancer	MK2206@MV4-11 cell line F5 NN	TMT	TiO2	Q Exactive HF-X	[-0.153809070587158, 0.0507035255432129, 0.201461791992188, 0.545339107513428]	O14497	ARID1A	T1891	Prat_736
35947955	FGISPAQSHRNIKIL	FGIsPAQsHRNIKIL	0.99	H	C	Profiling	Blood-cancer	MK2206@MV4-11 cell line F5 NN	TMT	TiO2	Q Exactive HF-X	[-0.35622501373291, 0.214622020721436, 0.334188461303711, 0.610536098480225]	O14497	ARID1A	S1948	Prat_736
35947955	ASVAQSRSGPLSPAA	AsVAQSRsGPLsPAA	0.98	H	C	Profiling	Blood-cancer	MK2206@MV4-11 cell line F5 NN	TMT	TiO2	Q Exactive HF-X	[-1.3282995223999, 0.0144386291503906, -0.447525501251221, -0.341079711914063]	O14497	ARID1A	S711	Prat_736
35947955	PRPMENRTSPSKSPF	PRPMENRtsPsKsPF	0.94	H	C	Profiling	Blood-cancer	MK2206@MV4-11 cell line F5 NN	TMT	TiO2	Q Exactive HF-X	[-0.0174441337585449, 0.249699592590332, 0.311168193817139, 0.345414638519287]	O14497	ARID1A	T1599	Prat_736
35947955	GIRGPSPSPVGSPAS	GIRGPsPsPVGsPAs	0.94	H	C	Profiling	Blood-cancer	MK2206@MV4-11 cell line F5 NN	TMT	TiO2	Q Exactive HF-X	[-1.61182308197021, -0.212577819824219, -0.266589164733887, 0.0627975463867188]	O14497	ARID1A	S698	Prat_736
35947955	PLPGMSRSNSVGIQD	PLPGMSRsNsVGIQD	0.99	H	C	Profiling	Blood-cancer	MK2206@MV4-11 cell line F5 NN	TMT	TiO2	Q Exactive HF-X	[-0.00933122634887695, -0.00588607788085938, 0.0972781181335449, 0.0705461502075195]	O14497	ARID1A	S1182	Prat_736
35947955	GIRGPSPSPVGSPAS	GIRGPsPsPVGsPAs	0.94	H	C	Profiling	Blood-cancer	Selinexor@MV4-11 cell line F1 CC	TMT	TiO2	Q Exactive HF-X	[0.687765121459961, 0.195522785186768, 0.119533061981201, 1.70737266540527]	O14497	ARID1A	S698	Prat_1046
35947955	PLPGMSRSNSVGIQD	PLPGMSRsNsVGIQD	0.99	H	C	Profiling	Blood-cancer	Selinexor@MV4-11 cell line F1 CC	TMT	TiO2	Q Exactive HF-X	[0.34872579574585, 0.217340469360352, 1.30798530578613, 0.969910144805908]	O14497	ARID1A	S1182	Prat_1046
35947955	GIRGPSPSPVGSPAS	GIRGPsPsPVGsPAs	0.94	H	C	Profiling	Blood-cancer	Selinexor+MK2206@MV4-11 cell line F1 CC	TMT	TiO2	Q Exactive HF-X	[-0.202079772949219, 0.739046573638916, 0.691973209381104, -1.32910537719727]	O14497	ARID1A	S698	Prat_1056
35947955	PLPGMSRSNSVGIQD	PLPGMSRsNsVGIQD	0.99	H	C	Profiling	Blood-cancer	Selinexor+MK2206@MV4-11 cell line F1 CC	TMT	TiO2	Q Exactive HF-X	[1.24425268173218, 1.59632682800293, 0.684130668640137, 0.941643238067627]	O14497	ARID1A	S1182	Prat_1056
35947955	PGRFSKVSSPAPMEG	PGRFsKVssPAPMEG	0.98	H	C	Profiling	Blood-cancer	Selinexor+MK2206@MV4-11 cell line F2 CC	TMT	TiO2	Q Exactive HF-X	[0.360150814056396, 0.201427459716797, 0.141446590423584, -0.0916824340820313]	O14497	ARID1A	S1754	Prat_1057
35947955	TAEGTPGTTDQEGPP	TAEGtPGtTDQEGPP	0.97	H	C	Profiling	Blood-cancer	Selinexor+MK2206@MV4-11 cell line F2 CC	TMT	TiO2	Q Exactive HF-X	[0.208809375762939, 0.115055561065674, 0.440503597259521, 0.3025803565979]	O14497	ARID1A	T1891	Prat_1057
35947955	FGISPAQSHRNIKIL	FGIsPAQsHRNIKIL	0.99	H	C	Profiling	Blood-cancer	Selinexor+MK2206@MV4-11 cell line F2 CC	TMT	TiO2	Q Exactive HF-X	[0.0572342872619629, 0.259471416473389, 0.191411972045898, 0.0419812202453613]	O14497	ARID1A	S1948	Prat_1057
35947955	ASVAQSRSGPLSPAA	AsVAQSRsGPLsPAA	0.98	H	C	Profiling	Blood-cancer	Selinexor+MK2206@MV4-11 cell line F2 CC	TMT	TiO2	Q Exactive HF-X	[0.248323440551758, 0.142943382263184, 0.17613697052002, -0.260005950927734]	O14497	ARID1A	S711	Prat_1057
35947955	HPSMNQSSIAQDRGY	HPSMNQSsIAQDRGY	0.99	H	C	Profiling	Blood-cancer	Selinexor+MK2206@MV4-11 cell line F2 CC	TMT	TiO2	Q Exactive HF-X	[-0.0910525321960449, -0.207029819488525, -0.402341365814209, 0.900105953216553]	O14497	ARID1A	S745	Prat_1057
35947955	FQKRNSMTPNPGYQP	FQKRNsMtPNPGYQP	0.98	H	C	Profiling	Blood-cancer	Selinexor+MK2206@MV4-11 cell line F2 CC	TMT	TiO2	Q Exactive HF-X	[0.0546708106994629, -0.306664943695068, 0.0576252937316895, -0.115482807159424]	O14497	ARID1A	T1206	Prat_1057
35947955	PRPMENRTSPSKSPF	PRPMENRtsPsKsPF	0.94	H	C	Profiling	Blood-cancer	Selinexor+MK2206@MV4-11 cell line F2 CC	TMT	TiO2	Q Exactive HF-X	[0.574572563171387, -0.368219375610352, -3.55135345458984, -2.5355558395385698]	O14497	ARID1A	T1599	Prat_1057
35947955	GIRGPSPSPVGSPAS	GIRGPsPsPVGsPAs	0.94	H	C	Profiling	Blood-cancer	Selinexor+MK2206@MV4-11 cell line F2 CC	TMT	TiO2	Q Exactive HF-X	[0.672084808349609, 0.403215408325195, 0.219691276550293, 0.00906658172607422]	O14497	ARID1A	S698	Prat_1057
35947955	PLPGMSRSNSVGIQD	PLPGMSRsNsVGIQD	0.99	H	C	Profiling	Blood-cancer	Selinexor+MK2206@MV4-11 cell line F2 CC	TMT	TiO2	Q Exactive HF-X	[-0.0318078994750977, -0.195732116699219, -0.18327808380127, -0.201663017272949]	O14497	ARID1A	S1182	Prat_1057
35947955	PGRFSKVSSPAPMEG	PGRFsKVssPAPMEG	0.98	H	C	Profiling	Blood-cancer	Selinexor+MK2206@MV4-11 cell line F3 MBO	TMT	TiO2	Q Exactive HF-X	[0.417860507965088, 0.741574287414551, 0.313308238983154, -1.75658845901489]	O14497	ARID1A	S1754	Prat_1058
35947955	TAEGTPGTTDQEGPP	TAEGtPGtTDQEGPP	0.97	H	C	Profiling	Blood-cancer	Selinexor+MK2206@MV4-11 cell line F3 MBO	TMT	TiO2	Q Exactive HF-X	[0.11272144317627, 0.643136978149414, 0.653569221496582, 1.33289623260498]	O14497	ARID1A	T1891	Prat_1058
35947955	ASVAQSRSGPLSPAA	AsVAQSRsGPLsPAA	0.98	H	C	Profiling	Blood-cancer	Selinexor+MK2206@MV4-11 cell line F3 MBO	TMT	TiO2	Q Exactive HF-X	[-0.243155956268311, -0.788037300109863, -0.0752201080322266, -0.535059928894043]	O14497	ARID1A	S711	Prat_1058
35947955	PRPMENRTSPSKSPF	PRPMENRtsPsKsPF	0.94	H	C	Profiling	Blood-cancer	Selinexor+MK2206@MV4-11 cell line F3 MBO	TMT	TiO2	Q Exactive HF-X	[-0.616410732269287, -0.590469360351563, -0.886986255645752, -0.479313850402832]	O14497	ARID1A	T1599	Prat_1058
35947955	GIRGPSPSPVGSPAS	GIRGPsPsPVGsPAs	0.94	H	C	Profiling	Blood-cancer	Selinexor+MK2206@MV4-11 cell line F3 MBO	TMT	TiO2	Q Exactive HF-X	[0.0631794929504395, -0.688228130340576, 0.0769853591918945, -0.439109802246094]	O14497	ARID1A	S698	Prat_1058
35947955	PLPGMSRSNSVGIQD	PLPGMSRsNsVGIQD	0.99	H	C	Profiling	Blood-cancer	Selinexor+MK2206@MV4-11 cell line F3 MBO	TMT	TiO2	Q Exactive HF-X	[-0.570927619934082, -0.413644790649414, -0.251691818237305, -0.803391456604004]	O14497	ARID1A	S1182	Prat_1058
35947955	PGRFSKVSSPAPMEG	PGRFsKVssPAPMEG	0.98	H	C	Profiling	Blood-cancer	Selinexor+MK2206@MV4-11 cell line F4 MBO	TMT	TiO2	Q Exactive HF-X	[0.223264694213867, -0.337713241577148, 0.0111885070800781, -0.330632209777832]	O14497	ARID1A	S1754	Prat_1059
35947955	ASVAQSRSGPLSPAA	AsVAQSRsGPLsPAA	0.98	H	C	Profiling	Blood-cancer	Selinexor+MK2206@MV4-11 cell line F4 MBO	TMT	TiO2	Q Exactive HF-X	[0.932826995849609, -0.375353336334229, 2.66701221466064, 2.894455909729]	O14497	ARID1A	S711	Prat_1059
35947955	GIRGPSPSPVGSPAS	GIRGPsPsPVGsPAs	0.94	H	C	Profiling	Blood-cancer	Selinexor+MK2206@MV4-11 cell line F4 MBO	TMT	TiO2	Q Exactive HF-X	[0.0907392501831055, 0.185997486114502, -0.0589179992675781, -0.212664127349854]	O14497	ARID1A	S698	Prat_1059
35947955	PLPGMSRSNSVGIQD	PLPGMSRsNsVGIQD	0.99	H	C	Profiling	Blood-cancer	Selinexor+MK2206@MV4-11 cell line F4 MBO	TMT	TiO2	Q Exactive HF-X	[-0.0952930450439453, -0.14297342300415, -1.49414253234863, -1.44196939468384]	O14497	ARID1A	S1182	Prat_1059
35947955	PGRFSKVSSPAPMEG	PGRFsKVssPAPMEG	0.98	H	C	Profiling	Blood-cancer	Selinexor+MK2206@MV4-11 cell line F5 NN	TMT	TiO2	Q Exactive HF-X	[-0.00513410568237305, -0.156064987182617, -0.361689567565918, -0.305970191955566]	O14497	ARID1A	S1754	Prat_1060
35947955	TAEGTPGTTDQEGPP	TAEGtPGtTDQEGPP	0.97	H	C	Profiling	Blood-cancer	Selinexor+MK2206@MV4-11 cell line F5 NN	TMT	TiO2	Q Exactive HF-X	[0.153809070587158, 0.189271450042725, -0.412105560302734, -0.0890183448791504]	O14497	ARID1A	T1891	Prat_1060
35947955	FGISPAQSHRNIKIL	FGIsPAQsHRNIKIL	0.99	H	C	Profiling	Blood-cancer	Selinexor+MK2206@MV4-11 cell line F5 NN	TMT	TiO2	Q Exactive HF-X	[0.190455436706543, 0.537987232208252, 0.0745477676391602, -0.143210887908936]	O14497	ARID1A	S1948	Prat_1060
35947955	ASVAQSRSGPLSPAA	AsVAQSRsGPLsPAA	0.98	H	C	Profiling	Blood-cancer	Selinexor+MK2206@MV4-11 cell line F5 NN	TMT	TiO2	Q Exactive HF-X	[-0.250836372375488, -0.0144386291503906, -0.605184078216553, 0.341079711914063]	O14497	ARID1A	S711	Prat_1060
35947955	PRPMENRTSPSKSPF	PRPMENRtsPsKsPF	0.94	H	C	Profiling	Blood-cancer	Selinexor+MK2206@MV4-11 cell line F5 NN	TMT	TiO2	Q Exactive HF-X	[0.0174441337585449, -0.0614700317382813, -0.00582361221313477, -1.22839689254761]	O14497	ARID1A	T1599	Prat_1060
35947955	GIRGPSPSPVGSPAS	GIRGPsPsPVGsPAs	0.94	H	C	Profiling	Blood-cancer	Selinexor+MK2206@MV4-11 cell line F5 NN	TMT	TiO2	Q Exactive HF-X	[-0.128283500671387, 0.248785018920898, 0.0721340179443359, -0.553422927856445]	O14497	ARID1A	S698	Prat_1060
35947955	PLPGMSRSNSVGIQD	PLPGMSRsNsVGIQD	0.99	H	C	Profiling	Blood-cancer	Selinexor+MK2206@MV4-11 cell line F5 NN	TMT	TiO2	Q Exactive HF-X	[-0.284600734710693, -0.00185108184814453, -0.356096744537354, -0.544293403625488]	O14497	ARID1A	S1182	Prat_1060
35947955	PGRFSKVSSPAPMEG	PGRFsKVssPAPMEG	0.98	H	C	Profiling	Blood-cancer	Selinexor@MV4-11 cell line F2 CC	TMT	TiO2	Q Exactive HF-X	[-0.0268721580505371, -0.152586936950684, -0.109704494476318, -0.25011157989502]	O14497	ARID1A	S1754	Prat_1047
35947955	TAEGTPGTTDQEGPP	TAEGtPGtTDQEGPP	0.97	H	C	Profiling	Blood-cancer	Selinexor@MV4-11 cell line F2 CC	TMT	TiO2	Q Exactive HF-X	[0.134586811065674, 0.00878286361694336, 0.0791983604431152, 0.0257449150085449]	O14497	ARID1A	T1891	Prat_1047
35947955	FGISPAQSHRNIKIL	FGIsPAQsHRNIKIL	0.99	H	C	Profiling	Blood-cancer	Selinexor@MV4-11 cell line F2 CC	TMT	TiO2	Q Exactive HF-X	[-0.0572342872619629, 0.0454983711242676, 0.0517377853393555, 0.0173964500427246]	O14497	ARID1A	S1948	Prat_1047
35947955	ASVAQSRSGPLSPAA	AsVAQSRsGPLsPAA	0.98	H	C	Profiling	Blood-cancer	Selinexor@MV4-11 cell line F2 CC	TMT	TiO2	Q Exactive HF-X	[0.182819366455078, -0.0951642990112305, 0.0159807205200195, 0.264816284179688]	O14497	ARID1A	S711	Prat_1047
35947955	HPSMNQSSIAQDRGY	HPSMNQSsIAQDRGY	0.99	H	C	Profiling	Blood-cancer	Selinexor@MV4-11 cell line F2 CC	TMT	TiO2	Q Exactive HF-X	[0.0910525321960449, -1.6358847618103, -0.225338459014893, 1.60567426681519]	O14497	ARID1A	S745	Prat_1047
35947955	FQKRNSMTPNPGYQP	FQKRNsMtPNPGYQP	0.98	H	C	Profiling	Blood-cancer	Selinexor@MV4-11 cell line F2 CC	TMT	TiO2	Q Exactive HF-X	[-0.0546708106994629, -0.184740543365479, 0.656379222869873, 0.299949169158936]	O14497	ARID1A	T1206	Prat_1047
35947955	PRPMENRTSPSKSPF	PRPMENRtsPsKsPF	0.94	H	C	Profiling	Blood-cancer	Selinexor@MV4-11 cell line F2 CC	TMT	TiO2	Q Exactive HF-X	[-0.241549491882324, -0.0672569274902344, -0.110553741455078, -0.0770606994628906]	O14497	ARID1A	T1599	Prat_1047
35947955	GIRGPSPSPVGSPAS	GIRGPsPsPVGsPAs	0.94	H	C	Profiling	Blood-cancer	Selinexor@MV4-11 cell line F2 CC	TMT	TiO2	Q Exactive HF-X	[0.201583862304688, -0.280670166015625, -0.084895133972168, -0.00906658172607422]	O14497	ARID1A	S698	Prat_1047
35947955	PLPGMSRSNSVGIQD	PLPGMSRsNsVGIQD	0.99	H	C	Profiling	Blood-cancer	Selinexor@MV4-11 cell line F2 CC	TMT	TiO2	Q Exactive HF-X	[0.157923698425293, -0.223541259765625, 0.00123500823974609, 0.0129308700561523]	O14497	ARID1A	S1182	Prat_1047
35947955	PGRFSKVSSPAPMEG	PGRFsKVssPAPMEG	0.98	H	C	Profiling	Blood-cancer	Selinexor@MV4-11 cell line F3 MBO	TMT	TiO2	Q Exactive HF-X	[-0.093747615814209, -0.101601600646973, 0.15598726272583, 1.16039705276489]	O14497	ARID1A	S1754	Prat_1048
35947955	TAEGTPGTTDQEGPP	TAEGtPGtTDQEGPP	0.97	H	C	Profiling	Blood-cancer	Selinexor@MV4-11 cell line F3 MBO	TMT	TiO2	Q Exactive HF-X	[0.0261936187744141, 0.340195655822754, -0.590453147888184, -1.16846752166748]	O14497	ARID1A	T1891	Prat_1048
35947955	ASVAQSRSGPLSPAA	AsVAQSRsGPLsPAA	0.98	H	C	Profiling	Blood-cancer	Selinexor@MV4-11 cell line F3 MBO	TMT	TiO2	Q Exactive HF-X	[-0.160264492034912, -0.398858070373535, -0.778705596923828, -0.165549278259277]	O14497	ARID1A	S711	Prat_1048
35947955	PRPMENRTSPSKSPF	PRPMENRtsPsKsPF	0.94	H	C	Profiling	Blood-cancer	Selinexor@MV4-11 cell line F3 MBO	TMT	TiO2	Q Exactive HF-X	[-2.83773756027222, -2.83325290679932, -2.9366307258606, -2.34375]	O14497	ARID1A	T1599	Prat_1048
35947955	GIRGPSPSPVGSPAS	GIRGPsPsPVGsPAs	0.94	H	C	Profiling	Blood-cancer	Selinexor@MV4-11 cell line F3 MBO	TMT	TiO2	Q Exactive HF-X	[-0.0350146293640137, -0.168877124786377, -0.330267906188965, -0.501124382019043]	O14497	ARID1A	S698	Prat_1048
35947955	PLPGMSRSNSVGIQD	PLPGMSRsNsVGIQD	0.99	H	C	Profiling	Blood-cancer	Selinexor@MV4-11 cell line F3 MBO	TMT	TiO2	Q Exactive HF-X	[-0.0788660049438477, 0.0379600524902344, -0.00611400604248047, -0.708882331848145]	O14497	ARID1A	S1182	Prat_1048
35947955	PGRFSKVSSPAPMEG	PGRFsKVssPAPMEG	0.98	H	C	Profiling	Blood-cancer	Selinexor@MV4-11 cell line F4 MBO	TMT	TiO2	Q Exactive HF-X	[-0.223264694213867, 0.0408687591552734, -10.4947452545166, 0.0149850845336914]	O14497	ARID1A	S1754	Prat_1049
35947955	ASVAQSRSGPLSPAA	AsVAQSRsGPLsPAA	0.98	H	C	Profiling	Blood-cancer	Selinexor@MV4-11 cell line F4 MBO	TMT	TiO2	Q Exactive HF-X	[-0.993511199951172, 0.302721500396729, -0.497026443481445, -1.98040771484375]	O14497	ARID1A	S711	Prat_1049
35947955	GIRGPSPSPVGSPAS	GIRGPsPsPVGsPAs	0.94	H	C	Profiling	Blood-cancer	Selinexor@MV4-11 cell line F4 MBO	TMT	TiO2	Q Exactive HF-X	[-0.0907392501831055, -0.063164234161377, -0.454770088195801, -0.445070743560791]	O14497	ARID1A	S698	Prat_1049
35947955	PLPGMSRSNSVGIQD	PLPGMSRsNsVGIQD	0.99	H	C	Profiling	Blood-cancer	Selinexor@MV4-11 cell line F4 MBO	TMT	TiO2	Q Exactive HF-X	[0.0952930450439453, -0.062995433807373, -0.241933822631836, -0.499134540557861]	O14497	ARID1A	S1182	Prat_1049
35947955	PGRFSKVSSPAPMEG	PGRFsKVssPAPMEG	0.98	H	C	Profiling	Blood-cancer	Selinexor@MV4-11 cell line F1 CC	TMT	TiO2	Q Exactive HF-X	[0.00513410568237305, 0.143672943115234, 0.0397138595581055, -0.366642951965332]	O14497	ARID1A	S1754	Prat_1046
35947955	TAEGTPGTTDQEGPP	TAEGtPGtTDQEGPP	0.97	H	C	Profiling	Blood-cancer	Selinexor@MV4-11 cell line F1 CC	TMT	TiO2	Q Exactive HF-X	[-0.237060070037842, -0.0507035255432129, -0.0939807891845703, -0.376893520355225]	O14497	ARID1A	T1891	Prat_1046
35947955	FGISPAQSHRNIKIL	FGIsPAQsHRNIKIL	0.99	H	C	Profiling	Blood-cancer	Selinexor@MV4-11 cell line F1 CC	TMT	TiO2	Q Exactive HF-X	[-0.190455436706543, -0.214622020721436, -0.176853179931641, -0.567282199859619]	O14497	ARID1A	S1948	Prat_1046
35947955	ASVAQSRSGPLSPAA	AsVAQSRsGPLsPAA	0.98	H	C	Profiling	Blood-cancer	Selinexor@MV4-11 cell line F1 CC	TMT	TiO2	Q Exactive HF-X	[0.35585880279541, -0.238734245300293, 0.447525501251221, 0.750967025756836]	O14497	ARID1A	S711	Prat_1046
35947955	PRPMENRTSPSKSPF	PRPMENRtsPsKsPF	0.94	H	C	Profiling	Blood-cancer	Selinexor@MV4-11 cell line F1 CC	TMT	TiO2	Q Exactive HF-X	[-0.941947460174561, -1.84038734436035, -0.742447376251221, -0.345414638519287]	O14497	ARID1A	T1599	Prat_1046
35947955	GIRGPSPSPVGSPAS	GIRGPsPsPVGsPAs	0.94	H	C	Profiling	Blood-cancer	Selinexor@MV4-11 cell line F1 CC	TMT	TiO2	Q Exactive HF-X	[0.198512077331543, -0.202856063842773, -0.0721340179443359, 0.00745391845703125]	O14497	ARID1A	S698	Prat_1046
35947955	PLPGMSRSNSVGIQD	PLPGMSRsNsVGIQD	0.99	H	C	Profiling	Blood-cancer	Selinexor@MV4-11 cell line F1 CC	TMT	TiO2	Q Exactive HF-X	[0.00933122634887695, 0.00185108184814453, -0.0972781181335449, 0.0401020050048828]	O14497	ARID1A	S1182	Prat_1046
35947955	PGRFSKVSSPAPMEG	PGRFsKVssPAPMEG	0.98	H	C	Profiling	Blood-cancer	DMSO@MV4-11 cell line F3 MBO	TMT	TiO2	Q Exactive HF-X	[0.093747615814209, 0.101601600646973, -0.346733570098877, -1.16039705276489]	O14497	ARID1A	S1754	Prat_354
35947955	TAEGTPGTTDQEGPP	TAEGtPGtTDQEGPP	0.97	H	C	Profiling	Blood-cancer	DMSO@MV4-11 cell line F3 MBO	TMT	TiO2	Q Exactive HF-X	[-0.27625846862793, -0.473980903625488, -2.58320951461792, -0.745050430297852]	O14497	ARID1A	T1891	Prat_354
35947955	ASVAQSRSGPLSPAA	AsVAQSRsGPLsPAA	0.98	H	C	Profiling	Blood-cancer	DMSO@MV4-11 cell line F3 MBO	TMT	TiO2	Q Exactive HF-X	[0.852609157562256, 1.23900508880615, 0.0752201080322266, 0.498712539672852]	O14497	ARID1A	S711	Prat_354
35947955	PRPMENRTSPSKSPF	PRPMENRtsPsKsPF	0.94	H	C	Profiling	Blood-cancer	DMSO@MV4-11 cell line F3 MBO	TMT	TiO2	Q Exactive HF-X	[0.616410732269287, 0.96088695526123, 0.894856929779053, 0.479313850402832]	O14497	ARID1A	T1599	Prat_354
35947955	GIRGPSPSPVGSPAS	GIRGPsPsPVGsPAs	0.94	H	C	Profiling	Blood-cancer	DMSO@MV4-11 cell line F3 MBO	TMT	TiO2	Q Exactive HF-X	[0.0350146293640137, 0.294378757476807, -0.0769853591918945, 0.439109802246094]	O14497	ARID1A	S698	Prat_354
35947955	PLPGMSRSNSVGIQD	PLPGMSRsNsVGIQD	0.99	H	C	Profiling	Blood-cancer	DMSO@MV4-11 cell line F3 MBO	TMT	TiO2	Q Exactive HF-X	[0.197605133056641, 0.567066192626953, 0.00611400604248047, 0.87700080871582]	O14497	ARID1A	S1182	Prat_354
35947955	PGRFSKVSSPAPMEG	PGRFsKVssPAPMEG	0.98	H	C	Profiling	Blood-cancer	DMSO@MV4-11 cell line F2 CC	TMT	TiO2	Q Exactive HF-X	[0.0268721580505371, -0.284414291381836, -0.169967174530029, 0.299797058105469]	O14497	ARID1A	S1754	Prat_353
35947955	TAEGTPGTTDQEGPP	TAEGtPGtTDQEGPP	0.97	H	C	Profiling	Blood-cancer	DMSO@MV4-11 cell line F2 CC	TMT	TiO2	Q Exactive HF-X	[-0.467781543731689, -0.208146572113037, -0.218172550201416, -0.757645130157471]	O14497	ARID1A	T1891	Prat_353
35947955	FGISPAQSHRNIKIL	FGIsPAQsHRNIKIL	0.99	H	C	Profiling	Blood-cancer	DMSO@MV4-11 cell line F2 CC	TMT	TiO2	Q Exactive HF-X	[0.207677364349365, -0.124931812286377, -0.182801246643066, -0.777115345001221]	O14497	ARID1A	S1948	Prat_353
35947955	ASVAQSRSGPLSPAA	AsVAQSRsGPLsPAA	0.98	H	C	Profiling	Blood-cancer	DMSO@MV4-11 cell line F2 CC	TMT	TiO2	Q Exactive HF-X	[-0.182819366455078, 0.0438165664672852, -0.0159807205200195, -0.161323547363281]	O14497	ARID1A	S711	Prat_353
35947955	HPSMNQSSIAQDRGY	HPSMNQSsIAQDRGY	0.99	H	C	Profiling	Blood-cancer	DMSO@MV4-11 cell line F2 CC	TMT	TiO2	Q Exactive HF-X	[-0.111342906951904, 0.65661096572876, 0.451362133026123, -0.986684322357178]	O14497	ARID1A	S745	Prat_353
35947955	FQKRNSMTPNPGYQP	FQKRNsMtPNPGYQP	0.98	H	C	Profiling	Blood-cancer	DMSO@MV4-11 cell line F2 CC	TMT	TiO2	Q Exactive HF-X	[-0.172642230987549, 0.529222011566162, -0.605471134185791, 0.115482807159424]	O14497	ARID1A	T1206	Prat_353
35947955	PRPMENRTSPSKSPF	PRPMENRtsPsKsPF	0.94	H	C	Profiling	Blood-cancer	DMSO@MV4-11 cell line F2 CC	TMT	TiO2	Q Exactive HF-X	[-0.0167608261108398, 0.309019088745117, 0.18377685546875, 0.228170394897461]	O14497	ARID1A	T1599	Prat_353
35947955	GIRGPSPSPVGSPAS	GIRGPsPsPVGsPAs	0.94	H	C	Profiling	Blood-cancer	DMSO@MV4-11 cell line F2 CC	TMT	TiO2	Q Exactive HF-X	[-0.201583862304688, -0.208879470825195, -0.0410661697387695, -0.111664772033691]	O14497	ARID1A	S698	Prat_353
35947955	PLPGMSRSNSVGIQD	PLPGMSRsNsVGIQD	0.99	H	C	Profiling	Blood-cancer	DMSO@MV4-11 cell line F2 CC	TMT	TiO2	Q Exactive HF-X	[-0.00683116912841797, 0.244298934936523, 0.0552949905395508, -0.00655651092529297]	O14497	ARID1A	S1182	Prat_353
35947955	PGRFSKVSSPAPMEG	PGRFsKVssPAPMEG	0.98	H	C	Profiling	Blood-cancer	DMSO@MV4-11 cell line F4 MBO	TMT	TiO2	Q Exactive HF-X	[-0.399651527404785, 0.109047889709473, 0.107475280761719, -0.0149850845336914]	O14497	ARID1A	S1754	Prat_355
35947955	ASVAQSRSGPLSPAA	AsVAQSRsGPLsPAA	0.98	H	C	Profiling	Blood-cancer	DMSO@MV4-11 cell line F4 MBO	TMT	TiO2	Q Exactive HF-X	[-0.932826995849609, 1.6531195640564, 0.133648872375488, -0.0923042297363281]	O14497	ARID1A	S711	Prat_355
35947955	GIRGPSPSPVGSPAS	GIRGPsPsPVGsPAs	0.94	H	C	Profiling	Blood-cancer	DMSO@MV4-11 cell line F4 MBO	TMT	TiO2	Q Exactive HF-X	[0.121025085449219, -0.056175708770752, 0.0589179992675781, 0.212664127349854]	O14497	ARID1A	S698	Prat_355
35947955	PLPGMSRSNSVGIQD	PLPGMSRsNsVGIQD	0.99	H	C	Profiling	Blood-cancer	DMSO@MV4-11 cell line F4 MBO	TMT	TiO2	Q Exactive HF-X	[-0.457797050476074, 0.208824634552002, 0.241933822631836, 0.499134540557861]	O14497	ARID1A	S1182	Prat_355
35947955	PGRFSKVSSPAPMEG	PGRFsKVssPAPMEG	0.98	H	C	Profiling	Blood-cancer	DMSO@MV4-11 cell line F5 NN	TMT	TiO2	Q Exactive HF-X	[0.465802669525146, -0.143672943115234, -0.0397138595581055, 0.305970191955566]	O14497	ARID1A	S1754	Prat_356
35947955	TAEGTPGTTDQEGPP	TAEGtPGtTDQEGPP	0.97	H	C	Profiling	Blood-cancer	DMSO@MV4-11 cell line F5 NN	TMT	TiO2	Q Exactive HF-X	[0.729025363922119, -0.231880664825439, 0.0939807891845703, 0.0890183448791504]	O14497	ARID1A	T1891	Prat_356
35947955	FGISPAQSHRNIKIL	FGIsPAQsHRNIKIL	0.99	H	C	Profiling	Blood-cancer	DMSO@MV4-11 cell line F5 NN	TMT	TiO2	Q Exactive HF-X	[0.37755298614502, -1.1354546546936, -0.0745477676391602, 0.143210887908936]	O14497	ARID1A	S1948	Prat_356
35947955	ASVAQSRSGPLSPAA	AsVAQSRsGPLsPAA	0.98	H	C	Profiling	Blood-cancer	DMSO@MV4-11 cell line F5 NN	TMT	TiO2	Q Exactive HF-X	[0.250836372375488, 0.462889671325684, 0.766645908355713, -0.415401458740234]	O14497	ARID1A	S711	Prat_356
35947955	PRPMENRTSPSKSPF	PRPMENRtsPsKsPF	0.94	H	C	Profiling	Blood-cancer	DMSO@MV4-11 cell line F5 NN	TMT	TiO2	Q Exactive HF-X	[0.921324253082275, 0.0614700317382813, 0.00582361221313477, 0.630392551422119]	O14497	ARID1A	T1599	Prat_356
35947955	GIRGPSPSPVGSPAS	GIRGPsPsPVGsPAs	0.94	H	C	Profiling	Blood-cancer	DMSO@MV4-11 cell line F5 NN	TMT	TiO2	Q Exactive HF-X	[0.128283500671387, 0.202856063842773, 0.167613983154297, -0.00745391845703125]	O14497	ARID1A	S698	Prat_356
35947955	PLPGMSRSNSVGIQD	PLPGMSRsNsVGIQD	0.99	H	C	Profiling	Blood-cancer	DMSO@MV4-11 cell line F5 NN	TMT	TiO2	Q Exactive HF-X	[0.487312793731689, 0.366979598999023, 0.599132061004639, -0.0401020050048828]	O14497	ARID1A	S1182	Prat_356
36060052	PHSQIPPLPGMSRSNSVGIQDAFNDGSDSTF		0.999928	H	C	Profiling	PPM1D inhibition	Eto@U2OS cells	SILAC	TiO2	Q Exactive Plus	['Present']	O14497	ARID1A	S1184	Prat_450
36060052	SGGGGQPLARTPQPSSPMDQMGKMRPQPYGG		0.997561	H	C	Profiling	PPM1D inhibition	Eto@U2OS cells	SILAC	TiO2	Q Exactive Plus	['Present']	O14497	ARID1A	S382	Prat_450
36060052	GQRTLLDPGRFSKVSSPAPMEGGEEEEELLG		0.974443	H	C	Profiling	PPM1D inhibition	Eto@U2OS cells	SILAC	TiO2	Q Exactive Plus	['Present']	O14497	ARID1A	S1755	Prat_450
36060052	PHSQIPPLPGMSRSNSVGIQDAFNDGSDSTF		0.999928	H	C	Profiling	PPM1D inhibition	Eto+PPM1Di@U2OS cells	SILAC	TiO2	Q Exactive Plus	['Present']	O14497	ARID1A	S1184	Prat_452
36060052	SGGGGQPLARTPQPSSPMDQMGKMRPQPYGG		0.997561	H	C	Profiling	PPM1D inhibition	Eto+PPM1Di@U2OS cells	SILAC	TiO2	Q Exactive Plus	['Present']	O14497	ARID1A	S382	Prat_452
36060052	GQRTLLDPGRFSKVSSPAPMEGGEEEEELLG		0.974443	H	C	Profiling	PPM1D inhibition	Eto+PPM1Di@U2OS cells	SILAC	TiO2	Q Exactive Plus	['Present']	O14497	ARID1A	S1755	Prat_452
36060052	PHSQIPPLPGMSRSNSVGIQDAFNDGSDSTF		0.999928	H	C	Profiling	PPM1D inhibition	DMSO@U2OS cells_36060052	SILAC	TiO2	Q Exactive Plus	['Present']	O14497	ARID1A	S1184	dup_3799
36060052	SGGGGQPLARTPQPSSPMDQMGKMRPQPYGG		0.997561	H	C	Profiling	PPM1D inhibition	DMSO@U2OS cells_36060052	SILAC	TiO2	Q Exactive Plus	['Present']	O14497	ARID1A	S382	dup_3799
36060052	GQRTLLDPGRFSKVSSPAPMEGGEEEEELLG		0.974443	H	C	Profiling	PPM1D inhibition	DMSO@U2OS cells_36060052	SILAC	TiO2	Q Exactive Plus	['Present']	O14497	ARID1A	S1755	dup_3799
36077344	AASGGAQQRSHHAPMSPGSSGGGGQPLARTP		0.999977	H	C	Profiling	alpha-toxin (TcnA)	FA-TcnA@HEp-2 cells	TMT	TiO2+Fe-NTA	Orbitrap Fusion Lumos	[-0.659582, -0.651838, -0.553969]	O14497	ARID1A	S363	Prat_454
36077344	FSPHTSPHLPGIRGPSPSPVGSPASVAQSRS		0.999306	H	C	Profiling	alpha-toxin (TcnA)	FA-TcnA@HEp-2 cells	TMT	TiO2+Fe-NTA	Orbitrap Fusion Lumos	[0.420664, 0.133832, 0.336672]	O14497	ARID1A	S696	Prat_454
36077344	AASGGAQQRSHHAPMSPGSSGGGGQPLARTP		0.999977	H	C	Profiling	alpha-toxin (TcnA)	TcnA@HEp-2 cells	TMT	TiO2+Fe-NTA	Orbitrap Fusion Lumos	[-0.331841, -0.165006, -0.51131]	O14497	ARID1A	S363	Prat_1160
36077344	FSPHTSPHLPGIRGPSPSPVGSPASVAQSRS		0.999306	H	C	Profiling	alpha-toxin (TcnA)	TcnA@HEp-2 cells	TMT	TiO2+Fe-NTA	Orbitrap Fusion Lumos	[0.0356342, 0.0527614, 0.573875]	O14497	ARID1A	S696	Prat_1160
36077344	AASGGAQQRSHHAPMSPGSSGGGGQPLARTP		0.999977	H	C	Profiling	alpha-toxin (TcnA)	Untreated@HEp-2 cells	TMT	TiO2+Fe-NTA	Orbitrap Fusion Lumos	[-0.460969, -0.318202, -0.697517]	O14497	ARID1A	S363	Prat_1332
36077344	FSPHTSPHLPGIRGPSPSPVGSPASVAQSRS		0.999306	H	C	Profiling	alpha-toxin (TcnA)	Untreated@HEp-2 cells	TMT	TiO2+Fe-NTA	Orbitrap Fusion Lumos	[0.0846056, -0.148343, 0.346067]	O14497	ARID1A	S696	Prat_1332
36183837	FSPHTSPHLPGIRGPSPSPVGSPASVAQSRS	GPS(ph)PS(ph)PVGS(ph)PASVAQS(ph)R	0.995132	H	C	Profiling	Malignant neoplasm of ovary	DMSO@UWB cells	TMT	IMAC	Q Exactive	['Present', 'Present', 'Present']	O14497	ARID1A	S696	Prat_378
36183837	FSPHTSPHLPGIRGPSPSPVGSPASVAQSRS	GPS(ph)PS(ph)PVGS(ph)PASVAQS(ph)R	0.995132	H	C	Profiling	Malignant neoplasm of ovary	DMSO@UWB+B cells	TMT	IMAC	Q Exactive	['Present', 'Present', 'Present']	O14497	ARID1A	S696	Prat_379
36183837	FSPHTSPHLPGIRGPSPSPVGSPASVAQSRS	GPS(ph)PS(ph)PVGS(ph)PASVAQS(ph)R	0.995132	H	C	Profiling	Malignant neoplasm of ovary	Rucaparib@UWB cells	TMT	IMAC	Q Exactive	['Present', 'Present', 'Present']	O14497	ARID1A	S696	Prat_968
36183837	FSPHTSPHLPGIRGPSPSPVGSPASVAQSRS	GPS(ph)PS(ph)PVGS(ph)PASVAQS(ph)R	0.995132	H	C	Profiling	Malignant neoplasm of ovary	Rucaparib@UWB+B cells	TMT	IMAC	Q Exactive	['Present', 'Present', 'Present']	O14497	ARID1A	S696	Prat_969
36357940			99.6	H	C	Profiling	Signaling	JPH203 (15min)@KKU-213-BTC cell line	TMT	IMAC	Q-Exactive-orbitrap	['Present', 'Present', 'Present', 'Present']	O14497	ARID1A	S772	Prat_650
36357940			99.4	H	C	Profiling	Signaling	JPH203 (15min)@KKU-213-BTC cell line	TMT	IMAC	Q-Exactive-orbitrap	['Present', 'Present', 'Present', 'Present']	O14497	ARID1A	S1602	Prat_650
36357940			99.4	H	C	Profiling	Signaling	JPH203 (15min)@KKU-213-BTC cell line	TMT	IMAC	Q-Exactive-orbitrap	['Present', 'Present', 'Present', 'Present']	O14497	ARID1A	S382	Prat_650
36357940			99.4	H	C	Profiling	Signaling	JPH203 (15min)@KKU-213-BTC cell line	TMT	IMAC	Q-Exactive-orbitrap	['Present', 'Present', 'Present', 'Present']	O14497	ARID1A	S1755	Prat_650
36357940			99.6	H	C	Profiling	Signaling	JPH203 (30min)@KKU-100-BTC cell line	TMT	IMAC	Q-Exactive-orbitrap	['Present', 'Present', 'Present', 'Present']	O14497	ARID1A	S1755	Prat_652
36357940			99.6	H	C	Profiling	Signaling	JPH203 (30min)@KKU-213-BTC cell line	TMT	IMAC	Q-Exactive-orbitrap	['Present', 'Present', 'Present', 'Present']	O14497	ARID1A	S772	Prat_653
36357940			99.6	H	C	Profiling	Signaling	JPH203 (30min)@KKU-213-BTC cell line	TMT	IMAC	Q-Exactive-orbitrap	['Present', 'Present', 'Present', 'Present']	O14497	ARID1A	S1755	Prat_653
36357940			99.6	H	C	Profiling	Signaling	JPH203 (30min)@KKU-213-BTC cell line	TMT	IMAC	Q-Exactive-orbitrap	['Present', 'Present', 'Present', 'Present']	O14497	ARID1A	S233	Prat_653
36357940			99.6	H	C	Profiling	Signaling	DMSO@KKU-100-BTC cell line	TMT	IMAC	Q-Exactive-orbitrap	['Present', 'Present', 'Present', 'Present']	O14497	ARID1A	S1755	Prat_341
36357940			99.4	H	C	Profiling	Signaling	DMSO@KKU-213-BTC cell line	TMT	IMAC	Q-Exactive-orbitrap	['Present', 'Present', 'Present', 'Present']	O14497	ARID1A	S1755	Prat_342
36357940			99.4	H	C	Profiling	Signaling	DMSO@KKU-213-BTC cell line	TMT	IMAC	Q-Exactive-orbitrap	['Present', 'Present', 'Present', 'Present']	O14497	ARID1A	S382	Prat_342
36357940			99.6	H	C	Profiling	Signaling	DMSO@KKU-213-BTC cell line	TMT	IMAC	Q-Exactive-orbitrap	['Present', 'Present', 'Present', 'Present']	O14497	ARID1A	S233	Prat_342
36357940			99.6	H	C	Profiling	Signaling	DMSO@KKU-213-BTC cell line	TMT	IMAC	Q-Exactive-orbitrap	['Present', 'Present', 'Present', 'Present']	O14497	ARID1A	S1755	Prat_342
36357940			99.4	H	C	Profiling	Signaling	DMSO@KKU-213-BTC cell line	TMT	IMAC	Q-Exactive-orbitrap	['Present', 'Present', 'Present', 'Present']	O14497	ARID1A	S1602	Prat_342
36357940			99.6	H	C	Profiling	Signaling	DMSO@KKU-213-BTC cell line	TMT	IMAC	Q-Exactive-orbitrap	['Present', 'Present', 'Present', 'Present']	O14497	ARID1A	S772	Prat_342
36357940			99.6	H	C	Profiling	Signaling	DMSO@KKU-213-BTC cell line	TMT	IMAC	Q-Exactive-orbitrap	['Present', 'Present', 'Present', 'Present']	O14497	ARID1A	S772	Prat_342
36477497		VSS(ph)PAPMEGGEEEEELLGPK	0.938353	H	C	Profiling	Salmonella infection	WT+Salmonella@HeLa cells	Label-free	Enrichment (no details)	Orbitrap	[]	O14497	ARID1A	S1755	Prat_1387
36477497		VSS(ph)PAPMEGGEEEEELLGPK	0.938353	H	C	Profiling	Salmonella infection	ipaJ+Salmonella@HeLa cells	Label-free	Enrichment (no details)	Orbitrap	[]	O14497	ARID1A	S1755	Prat_627
26378887		NPQMPQYSSPQPGSALS(ph)PR	0.976823	H	C	Profiling	Kinase activity	Pervanadate@SK-N-BE cell line	Label Free	Fe-IMAC	Orbitrap Q-Exactive	[28.1065]	O14497-2	ARID1A	S772	Prat_855
26378887		SHHAPMS(ph)PGSSGGGGQPLAR	0.999617	H	C	Profiling	Kinase activity	Pervanadate@SK-N-BE cell line	Label Free	Fe-IMAC	Orbitrap Q-Exactive	[28.8657]	O14497-2	ARID1A	S363	Prat_855
26378887		NPQMPQYSSPQPGSALS(ph)PR	0.976823	H	C	Profiling	Kinase activity	Untreated@SK-N-BE cell line	Label Free	Fe-IMAC	Orbitrap Q-Exactive	[28.1065]	O14497-2	ARID1A	S772	Prat_1350
26378887		SHHAPMS(ph)PGSSGGGGQPLAR	0.999617	H	C	Profiling	Kinase activity	Untreated@SK-N-BE cell line	Label Free	Fe-IMAC	Orbitrap Q-Exactive	[28.8657]	O14497-2	ARID1A	S363	Prat_1350
26572502	RFSKVSSPAPMEG	VSS(ph)PAPMEGGEEEEELLGPK	0.996669	H	C	Profiling	Cancer	VE-821+Hydroxyurea@U2OS cells	SILAC	TiO2	Q-Exactive Plus	['Present', 'Present ', 'Present ', 'Present ', 'Present ', 'Present ']	O14497-2	ARID1A	S1538	Prat_1358
26572502	VTTAEGTPGTTDQ	HVTTAEGT(ph)PGTTDQEGPPPDGPPEK	0.942043	H	C	Profiling	Cancer	VE-821+Hydroxyurea@U2OS cells	SILAC	TiO2	Q-Exactive Plus	['Present', 'Present ', 'Present ', 'Present ', 'Present ', 'Present ']	O14497-2	ARID1A	T1671	Prat_1358
26572502	SPSPVGSPASVAQ	GPS(ph)PSPVGS(ph)PASVAQSR	0.990623	H	C	Profiling	Cancer	VE-821+Hydroxyurea@U2OS cells	SILAC	TiO2	Q-Exactive Plus	['Present', 'Present ', 'Present ', 'Present ', 'Present ', 'Present ']	O14497-2	ARID1A	S702	Prat_1358
26572502	RFSKVSSPAPMEG	VSS(ph)PAPMEGGEEEEELLGPK	0.996669	H	C	Profiling	Cancer	DMSO@U2OS cells_26572502	SILAC	TiO2	Q-Exactive Plus	['Present', 'Present ', 'Present ', 'Present ', 'Present ', 'Present ']	O14497-2	ARID1A	S1538	dup_377
26572502	VTTAEGTPGTTDQ	HVTTAEGT(ph)PGTTDQEGPPPDGPPEK	0.942043	H	C	Profiling	Cancer	DMSO@U2OS cells_26572502	SILAC	TiO2	Q-Exactive Plus	['Present', 'Present ', 'Present ', 'Present ', 'Present ', 'Present ']	O14497-2	ARID1A	T1671	dup_377
26572502	SPSPVGSPASVAQ	GPS(ph)PSPVGS(ph)PASVAQSR	0.990623	H	C	Profiling	Cancer	DMSO@U2OS cells_26572502	SILAC	TiO2	Q-Exactive Plus	['Present', 'Present ', 'Present ', 'Present ', 'Present ', 'Present ']	O14497-2	ARID1A	S702	dup_377
26572502	RFSKVSSPAPMEG	VSS(ph)PAPMEGGEEEEELLGPK	0.996669	H	C	Profiling	Cancer	Hydroxyurea@U2OS cells	SILAC	TiO2	Q-Exactive Plus	['Present', 'Present ', 'Present ', 'Present ', 'Present ', 'Present ']	O14497-2	ARID1A	S1538	Prat_561
26572502	VTTAEGTPGTTDQ	HVTTAEGT(ph)PGTTDQEGPPPDGPPEK	0.942043	H	C	Profiling	Cancer	Hydroxyurea@U2OS cells	SILAC	TiO2	Q-Exactive Plus	['Present', 'Present ', 'Present ', 'Present ', 'Present ', 'Present ']	O14497-2	ARID1A	T1671	Prat_561
26572502	SPSPVGSPASVAQ	GPS(ph)PSPVGS(ph)PASVAQSR	0.990623	H	C	Profiling	Cancer	Hydroxyurea@U2OS cells	SILAC	TiO2	Q-Exactive Plus	['Present', 'Present ', 'Present ', 'Present ', 'Present ', 'Present ']	O14497-2	ARID1A	S702	Prat_561
27050516	FSPHTSPHLPGIRGPSPSPVGSPASVAQSRS	_GPS(ph)PSPVGSPASVAQSR_	0.999998	H	C	Profiling	Inflammation	Cortistatin A@HCT116 cells	SILAC	TiO2	Orbitrap LTQ	[573640000]	O14497-2	ARID1A	S696	Prat_195
27050516	FSPHTSPHLPGIRGPSPSPVGSPASVAQSRS	_GPS(ph)PSPVGSPASVAQSR_	0.999998	H	C	Profiling	Inflammation	DMSO@HCT116 cells_27050516	SILAC	TiO2	Orbitrap LTQ	[573640000]	O14497-2	ARID1A	S696	Prat_331
27732954	QRNPQMPQYSSPQPGSALSPRQPSGGQIHTG	_NPQMPQYSSPQPGS(ph)ALSPR_	0.879692	H	C	Profiling	Inhibition	Crizotinib@NB1643 cell-line	SILAC	IMAC	LTQ-Orbitrap Elite	[4610432.945, 19169038.54]	O14497-2	ARID1A	S769	Prat_210
27732954	APLPRPMENRTSPSKSPFLHSGMKMQKAGPP	_S(ph)PFLHSGMK_	0.999997	H	C	Profiling	Inhibition	Crizotinib@NB1643 cell-line	SILAC	IMAC	LTQ-Orbitrap Elite	[2466635, 0]	O14497-2	ARID1A	S1387	Prat_210
27732954	QRNPQMPQYSSPQPGSALSPRQPSGGQIHTG	_NPQMPQYSSPQPGS(ph)ALSPR_	0.879692	H	C	Profiling	Inhibition	DMSO@NB1643 cell-line	SILAC	IMAC	LTQ-Orbitrap Elite	[2616200, 10101000]	O14497-2	ARID1A	S769	Prat_360
27732954	APLPRPMENRTSPSKSPFLHSGMKMQKAGPP	_S(ph)PFLHSGMK_	0.999997	H	C	Profiling	Inhibition	DMSO@NB1643 cell-line	SILAC	IMAC	LTQ-Orbitrap Elite	[1786200, 0]	O14497-2	ARID1A	S1387	Prat_360
28302921	NPQMPQYSSPQPGSALSPR	NPQMPQYSS(ph)PQPGSALSPR	0.92217	H	C	Profiling	Lung cancer	Sham irradiated@A549 cell line	SILAC	FeCl3-TiO2	LTQ-Orbitrap XL	['Present', 'Present', 'Present', 'Present']	O14497-2	ARID1A	S764	Prat_1087
28302921	NPQMPQYSSPQPGSALSPR	NPQMPQYSSPQPGSALS(ph)PR	0.999793	H	C	Profiling	Lung cancer	Sham irradiated@A549 cell line	SILAC	FeCl3-TiO2	LTQ-Orbitrap XL	['Present', 'Present', 'Present', 'Present']	O14497-2	ARID1A	S772	Prat_1087
28302921	SHHAPMSPGSSGGGGQPLAR	SHHAPMS(ph)PGSSGGGGQPLAR	0.994349	H	C	Profiling	Lung cancer	Sham irradiated@A549 cell line	SILAC	FeCl3-TiO2	LTQ-Orbitrap XL	['Present', 'Present', 'Present', 'Present']	O14497-2	ARID1A	S363	Prat_1087
28302921	GPSPSPVGSPASVAQSR	GPS(ph)PSPVGSPASVAQSR	0.999983	H	C	Profiling	Lung cancer	Sham irradiated@A549 cell line	SILAC	FeCl3-TiO2	LTQ-Orbitrap XL	['Present', 'Present', 'Present', 'Present']	O14497-2	ARID1A	S696	Prat_1087
28302921	GPSPSPVGSPASVAQSR	GPS(ph)PSPVGSPASVAQSR	0.99939	H	C	Profiling	Lung cancer	Photon@A549 cell line	SILAC	FeCl3-TiO2	LTQ-Orbitrap XL	['15044933.333333334', '7240700.0', '6958633.333333333']	O14497-2	ARID1A	S696	Prat_898
28302921	VSSPAPMEGGEEEEELLGPK	VSS(ph)PAPMEGGEEEEELLGPK	0.886939	H	C	Profiling	Lung cancer	X-Ray@A549 cell line	SILAC	FeCl3-TiO2	LTQ-Orbitrap XL	['33608000.0', '34375333.333333336', '37337333.333333336']	O14497-2	ARID1A	S1538	Prat_1388
29083192	FSPHTSPHLPGIRGPSPSPVGSPASVAQSRS	GPS(ph)PSPVGSPASVAQSR	0.958881	H	C	Profile	Fractionation-study	CSCX-TiO2@HeLa cell line	TMT	TiO2	LTQ Orbitrap Velos	[181810.0, '-', '-', '-']	O14497-2	ARID1A	S696	Prat_212
29083192	PQMPQYSSPQPGSALSPRQPSGGQIHTGMGS	NPQMPQYSSPQPGSALS(ph)PR	0.99252	H	C	Profile	Fractionation-study	CSCX-TiO2@HeLa cell line	TMT	TiO2	LTQ Orbitrap Velos	[1006800.0, '-', '-', '-']	O14497-2	ARID1A	S772	Prat_212
29083192	PHSQIPPLPGMSRSNSVGIQDAFNDGSDSTF	SNS(ph)VGIQDAFNDGSDSTFQKR	0.837673	H	C	Profile	Fractionation-study	CSCX-TiO2@HeLa cell line	TMT	TiO2	LTQ Orbitrap Velos	[8195300.0, '-', '-', '-']	O14497-2	ARID1A	S1184	Prat_212
33755436	PGMSRSNSVGIQDAF	PGMSRSNs(ph)VGIQDAF	0.990898	H	C	Profile	Breast cancer	DMSO@BT-474 cell line R1	TMT	LTQ Orbitrap Elite	Fe-IMAC	[11.27089, '-', '-', '-']	O14497-2	ARID1A	S1184	Prat_308
33755436	GIRGPSPSPVGSPAS	GIRGPSPs(ph)PVGSPAS	0.992925	H	C	Profile	Breast cancer	DMSO@BT-474 cell line R2	TMT	LTQ Orbitrap Elite	Fe-IMAC	[15.33971, '-', '-', '-']	O14497-2	ARID1A	S698	Prat_309
33755436	PSPSPVGSPASVAQS	PSPSPVGs(ph)PASVAQS	0.996332	H	C	Profile	Breast cancer	DMSO@BT-474 cell line R3	TMT	LTQ Orbitrap Elite	Fe-IMAC	[13.67003, '-', '-', '-']	O14497-2	ARID1A	S702	Prat_310
33755436	PGMSRSNSVGIQDAF	PGMSRSNs(ph)VGIQDAF	0.990898	H	C	Profile	Breast cancer	AZD5363@BT-474 cell line R1	TMT	LTQ Orbitrap Elite	Fe-IMAC	[11.54683, '-', '-', '-']	O14497-2	ARID1A	S1184	Prat_82
33755436	GIRGPSPSPVGSPAS	GIRGPSPs(ph)PVGSPAS	0.992925	H	C	Profile	Breast cancer	AZD5363@BT-474 cell line R2	TMT	LTQ Orbitrap Elite	Fe-IMAC	[15.35408, '-', '-', '-']	O14497-2	ARID1A	S698	Prat_83
33755436	PSPSPVGSPASVAQS	PSPSPVGs(ph)PASVAQS	0.996332	H	C	Profile	Breast cancer	AZD5363@BT-474 cell line R3	TMT	LTQ Orbitrap Elite	Fe-IMAC	[13.34635, '-', '-', '-']	O14497-2	ARID1A	S702	Prat_84
33755436	PGMSRSNSVGIQDAF	PGMSRSNs(ph)VGIQDAF	0.990898	H	C	Profile	Breast cancer	GSK2110183@BT-474 cell line R1	TMT	LTQ Orbitrap Elite	Fe-IMAC	[11.38242, '-', '-', '-']	O14497-2	ARID1A	S1184	Prat_506
33755436	GIRGPSPSPVGSPAS	GIRGPSPs(ph)PVGSPAS	0.992925	H	C	Profile	Breast cancer	GSK2110183@BT-474 cell line R2	TMT	LTQ Orbitrap Elite	Fe-IMAC	[15.22056, '-', '-', '-']	O14497-2	ARID1A	S698	Prat_507
33755436	PSPSPVGSPASVAQS	PSPSPVGs(ph)PASVAQS	0.996332	H	C	Profile	Breast cancer	GSK2110183@BT-474 cell line R3	TMT	LTQ Orbitrap Elite	Fe-IMAC	[12.89719, '-', '-', '-']	O14497-2	ARID1A	S702	Prat_508
33755436	PGMSRSNSVGIQDAF	PGMSRSNs(ph)VGIQDAF	0.990898	H	C	Profile	Breast cancer	GSK690693@BT-474 cell line R1	TMT	LTQ Orbitrap Elite	Fe-IMAC	[11.71275, '-', '-', '-']	O14497-2	ARID1A	S1184	Prat_511
33755436	GIRGPSPSPVGSPAS	GIRGPSPs(ph)PVGSPAS	0.992925	H	C	Profile	Breast cancer	GSK690693@BT-474 cell line R2	TMT	LTQ Orbitrap Elite	Fe-IMAC	[15.34243, '-', '-', '-']	O14497-2	ARID1A	S698	Prat_512
33755436	PSPSPVGSPASVAQS	PSPSPVGs(ph)PASVAQS	0.996332	H	C	Profile	Breast cancer	GSK690693@BT-474 cell line R3	TMT	LTQ Orbitrap Elite	Fe-IMAC	[13.15308, '-', '-', '-']	O14497-2	ARID1A	S702	Prat_513
33755436	PGMSRSNSVGIQDAF	PGMSRSNs(ph)VGIQDAF	0.990898	H	C	Profile	Breast cancer	Ipatasertib@BT-474 cell line R1	TMT	LTQ Orbitrap Elite	Fe-IMAC	[11.33672, '-', '-', '-']	O14497-2	ARID1A	S1184	Prat_628
33755436	GIRGPSPSPVGSPAS	GIRGPSPs(ph)PVGSPAS	0.992925	H	C	Profile	Breast cancer	Ipatasertib@BT-474 cell line R2	TMT	LTQ Orbitrap Elite	Fe-IMAC	[15.1444, '-', '-', '-']	O14497-2	ARID1A	S698	Prat_629
33755436	PSPSPVGSPASVAQS	PSPSPVGs(ph)PASVAQS	0.996332	H	C	Profile	Breast cancer	Ipatasertib@BT-474 cell line R3	TMT	LTQ Orbitrap Elite	Fe-IMAC	[12.88228, '-', '-', '-']	O14497-2	ARID1A	S702	Prat_630
33755436	PGMSRSNSVGIQDAF	PGMSRSNs(ph)VGIQDAF	0.990898	H	C	Profile	Breast cancer	MK-2206@BT-474 cell line R1	TMT	LTQ Orbitrap Elite	Fe-IMAC	[11.50156, '-', '-', '-']	O14497-2	ARID1A	S1184	Prat_727
33755436	GIRGPSPSPVGSPAS	GIRGPSPs(ph)PVGSPAS	0.992925	H	C	Profile	Breast cancer	MK-2206@BT-474 cell line R2	TMT	LTQ Orbitrap Elite	Fe-IMAC	[15.18909, '-', '-', '-']	O14497-2	ARID1A	S698	Prat_728
33755436	PSPSPVGSPASVAQS	PSPSPVGs(ph)PASVAQS	0.996332	H	C	Profile	Breast cancer	MK-2206@BT-474 cell line R3	TMT	LTQ Orbitrap Elite	Fe-IMAC	[12.88755, '-', '-', '-']	O14497-2	ARID1A	S702	Prat_729
33819647	AASGGAQQRSHHAPMSPGSSGGGGQPLARTP	SHHAPMS(ph)PGSSGGGGQPLAR	0.999998	H	C	Profiling	osteosarcoma	IR-RNAB@U2OS cell	Label free	TiO2	Q Exactive HF	[24.0761226274585, 24.0221310462321, 24.316080716091, 24.0130820151223, 24.0177231494323, 24.0512272210958]	O14497-2	ARID1A	S363	Prat_632
33819647	PHLPGIRGPSPSPVGSPASVAQSRSGPLSPA	GPS(ph)PSPVGS(ph)PASVAQSR	0.817312	H	C	Profiling	osteosarcoma	IR-RNAB@U2OS cell	Label free	TiO2	Q Exactive HF	[22.1632597601291, 22.387080573172]	O14497-2	ARID1A	S702	Prat_632
33819647	PQMPQYSSPQPGSALSPRQPSGGQIHTGMGS	NPQMPQYSSPQPGSALS(ph)PR	0.984567	H	C	Profiling	osteosarcoma	IR-Urea@U2OS cell	Label free	TiO2	Q Exactive HF	[23.5765643090895, 23.891673295335, 24.114340909243, 24.0242577514273]	O14497-2	ARID1A	S772	Prat_633
33819647	PHSQIPPLPGMSRSNSVGIQDAFNDGSDSTF	SNS(ph)VGIQDAFNDGSDSTFQKR	0.999873	H	C	Profiling	osteosarcoma	IR-Urea@U2OS cell	Label free	TiO2	Q Exactive HF	[24.0219902539529, 26.3136547871087, 24.4291679624551, 26.3538238488245, 24.2651578395949, 26.2367916228799]	O14497-2	ARID1A	S1184	Prat_633
34124911	FSPHTSPHLPGIRGPSPSPVGSPASVAQSRS	GPS(ph)PS(ph)PVGSPASVAQSR	0.999977	H	C	Profiling	Inflammation	TGF-beta(0d)@hSAECs	Label free	TiO2	Q Exactive Orbitrap	[23.36279, 24.33279, 24.4612, 25.29733, 25.15777, 24.86967]	O14497-2	ARID1A	S696	Prat_1185
34124911	FSPHTSPHLPGIRGPSPSPVGSPASVAQSRS	GPS(ph)PS(ph)PVGSPASVAQSR	0.999977	H	C	Profiling	Inflammation	TGF-beta(0d)@hSAECs	Label free	TiO2	Q Exactive Orbitrap	[22.01454, 22.99478, 22.72226, 19.93733, 24.10334, 22.55063]	O14497-2	ARID1A	S696	Prat_1185
34124911	FSPHTSPHLPGIRGPSPSPVGSPASVAQSRS	GPS(ph)PS(ph)PVGSPASVAQSR	0.999977	H	C	Profiling	Inflammation	TGF-beta(1d)@hSAECs	Label free	TiO2	Q Exactive Orbitrap	[24.50355, 19.90976, 24.64916, 24.31548, 24.24779, 19.82088]	O14497-2	ARID1A	S696	Prat_1186
34124911	FSPHTSPHLPGIRGPSPSPVGSPASVAQSRS	GPS(ph)PS(ph)PVGSPASVAQSR	0.999977	H	C	Profiling	Inflammation	TGF-beta(1d)@hSAECs	Label free	TiO2	Q Exactive Orbitrap	[23.54851, 23.54026, 21.52707, 23.62187, 23.55321, 23.06935]	O14497-2	ARID1A	S696	Prat_1186
34124911	FSPHTSPHLPGIRGPSPSPVGSPASVAQSRS	GPS(ph)PS(ph)PVGSPASVAQSR	0.999977	H	C	Profiling	Inflammation	TGF-beta(3d)@hSAECs	Label free	TiO2	Q Exactive Orbitrap	[23.69594, 23.17049, 24.03959, 24.24009, 23.83461, 24.58354]	O14497-2	ARID1A	S696	Prat_1187
34124911	FSPHTSPHLPGIRGPSPSPVGSPASVAQSRS	GPS(ph)PS(ph)PVGSPASVAQSR	0.999977	H	C	Profiling	Inflammation	TGF-beta(3d)@hSAECs	Label free	TiO2	Q Exactive Orbitrap	[18.15799, 18.51148, 23.37955, 22.91037, 23.61661, 23.31354]	O14497-2	ARID1A	S696	Prat_1187
34124911	FSPHTSPHLPGIRGPSPSPVGSPASVAQSRS	GPS(ph)PS(ph)PVGSPASVAQSR	0.999977	H	C	Profiling	Inflammation	TGF-beta+BMS-345541(0d)@hSAECs	Label free	TiO2	Q Exactive Orbitrap	[24.39715, 24.54681, 25.25436, 24.72078, 24.70546, 24.92121]	O14497-2	ARID1A	S696	Prat_1189
34124911	FSPHTSPHLPGIRGPSPSPVGSPASVAQSRS	GPS(ph)PS(ph)PVGSPASVAQSR	0.999977	H	C	Profiling	Inflammation	TGF-beta+BMS-345541(0d)@hSAECs	Label free	TiO2	Q Exactive Orbitrap	[23.14882, 22.97014, 23.01978, 23.44872, 23.10925, 23.20411]	O14497-2	ARID1A	S696	Prat_1189
34124911	FSPHTSPHLPGIRGPSPSPVGSPASVAQSRS	GPS(ph)PS(ph)PVGSPASVAQSR	0.999977	H	C	Profiling	Inflammation	TGF-beta+BMS-345541(1d)@hSAECs	Label free	TiO2	Q Exactive Orbitrap	[24.95855, 24.91036, 24.47933, 24.87643, 24.66936, 24.71497]	O14497-2	ARID1A	S696	Prat_1190
34124911	FSPHTSPHLPGIRGPSPSPVGSPASVAQSRS	GPS(ph)PS(ph)PVGSPASVAQSR	0.999977	H	C	Profiling	Inflammation	TGF-beta+BMS-345541(1d)@hSAECs	Label free	TiO2	Q Exactive Orbitrap	[23.01151, 23.18961, 22.98614, 22.31833, 23.04263, 22.84251]	O14497-2	ARID1A	S696	Prat_1190
34124911	FSPHTSPHLPGIRGPSPSPVGSPASVAQSRS	GPS(ph)PS(ph)PVGSPASVAQSR	0.999977	H	C	Profiling	Inflammation	TGF-beta+BMS-345541(3d)@hSAECs	Label free	TiO2	Q Exactive Orbitrap	[24.45036, 24.34922, 24.87652, 24.7474, 24.9021, 24.0945]	O14497-2	ARID1A	S696	Prat_1191
34124911	FSPHTSPHLPGIRGPSPSPVGSPASVAQSRS	GPS(ph)PS(ph)PVGSPASVAQSR	0.999977	H	C	Profiling	Inflammation	TGF-beta+BMS-345541(3d)@hSAECs	Label free	TiO2	Q Exactive Orbitrap	[20.82306, 23.66351, 22.76138, 22.26865, 22.16589, 19.34451]	O14497-2	ARID1A	S696	Prat_1191
26552605	PHLPGIRGPSPSPVGSPASVAQSRSGPLSPA	_GPS(ph)PS(ph)PVGS(ph)PASVAQSR_	0.99091	H	C	Profiling	Sequential enrichment	Pervanadate@Jurkat cells exp1	Not mentioned	Ti4+-IMAC	Q Exactive	106310000	O14497	ARID1A	S702	Prat_849
26552605	PQMPQYSSPQPGSALSPRQPSGGQIHTGMGS	_NPQMPQYSSPQPGSALS(ph)PR_	0.918999	H	C	Profiling	Sequential enrichment	Pervanadate@Jurkat cells exp1	Not mentioned	Ti4+-IMAC	Q Exactive	54308000	O14497	ARID1A	S772	Prat_849
26552605	PHSQIPPLPGMSRSNSVGIQDAFNDGSDSTF	_SNS(ph)VGIQDAFNDGSDSTFQK_	0.883795	H	C	Profiling	Sequential enrichment	Pervanadate@Jurkat cells exp1	Not mentioned	Ti4+-IMAC	Q Exactive	68308000	O14497	ARID1A	S1184	Prat_849
28539327	RTPQPSSPMDQMG	TPQPSS(ph)PM*DQMGK	30.8348	H	C	Profiling	Lung carcinoma	Birinipant(15min)+TNF-alpha(10min)@H1299 cells	TMT	TiO2	Orbitrap Fusion	[0.11121124811437566,09240239756482042,0.10508897422969328,]	O14497	ARID1A	S382	Prat_99
28539327	SHHAPMSPGSSGG	SHHAPM*S(ph)PGSSGGGGQPLAR	45.026	H	C	Profiling	Lung carcinoma	Birinipant(15min)+TNF-alpha(10min)@H1299 cells	TMT	TiO2	Orbitrap Fusion	[058498794691011324,0.10939643831317061,0.11670065061872589,]	O14497	ARID1A	S363	Prat_99
28539327	PAYALSSPRGGTP	SAYPPPAPAYALSS(ph)PR	17.0091	H	C	Profiling	Lung carcinoma	Birinipant(15min)+TNF-alpha(10min)@H1299 cells	TMT	TiO2	Orbitrap Fusion	[09858172249261316,08952554663412739,0.1338867295301587,]	O14497	ARID1A	S233	Prat_99
28539327	IRGPSPSPVGSPA	GPSPS(ph)PVGSPASVAQSR	30.8348	H	C	Profiling	Lung carcinoma	Birinipant(15min)+TNF-alpha(10min)@H1299 cells	TMT	TiO2	Orbitrap Fusion	[09463444454491395,09443823027994751,0.10778575540625612,]	O14497	ARID1A	S698	Prat_99
28539327	RTSPSKSPFLHSG	S(ph)PFLHSGMK	71.9493	H	C	Profiling	Lung carcinoma	Birinipant(15min)+TNF-alpha(10min)@H1299 cells	TMT	TiO2	Orbitrap Fusion	[08188144290592726,09730981280162546,0.11525424485322416,]	O14497	ARID1A	S1604	Prat_99
28539327	RTPQPSSPMDQMG	TPQPSS(ph)PM*DQMGK	30.8348	H	C	Profiling	Lung carcinoma	DMSO@H1299 cells	TMT	TiO2	Orbitrap Fusion	[0862286400451407,08047182802923936,07656656735907878,06909157459798443]	O14497	ARID1A	S382	Prat_321
28539327	SHHAPMSPGSSGG	SHHAPM*S(ph)PGSSGGGGQPLAR	45.026	H	C	Profiling	Lung carcinoma	DMSO@H1299 cells	TMT	TiO2	Orbitrap Fusion	[0.10520748595687679,0.11564020033367453,09937409242763863,010601396126589785]	O14497	ARID1A	S363	Prat_321
28539327	PAYALSSPRGGTP	SAYPPPAPAYALSS(ph)PR	17.0091	H	C	Profiling	Lung carcinoma	DMSO@H1299 cells	TMT	TiO2	Orbitrap Fusion	[0.11038049316647375,0842665203056983,09512977453413798,06404568388969703]	O14497	ARID1A	S233	Prat_321
28539327	IRGPSPSPVGSPA	GPSPS(ph)PVGSPASVAQSR	30.8348	H	C	Profiling	Lung carcinoma	DMSO@H1299 cells	TMT	TiO2	Orbitrap Fusion	[0.10875090648185193,0.10819754622430902,0.10065604777771518,09568916761475288]	O14497	ARID1A	S698	Prat_321
28539327	RTSPSKSPFLHSG	S(ph)PFLHSGMK	71.9493	H	C	Profiling	Lung carcinoma	DMSO@H1299 cells	TMT	TiO2	Orbitrap Fusion	[0.1137997587670323,09651851256117275,0.1146109929437578,0.11064480976242583]	O14497	ARID1A	S1604	Prat_321
28539327	RTPQPSSPMDQMG	TPQPSS(ph)PM*DQMGK	30.8348	H	C	Profiling	Lung carcinoma	TNF-alpha@H1299 cells	TMT	TiO2	Orbitrap Fusion	[0.12910889912778103,0.1390248583990802,0.11080501253280622,]	O14497	ARID1A	S382	Prat_1210
28539327	SHHAPMSPGSSGG	SHHAPM*S(ph)PGSSGGGGQPLAR	45.026	H	C	Profiling	Lung carcinoma	TNF-alpha@H1299 cells	TMT	TiO2	Orbitrap Fusion	[0.14592723441624256,0.13426556053310837,0.1043881465829616,]	O14497	ARID1A	S363	Prat_1210
28539327	PAYALSSPRGGTP	SAYPPPAPAYALSS(ph)PR	17.0091	H	C	Profiling	Lung carcinoma	TNF-alpha@H1299 cells	TMT	TiO2	Orbitrap Fusion	[0.10913433541603884,0.13496940645053965,08007978758051518,]	O14497	ARID1A	S233	Prat_1210
28539327	IRGPSPSPVGSPA	GPSPS(ph)PVGSPASVAQSR	30.8348	H	C	Profiling	Lung carcinoma	TNF-alpha@H1299 cells	TMT	TiO2	Orbitrap Fusion	[0970650225333273,0.10507653782247711,08770634131444895,]	O14497	ARID1A	S698	Prat_1210
28539327	RTSPSKSPFLHSG	S(ph)PFLHSGMK	71.9493	H	C	Profiling	Lung carcinoma	TNF-alpha@H1299 cells	TMT	TiO2	Orbitrap Fusion	[06811931357220666,0.10196483874929065,09989627308333708,]	O14497	ARID1A	S1604	Prat_1210
29449344	QRNPQMPQYSSPQPGSALSPRQPSGGQIHTG	NPQMPQYSSPQPGS(ph)ALSPR	0.83827	H	C	Profiling	Benzonase digestion	Optimised cell lysis@HEK cells		Fe3+-IMAC	Orbitrap Q- Exactive HF	Present	O14497	ARID1A	S769	Prat_814
29449344	SGGGGQPLARTPQPSSPMDQMGKMRPQPYGG	TPQPSS(ph)PMDQMGK	0.988128	H	C	Profiling	Benzonase digestion	Optimised cell lysis@HEK cells		Fe3+-IMAC	Orbitrap Q- Exactive HF	Present	O14497	ARID1A	S382	Prat_814
29449344	FSPHTSPHLPGIRGPSPSPVGSPASVAQSRS	GPS(ph)PSPVGSPASVAQSR	0.998809	H	C	Profiling	Benzonase digestion	Optimised cell lysis@HeLa cells		Fe3+-IMAC	Orbitrap Q- Exactive HF	Present	O14497	ARID1A	S696	Prat_815
29449344	VGDPGQRTLLDPGRFSKVSSPAPMEGGEEEE	TLLDPGRFS(ph)K	0.999965	H	C	Profiling	Benzonase digestion	Optimised cell lysis@HeLa cells		Fe3+-IMAC	Orbitrap Q- Exactive HF	Present	O14497	ARID1A	S1751	Prat_815
29449344	SGGGGQPLARTPQPSSPMDQMGKMRPQPYGG	TPQPSS(ph)PMDQMGK	0.998809	H	C	Profiling	Benzonase digestion	Optimised cell lysis@HeLa cells		Fe3+-IMAC	Orbitrap Q- Exactive HF	Present	O14497	ARID1A	S382	Prat_815
29449344	FSPHTSPHLPGIRGPSPSPVGSPASVAQSRS	GPS(ph)PSPVGSPASVAQSR	0.999756	H	C	Profiling	Benzonase digestion	Standard cell lysis@HEK cells		Fe3+-IMAC	Orbitrap Q- Exactive HF	Present	O14497	ARID1A	S696	Prat_1136
29449344	GQRTLLDPGRFSKVSSPAPMEGGEEEEELLG	VSS(ph)PAPMEGGEEEEELLGPK	0.996452	H	C	Profiling	Benzonase digestion	Standard cell lysis@HeLa cells	NOT MENTIONED	Fe3+-IMAC	Orbitrap Q- Exactive HF	Present	O14497	ARID1A	S1755	Prat_1137
30619164	FSPHTSPHLPGIRGPSPSPVGSPASVAQSRS	GPS(ph)PSPVGSPASVAQSR	0.98667	H	C	Profiling	Toxin treatment	TcdB (8h)@HEp-2 cell line	SILAC	IMAC+TiO2	Orbitrap Velos	[1093000,4464100,0,]	O14497	ARID1A	S696	Prat_1158
30619164	PQMPQYSSPQPGSALSPRQPSGGQIHTGMGS	NPQMPQYSSPQPGSALS(ph)PR	0.937976	H	C	Profiling	Toxin treatment	TcdB (8h)@HEp-2 cell line	SILAC	IMAC+TiO2	Orbitrap Velos	[183850,299080,257410,]	O14497	ARID1A	S772	Prat_1158
30619164	AASGGAQQRSHHAPMSPGSSGGGGQPLARTP	SHHAPMS(ph)PGSSGGGGQPLAR	0.997778	H	C	Profiling	Toxin treatment	TcdB (8h)@HEp-2 cell line	SILAC	IMAC+TiO2	Orbitrap Velos	[0,2116000,0,]	O14497	ARID1A	S363	Prat_1158
30619164	STPHSQIPPLPGMSRSNSVGIQDAFNDGSDS	S(ph)NSVGIQDAFNDGSDSTFQK	0.994797	H	C	Profiling	Toxin treatment	TcdB (8h)@HEp-2 cell line	SILAC	IMAC+TiO2	Orbitrap Velos	[296560,0,1656300,]	O14497	ARID1A	S1182	Prat_1158
30619164	FSPHTSPHLPGIRGPSPSPVGSPASVAQSRS	GPS(ph)PSPVGSPASVAQSR	0.98667	H	C	Profiling	Toxin treatment	TcdBNXN (8h)HEp-2 cell line	SILAC	IMAC+TiO2	Orbitrap Velos	[1677600,2621200,0,]	O14497	ARID1A	S696	Prat_1159
30619164	PQMPQYSSPQPGSALSPRQPSGGQIHTGMGS	NPQMPQYSSPQPGSALS(ph)PR	0.937976	H	C	Profiling	Toxin treatment	TcdBNXN (8h)HEp-2 cell line	SILAC	IMAC+TiO2	Orbitrap Velos	[275690,212800,301420,]	O14497	ARID1A	S772	Prat_1159
30619164	AASGGAQQRSHHAPMSPGSSGGGGQPLARTP	SHHAPMS(ph)PGSSGGGGQPLAR	0.997778	H	C	Profiling	Toxin treatment	TcdBNXN (8h)HEp-2 cell line	SILAC	IMAC+TiO2	Orbitrap Velos	[0,1460000,0,]	O14497	ARID1A	S363	Prat_1159
30619164	STPHSQIPPLPGMSRSNSVGIQDAFNDGSDS	S(ph)NSVGIQDAFNDGSDSTFQK	0.994797	H	C	Profiling	Toxin treatment	TcdBNXN (8h)HEp-2 cell line	SILAC	IMAC+TiO2	Orbitrap Velos	[567000,0,1253400,]	O14497	ARID1A	S1182	Prat_1159
30619164	FSPHTSPHLPGIRGPSPSPVGSPASVAQSRS	GPS(ph)PSPVGSPASVAQSR	0.98667	H	C	Profiling	Toxin treatment	Untreated@HEp-2 cell line	SILAC	IMAC+TiO2	Orbitrap Velos	[1895900,4171700,0,]	O14497	ARID1A	S696	Prat_1331
30619164	PQMPQYSSPQPGSALSPRQPSGGQIHTGMGS	NPQMPQYSSPQPGSALS(ph)PR	0.937976	H	C	Profiling	Toxin treatment	Untreated@HEp-2 cell line	SILAC	IMAC+TiO2	Orbitrap Velos	[473860,273670,355080,]	O14497	ARID1A	S772	Prat_1331
30619164	AASGGAQQRSHHAPMSPGSSGGGGQPLARTP	SHHAPMS(ph)PGSSGGGGQPLAR	0.997778	H	C	Profiling	Toxin treatment	Untreated@HEp-2 cell line	SILAC	IMAC+TiO2	Orbitrap Velos	[0,2710600,0,]	O14497	ARID1A	S363	Prat_1331
30619164	STPHSQIPPLPGMSRSNSVGIQDAFNDGSDS	S(ph)NSVGIQDAFNDGSDSTFQK	0.994797	H	C	Profiling	Toxin treatment	Untreated@HEp-2 cell line	SILAC	IMAC+TiO2	Orbitrap Velos	[437960,0,1129800,]	O14497	ARID1A	S1182	Prat_1331
30624053		SHHAPMS(ph)PGSSGGGGQPLAR	99.99	H	C	Profiling	Colon carcinoma	SCX-RPLC-CZE-MS/MS@HCT116 cell	Not mentioned	TiO2	Q-Exactive HF	Presesnt	O14497	ARID1A	S363	Prat_1039
30624053		SNS(ph)VGIQDAFNDGSDSTFQKR	99.99	H	C	Profiling	Colon carcinoma	SCX-RPLC-CZE-MS/MS@HCT116 cell	Not mentioned	TiO2	Q-Exactive HF	Presesnt	O14497	ARID1A	S1184	Prat_1039
30624053		NPQMPQYSSPQPGSALS(ph)PR	99.99	H	C	Profiling	Colon carcinoma	SCX-RPLC-CZE-MS/MS@HCT116 cell	Not mentioned	TiO2	Q-Exactive HF	Presesnt	O14497	ARID1A	S772	Prat_1039
34356831	PQMPQYSSPQPGSALSPRQPSGGQIHTGMGS		0.860227	H	C	Profiling	Acute myeloid leukemiaÂ	CIGB-300@HL-60 cells	Isotopic labeling	TiO2Â	QExactive HF	Present	O14497	ARID1A	S772	Prat_165
24961811	LPGIRGPSPSPVGSP;PSPSPVGSPASVAQS	GPS(ph)S(ph)PVGS(ph)PASVAQSR	99.4	H	C	Profiling	Cancer	BRAFV600E+OISb(3d)@HDF cells	Label free	Ti4+-IMAC	LTQ-Orbitrap Velos	['Present', 'Present', 'Present', 'Present', 'Present', 'Present']	O14497	ARID1A	S696	Prat_110
24961811	LPGIRGPSPSPVGSP;PSPSPVGSPASVAQS	GPS(ph)S(ph)PVGS(ph)PASVAQSR	99.4	H	C	Profiling	Cancer	BRAFV600E+OISb(3d)@HDF cells	Label free	Ti4+-IMAC	LTQ-Orbitrap Velos	['Present', 'Present', 'Present', 'Present', 'Present', 'Present']	O14497	ARID1A	S702	Prat_110
24961811	LPGIRGPSPSPVGSP;PSPSPVGSPASVAQS	GPS(ph)S(ph)PVGS(ph)PASVAQSR	99.4	H	C	Profiling	Cancer	BRAFV600E+OIS(3d)@HDF cells	Label free	Ti4+-IMAC	LTQ-Orbitrap Velos	['Present', 'Present', 'Present', 'Present', 'Present', 'Present']	O14497	ARID1A	S696	Prat_108
24961811	LPGIRGPSPSPVGSP;PSPSPVGSPASVAQS	GPS(ph)S(ph)PVGS(ph)PASVAQSR	99.4	H	C	Profiling	Cancer	BRAFV600E+OIS(3d)@HDF cells	Label free	Ti4+-IMAC	LTQ-Orbitrap Velos	['Present', 'Present', 'Present', 'Present', 'Present', 'Present']	O14497	ARID1A	S702	Prat_108
24961811	LPGIRGPSPSPVGSP;PSPSPVGSPASVAQS	GPS(ph)S(ph)PVGS(ph)PASVAQSR	99.4	H	C	Profiling	Cancer	Cycling control(3d)@HDF cells	Label free	Ti4+-IMAC	LTQ-Orbitrap Velos	['Present', 'Present', 'Present', 'Present', 'Present', 'Present']	O14497	ARID1A	S696	Prat_229
24961811	LPGIRGPSPSPVGSP;PSPSPVGSPASVAQS	GPS(ph)S(ph)PVGS(ph)PASVAQSR	99.4	H	C	Profiling	Cancer	Cycling control(3d)@HDF cells	Label free	Ti4+-IMAC	LTQ-Orbitrap Velos	['Present', 'Present', 'Present', 'Present', 'Present', 'Present']	O14497	ARID1A	S702	Prat_229
25002506		GPS(ph)PS(ph)PVGSPASVAQSR	0.999998	H	C	Profiling	skin cancer	PD184352+ PMA(30min)@HEK293 cells	SILAC	TiO2	Orbitrap	['Present', 'Present', 'Present', 'Present', 'Present']	O14497	ARID1A	S696	Prat_835
25002506		GPS(ph)PS(ph)PVGSPASVAQSR	0.999998	H	C	Profiling	skin cancer	PD184352+ PMA(30min)@HEK293 cells	SILAC	TiO2	Orbitrap	['Present', 'Present', 'Present', 'Present', 'Present']	O14497	ARID1A	S698	Prat_835
25002506		NPQMPQYSS(ph)PQPGS(ph)ALSPR	0.872825	H	C	Profiling	skin cancer	PD184352+ PMA(30min)@HEK293 cells	SILAC	TiO2	Orbitrap	['Present', 'Present', 'Present', 'Present', 'Present']	O14497	ARID1A	S764	Prat_835
25002506		NPQMPQYSS(ph)PQPGS(ph)ALSPR	0.872825	H	C	Profiling	skin cancer	PD184352+ PMA(30min)@HEK293 cells	SILAC	TiO2	Orbitrap	['Present', 'Present', 'Present', 'Present', 'Present']	O14497	ARID1A	S769	Prat_835
25002506		NPQMPQYS(ph)SPQPGSALS(ph)PR	0.768996	H	C	Profiling	skin cancer	PD184352+ PMA(30min)@HEK293 cells	SILAC	TiO2	Orbitrap	['Present', 'Present', 'Present', 'Present', 'Present']	O14497	ARID1A	S763	Prat_835
25002506		NPQMPQYS(ph)SPQPGSALS(ph)PR	0.768996	H	C	Profiling	skin cancer	PD184352+ PMA(30min)@HEK293 cells	SILAC	TiO2	Orbitrap	['Present', 'Present', 'Present', 'Present', 'Present']	O14497	ARID1A	S772	Prat_835
25002506		GPS(ph)PS(ph)PVGSPASVAQSR	0.999998	H	C	Profiling	skin cancer	BI-D1870+ PMA(30min)@HEK293 cells	SILAC	TiO2	Orbitrap	['Present', 'Present', 'Present', 'Present', 'Present']	O14497	ARID1A	S696	Prat_98
25002506		GPS(ph)PS(ph)PVGSPASVAQSR	0.999998	H	C	Profiling	skin cancer	BI-D1870+ PMA(30min)@HEK293 cells	SILAC	TiO2	Orbitrap	['Present', 'Present', 'Present', 'Present', 'Present']	O14497	ARID1A	S698	Prat_98
25002506		NPQMPQYSS(ph)PQPGS(ph)ALSPR	0.872825	H	C	Profiling	skin cancer	BI-D1870+ PMA(30min)@HEK293 cells	SILAC	TiO2	Orbitrap	['Present', 'Present', 'Present', 'Present', 'Present']	O14497	ARID1A	S764	Prat_98
25002506		NPQMPQYSS(ph)PQPGS(ph)ALSPR	0.872825	H	C	Profiling	skin cancer	BI-D1870+ PMA(30min)@HEK293 cells	SILAC	TiO2	Orbitrap	['Present', 'Present', 'Present', 'Present', 'Present']	O14497	ARID1A	S769	Prat_98
25002506		NPQMPQYS(ph)SPQPGSALS(ph)PR	0.768996	H	C	Profiling	skin cancer	BI-D1870+ PMA(30min)@HEK293 cells	SILAC	TiO2	Orbitrap	['Present', 'Present', 'Present', 'Present', 'Present']	O14497	ARID1A	S763	Prat_98
25002506		NPQMPQYS(ph)SPQPGSALS(ph)PR	0.768996	H	C	Profiling	skin cancer	BI-D1870+ PMA(30min)@HEK293 cells	SILAC	TiO2	Orbitrap	['Present', 'Present', 'Present', 'Present', 'Present']	O14497	ARID1A	S772	Prat_98
25002506		GPS(ph)PS(ph)PVGSPASVAQSR	0.999998	H	C	Profiling	skin cancer	BI-D1870(2h)@A375 cells	SILAC	TiO2	Orbitrap	['Present', 'Present', 'Present', 'Present', 'Present']	O14497	ARID1A	S696	Prat_97
25002506		GPS(ph)PS(ph)PVGSPASVAQSR	0.999998	H	C	Profiling	skin cancer	BI-D1870(2h)@A375 cells	SILAC	TiO2	Orbitrap	['Present', 'Present', 'Present', 'Present', 'Present']	O14497	ARID1A	S698	Prat_97
25002506		NPQMPQYSS(ph)PQPGS(ph)ALSPR	0.872825	H	C	Profiling	skin cancer	BI-D1870(2h)@A375 cells	SILAC	TiO2	Orbitrap	['Present', 'Present', 'Present', 'Present', 'Present']	O14497	ARID1A	S764	Prat_97
25002506		NPQMPQYSS(ph)PQPGS(ph)ALSPR	0.872825	H	C	Profiling	skin cancer	BI-D1870(2h)@A375 cells	SILAC	TiO2	Orbitrap	['Present', 'Present', 'Present', 'Present', 'Present']	O14497	ARID1A	S769	Prat_97
25002506		NPQMPQYS(ph)SPQPGSALS(ph)PR	0.768996	H	C	Profiling	skin cancer	BI-D1870(2h)@A375 cells	SILAC	TiO2	Orbitrap	['Present', 'Present', 'Present', 'Present', 'Present']	O14497	ARID1A	S763	Prat_97
25002506		NPQMPQYS(ph)SPQPGSALS(ph)PR	0.768996	H	C	Profiling	skin cancer	BI-D1870(2h)@A375 cells	SILAC	TiO2	Orbitrap	['Present', 'Present', 'Present', 'Present', 'Present']	O14497	ARID1A	S772	Prat_97
25002506		GPS(ph)PS(ph)PVGSPASVAQSR	0.999998	H	C	Profiling	skin cancer	Control RNAi@A375 cells	SILAC	TiO2	Orbitrap	['Present', 'Present', 'Present', 'Present', 'Present']	O14497	ARID1A	S696	Prat_193
25002506		GPS(ph)PS(ph)PVGSPASVAQSR	0.999998	H	C	Profiling	skin cancer	Control RNAi@A375 cells	SILAC	TiO2	Orbitrap	['Present', 'Present', 'Present', 'Present', 'Present']	O14497	ARID1A	S698	Prat_193
25002506		NPQMPQYSS(ph)PQPGS(ph)ALSPR	0.872825	H	C	Profiling	skin cancer	Control RNAi@A375 cells	SILAC	TiO2	Orbitrap	['Present', 'Present', 'Present', 'Present', 'Present']	O14497	ARID1A	S764	Prat_193
25002506		NPQMPQYSS(ph)PQPGS(ph)ALSPR	0.872825	H	C	Profiling	skin cancer	Control RNAi@A375 cells	SILAC	TiO2	Orbitrap	['Present', 'Present', 'Present', 'Present', 'Present']	O14497	ARID1A	S769	Prat_193
25002506		NPQMPQYS(ph)SPQPGSALS(ph)PR	0.768996	H	C	Profiling	skin cancer	Control RNAi@A375 cells	SILAC	TiO2	Orbitrap	['Present', 'Present', 'Present', 'Present', 'Present']	O14497	ARID1A	S763	Prat_193
25002506		NPQMPQYS(ph)SPQPGSALS(ph)PR	0.768996	H	C	Profiling	skin cancer	Control RNAi@A375 cells	SILAC	TiO2	Orbitrap	['Present', 'Present', 'Present', 'Present', 'Present']	O14497	ARID1A	S772	Prat_193
25002506		GPS(ph)PS(ph)PVGSPASVAQSR	0.999998	H	C	Profiling	skin cancer	Control RNAi + PMA(30min)@HEK293 cells	SILAC	TiO2	Orbitrap	['Present', 'Present', 'Present', 'Present', 'Present']	O14497	ARID1A	S696	Prat_192
25002506		GPS(ph)PS(ph)PVGSPASVAQSR	0.999998	H	C	Profiling	skin cancer	Control RNAi + PMA(30min)@HEK293 cells	SILAC	TiO2	Orbitrap	['Present', 'Present', 'Present', 'Present', 'Present']	O14497	ARID1A	S698	Prat_192
25002506		NPQMPQYSS(ph)PQPGS(ph)ALSPR	0.872825	H	C	Profiling	skin cancer	Control RNAi + PMA(30min)@HEK293 cells	SILAC	TiO2	Orbitrap	['Present', 'Present', 'Present', 'Present', 'Present']	O14497	ARID1A	S764	Prat_192
25002506		NPQMPQYSS(ph)PQPGS(ph)ALSPR	0.872825	H	C	Profiling	skin cancer	Control RNAi + PMA(30min)@HEK293 cells	SILAC	TiO2	Orbitrap	['Present', 'Present', 'Present', 'Present', 'Present']	O14497	ARID1A	S769	Prat_192
25002506		NPQMPQYS(ph)SPQPGSALS(ph)PR	0.768996	H	C	Profiling	skin cancer	Control RNAi + PMA(30min)@HEK293 cells	SILAC	TiO2	Orbitrap	['Present', 'Present', 'Present', 'Present', 'Present']	O14497	ARID1A	S763	Prat_192
25002506		NPQMPQYS(ph)SPQPGSALS(ph)PR	0.768996	H	C	Profiling	skin cancer	Control RNAi + PMA(30min)@HEK293 cells	SILAC	TiO2	Orbitrap	['Present', 'Present', 'Present', 'Present', 'Present']	O14497	ARID1A	S772	Prat_192
25002506		GPS(ph)PS(ph)PVGSPASVAQSR	0.999998	H	C	Profiling	skin cancer	DMSO@A375 cells	SILAC	TiO2	Orbitrap	['Present', 'Present', 'Present', 'Present', 'Present']	O14497	ARID1A	S696	Prat_302
25002506		GPS(ph)PS(ph)PVGSPASVAQSR	0.999998	H	C	Profiling	skin cancer	DMSO@A375 cells	SILAC	TiO2	Orbitrap	['Present', 'Present', 'Present', 'Present', 'Present']	O14497	ARID1A	S698	Prat_302
25002506		NPQMPQYSS(ph)PQPGS(ph)ALSPR	0.872825	H	C	Profiling	skin cancer	DMSO@A375 cells	SILAC	TiO2	Orbitrap	['Present', 'Present', 'Present', 'Present', 'Present']	O14497	ARID1A	S764	Prat_302
25002506		NPQMPQYSS(ph)PQPGS(ph)ALSPR	0.872825	H	C	Profiling	skin cancer	DMSO@A375 cells	SILAC	TiO2	Orbitrap	['Present', 'Present', 'Present', 'Present', 'Present']	O14497	ARID1A	S769	Prat_302
25002506		NPQMPQYS(ph)SPQPGSALS(ph)PR	0.768996	H	C	Profiling	skin cancer	DMSO@A375 cells	SILAC	TiO2	Orbitrap	['Present', 'Present', 'Present', 'Present', 'Present']	O14497	ARID1A	S763	Prat_302
25002506		NPQMPQYS(ph)SPQPGSALS(ph)PR	0.768996	H	C	Profiling	skin cancer	DMSO@A375 cells	SILAC	TiO2	Orbitrap	['Present', 'Present', 'Present', 'Present', 'Present']	O14497	ARID1A	S772	Prat_302
25002506		GPS(ph)PS(ph)PVGSPASVAQSR	0.999998	H	C	Profiling	skin cancer	PD184352(2h)@A375 cells	SILAC	TiO2	Orbitrap	['Present', 'Present', 'Present', 'Present', 'Present']	O14497	ARID1A	S696	Prat_834
25002506		GPS(ph)PS(ph)PVGSPASVAQSR	0.999998	H	C	Profiling	skin cancer	PD184352(2h)@A375 cells	SILAC	TiO2	Orbitrap	['Present', 'Present', 'Present', 'Present', 'Present']	O14497	ARID1A	S698	Prat_834
25002506		NPQMPQYSS(ph)PQPGS(ph)ALSPR	0.872825	H	C	Profiling	skin cancer	PD184352(2h)@A375 cells	SILAC	TiO2	Orbitrap	['Present', 'Present', 'Present', 'Present', 'Present']	O14497	ARID1A	S764	Prat_834
25002506		NPQMPQYSS(ph)PQPGS(ph)ALSPR	0.872825	H	C	Profiling	skin cancer	PD184352(2h)@A375 cells	SILAC	TiO2	Orbitrap	['Present', 'Present', 'Present', 'Present', 'Present']	O14497	ARID1A	S769	Prat_834
25002506		NPQMPQYS(ph)SPQPGSALS(ph)PR	0.768996	H	C	Profiling	skin cancer	PD184352(2h)@A375 cells	SILAC	TiO2	Orbitrap	['Present', 'Present', 'Present', 'Present', 'Present']	O14497	ARID1A	S763	Prat_834
25002506		NPQMPQYS(ph)SPQPGSALS(ph)PR	0.768996	H	C	Profiling	skin cancer	PD184352(2h)@A375 cells	SILAC	TiO2	Orbitrap	['Present', 'Present', 'Present', 'Present', 'Present']	O14497	ARID1A	S772	Prat_834
25002506		GPS(ph)PS(ph)PVGSPASVAQSR	0.999998	H	C	Profiling	skin cancer	PMA(30min)@HEK293 cells	SILAC	TiO2	Orbitrap	['Present', 'Present', 'Present', 'Present', 'Present']	O14497	ARID1A	S696	Prat_910
25002506		GPS(ph)PS(ph)PVGSPASVAQSR	0.999998	H	C	Profiling	skin cancer	PMA(30min)@HEK293 cells	SILAC	TiO2	Orbitrap	['Present', 'Present', 'Present', 'Present', 'Present']	O14497	ARID1A	S698	Prat_910
25002506		NPQMPQYSS(ph)PQPGS(ph)ALSPR	0.872825	H	C	Profiling	skin cancer	PMA(30min)@HEK293 cells	SILAC	TiO2	Orbitrap	['Present', 'Present', 'Present', 'Present', 'Present']	O14497	ARID1A	S764	Prat_910
25002506		NPQMPQYSS(ph)PQPGS(ph)ALSPR	0.872825	H	C	Profiling	skin cancer	PMA(30min)@HEK293 cells	SILAC	TiO2	Orbitrap	['Present', 'Present', 'Present', 'Present', 'Present']	O14497	ARID1A	S769	Prat_910
25002506		NPQMPQYS(ph)SPQPGSALS(ph)PR	0.768996	H	C	Profiling	skin cancer	PMA(30min)@HEK293 cells	SILAC	TiO2	Orbitrap	['Present', 'Present', 'Present', 'Present', 'Present']	O14497	ARID1A	S763	Prat_910
25002506		NPQMPQYS(ph)SPQPGSALS(ph)PR	0.768996	H	C	Profiling	skin cancer	PMA(30min)@HEK293 cells	SILAC	TiO2	Orbitrap	['Present', 'Present', 'Present', 'Present', 'Present']	O14497	ARID1A	S772	Prat_910
25002506		GPS(ph)PS(ph)PVGSPASVAQSR	0.999998	H	C	Profiling	skin cancer	RSK1/2 RNAi@A375 cells	SILAC	TiO2	Orbitrap	['Present', 'Present', 'Present', 'Present', 'Present']	O14497	ARID1A	S696	Prat_967
25002506		GPS(ph)PS(ph)PVGSPASVAQSR	0.999998	H	C	Profiling	skin cancer	RSK1/2 RNAi@A375 cells	SILAC	TiO2	Orbitrap	['Present', 'Present', 'Present', 'Present', 'Present']	O14497	ARID1A	S698	Prat_967
25002506		NPQMPQYSS(ph)PQPGS(ph)ALSPR	0.872825	H	C	Profiling	skin cancer	RSK1/2 RNAi@A375 cells	SILAC	TiO2	Orbitrap	['Present', 'Present', 'Present', 'Present', 'Present']	O14497	ARID1A	S764	Prat_967
25002506		NPQMPQYSS(ph)PQPGS(ph)ALSPR	0.872825	H	C	Profiling	skin cancer	RSK1/2 RNAi@A375 cells	SILAC	TiO2	Orbitrap	['Present', 'Present', 'Present', 'Present', 'Present']	O14497	ARID1A	S769	Prat_967
25002506		NPQMPQYS(ph)SPQPGSALS(ph)PR	0.768996	H	C	Profiling	skin cancer	RSK1/2 RNAi@A375 cells	SILAC	TiO2	Orbitrap	['Present', 'Present', 'Present', 'Present', 'Present']	O14497	ARID1A	S763	Prat_967
25002506		NPQMPQYS(ph)SPQPGSALS(ph)PR	0.768996	H	C	Profiling	skin cancer	RSK1/2 RNAi@A375 cells	SILAC	TiO2	Orbitrap	['Present', 'Present', 'Present', 'Present', 'Present']	O14497	ARID1A	S772	Prat_967
25002506		GPS(ph)PS(ph)PVGSPASVAQSR	0.999998	H	C	Profiling	skin cancer	RSK1/2 RNAi + PMA (30min)@HEK293 cells	SILAC	TiO2	Orbitrap	['Present', 'Present', 'Present', 'Present', 'Present']	O14497	ARID1A	S696	Prat_966
25002506		GPS(ph)PS(ph)PVGSPASVAQSR	0.999998	H	C	Profiling	skin cancer	RSK1/2 RNAi + PMA (30min)@HEK293 cells	SILAC	TiO2	Orbitrap	['Present', 'Present', 'Present', 'Present', 'Present']	O14497	ARID1A	S698	Prat_966
25002506		NPQMPQYSS(ph)PQPGS(ph)ALSPR	0.872825	H	C	Profiling	skin cancer	RSK1/2 RNAi + PMA (30min)@HEK293 cells	SILAC	TiO2	Orbitrap	['Present', 'Present', 'Present', 'Present', 'Present']	O14497	ARID1A	S764	Prat_966
25002506		NPQMPQYSS(ph)PQPGS(ph)ALSPR	0.872825	H	C	Profiling	skin cancer	RSK1/2 RNAi + PMA (30min)@HEK293 cells	SILAC	TiO2	Orbitrap	['Present', 'Present', 'Present', 'Present', 'Present']	O14497	ARID1A	S769	Prat_966
25002506		NPQMPQYS(ph)SPQPGSALS(ph)PR	0.768996	H	C	Profiling	skin cancer	RSK1/2 RNAi + PMA (30min)@HEK293 cells	SILAC	TiO2	Orbitrap	['Present', 'Present', 'Present', 'Present', 'Present']	O14497	ARID1A	S763	Prat_966
25002506		NPQMPQYS(ph)SPQPGSALS(ph)PR	0.768996	H	C	Profiling	skin cancer	RSK1/2 RNAi + PMA (30min)@HEK293 cells	SILAC	TiO2	Orbitrap	['Present', 'Present', 'Present', 'Present', 'Present']	O14497	ARID1A	S772	Prat_966
27794612		GPS(ph)PS(ph)PVGSPASVAQSR	0.997787	H	C	Profiling	Squamous cell carcinoma	Gefitinib+FGF2@A431cell line	TMT	Fe IMAC	Q Exactive	[14.6639, 14.7973, 14.7702]	O14497	ARID1A	S696	Prat_487
27794612		GPS(ph)PS(ph)PVGSPASVAQSR	0.997787	H	C	Profiling	Squamous cell carcinoma	Gefitinib+FGF2@A431cell line	TMT	Fe IMAC	Q Exactive	[14.6639, 14.7973, 14.7702]	O14497	ARID1A	S698	Prat_487
27794612		GPS(ph)PS(ph)PVGSPASVAQSR	0.997787	H	C	Profiling	Squamous cell carcinoma	Gefitinib@A431cell line	TMT	Fe IMAC	Q Exactive	[14.916, 14.8986, 14.9637]	O14497	ARID1A	S696	Prat_485
27794612		GPS(ph)PS(ph)PVGSPASVAQSR	0.997787	H	C	Profiling	Squamous cell carcinoma	Gefitinib@A431cell line	TMT	Fe IMAC	Q Exactive	[14.916, 14.8986, 14.9637]	O14497	ARID1A	S698	Prat_485
27794612		GPS(ph)PS(ph)PVGSPASVAQSR	0.997787	H	C	Profiling	Squamous cell carcinoma	DMSO@A431cell line	TMT	Fe IMAC	Q Exactive	[14.7184, 14.8125, 14.7571, 'Na']	O14497	ARID1A	S696	Prat_304
27794612		GPS(ph)PS(ph)PVGSPASVAQSR	0.997787	H	C	Profiling	Squamous cell carcinoma	DMSO@A431cell line	TMT	Fe IMAC	Q Exactive	[14.7184, 14.8125, 14.7571, 'Na']	O14497	ARID1A	S698	Prat_304
28188228		GPS(ph)PSPVGS(ph)PASVAQSR	â‰¥75%	H	C	Profiling	Colon cancer	Vemurafenib@HCT116 cell line	SILAC	TiO2	Q-Exactive plus	[6.71785177]	O14497	ARID1A	S696	Prat_1371
28188228		GPS(ph)PSPVGS(ph)PASVAQSR	â‰¥75%	H	C	Profiling	Colon cancer	Vemurafenib@HCT116 cell line	SILAC	TiO2	Q-Exactive plus	[6.71785177]	O14497	ARID1A	S702	Prat_1371
28188228		GPS(ph)PSPVGS(ph)PASVAQSR	â‰¥75%	H	C	Profiling	Colon cancer	Vemurafenib@Colo205 cell line	SILAC	TiO2	Q-Exactive plus	[]	O14497	ARID1A	S696	Prat_1370
28188228		GPS(ph)PSPVGS(ph)PASVAQSR	â‰¥75%	H	C	Profiling	Colon cancer	Vemurafenib@Colo205 cell line	SILAC	TiO2	Q-Exactive plus	[]	O14497	ARID1A	S702	Prat_1370
29154753		NPQMPQYSS(ph)PQPGS(ph)ALSPQ	0.99	H	C	Profiling	Stimuli	Mitotic arrest@RPE-1 cell	SILAC	TiO2	Q-Exactive Plus	['Present', 'Present']	O14497	ARID1A	S764	Prat_726
29154753		NPQMPQYSS(ph)PQPGS(ph)ALSPQ	0.99	H	C	Profiling	Stimuli	Mitotic arrest@RPE-1 cell	SILAC	TiO2	Q-Exactive Plus	['Present', 'Present']	O14497	ARID1A	S769	Prat_726
29154753		SHHAPMS(ph)PGSS(ph)GGGGQPLAT	0.99	H	C	Profiling	Stimuli	Mitotic arrest@RPE-1 cell	SILAC	TiO2	Q-Exactive Plus	['Present', 'Present']	O14497	ARID1A	S363	Prat_726
29154753		SHHAPMS(ph)PGSS(ph)GGGGQPLAT	0.99	H	C	Profiling	Stimuli	Mitotic arrest@RPE-1 cell	SILAC	TiO2	Q-Exactive Plus	['Present', 'Present']	O14497	ARID1A	S367	Prat_726
30177828	PHLPGIRGPSPSPVGSPASVAQSRSGPLSPA	GPS(ph)PSPVGS(ph)PASVAQSR	0.999986	H	C	Profiling	Infection	Mock(24h)@SK-N-BE2 cells	Label free	EasyPhos	LTQ-Orbitrap XL + Orbitrap Q Exactive HF	[28.92]	O14497	ARID1A	S696	Prat_760
30177828	PHLPGIRGPSPSPVGSPASVAQSRSGPLSPA	GPS(ph)PSPVGS(ph)PASVAQSR	0.999986	H	C	Profiling	Infection	Mock(24h)@SK-N-BE2 cells	Label free	EasyPhos	LTQ-Orbitrap XL + Orbitrap Q Exactive HF	[28.92]	O14497	ARID1A	S702	Prat_760
30177828	DRGYMQRNPQMPQYSSPQPGSALSPRQPSGG	NPQMPQYSS(ph)PQPGSALS(ph)PR	0.775086	H	C	Profiling	Infection	Mock(24h)@SK-N-BE2 cells	Label free	EasyPhos	LTQ-Orbitrap XL + Orbitrap Q Exactive HF	[24.07]	O14497	ARID1A	S764	Prat_760
30177828	DRGYMQRNPQMPQYSSPQPGSALSPRQPSGG	NPQMPQYSS(ph)PQPGSALS(ph)PR	0.775086	H	C	Profiling	Infection	Mock(24h)@SK-N-BE2 cells	Label free	EasyPhos	LTQ-Orbitrap XL + Orbitrap Q Exactive HF	[24.07]	O14497	ARID1A	S772	Prat_760
30177828	PQMPQYSSPQPGSALSPRQPSGGQIHTGMGS	NPQMPQYSS(ph)PQPGSALS(ph)PR	0.920677	H	C	Profiling	Infection	Mock(24h)@SK-N-BE2 cells	Label free	EasyPhos	LTQ-Orbitrap XL + Orbitrap Q Exactive HF	[24.46]	O14497	ARID1A	S764	Prat_760
30177828	PQMPQYSSPQPGSALSPRQPSGGQIHTGMGS	NPQMPQYSS(ph)PQPGSALS(ph)PR	0.920677	H	C	Profiling	Infection	Mock(24h)@SK-N-BE2 cells	Label free	EasyPhos	LTQ-Orbitrap XL + Orbitrap Q Exactive HF	[24.46]	O14497	ARID1A	S772	Prat_760
30177828	PHLPGIRGPSPSPVGSPASVAQSRSGPLSPA	GPS(ph)PSPVGS(ph)PASVAQSR	0.999986	H	C	Profiling	Infection	Mock(48h)@SK-N-BE2 cells	Label free	EasyPhos	LTQ-Orbitrap XL + Orbitrap Q Exactive HF	[28.87]	O14497	ARID1A	S696	Prat_761
30177828	PHLPGIRGPSPSPVGSPASVAQSRSGPLSPA	GPS(ph)PSPVGS(ph)PASVAQSR	0.999986	H	C	Profiling	Infection	Mock(48h)@SK-N-BE2 cells	Label free	EasyPhos	LTQ-Orbitrap XL + Orbitrap Q Exactive HF	[28.87]	O14497	ARID1A	S702	Prat_761
30177828	DRGYMQRNPQMPQYSSPQPGSALSPRQPSGG	NPQMPQYSS(ph)PQPGSALS(ph)PR	0.775086	H	C	Profiling	Infection	Mock(48h)@SK-N-BE2 cells	Label free	EasyPhos	LTQ-Orbitrap XL + Orbitrap Q Exactive HF	[24.03]	O14497	ARID1A	S764	Prat_761
30177828	DRGYMQRNPQMPQYSSPQPGSALSPRQPSGG	NPQMPQYSS(ph)PQPGSALS(ph)PR	0.775086	H	C	Profiling	Infection	Mock(48h)@SK-N-BE2 cells	Label free	EasyPhos	LTQ-Orbitrap XL + Orbitrap Q Exactive HF	[24.03]	O14497	ARID1A	S772	Prat_761
30177828	PQMPQYSSPQPGSALSPRQPSGGQIHTGMGS	NPQMPQYSS(ph)PQPGSALS(ph)PR	0.920677	H	C	Profiling	Infection	Mock(48h)@SK-N-BE2 cells	Label free	EasyPhos	LTQ-Orbitrap XL + Orbitrap Q Exactive HF	[24.48]	O14497	ARID1A	S764	Prat_761
30177828	PQMPQYSSPQPGSALSPRQPSGGQIHTGMGS	NPQMPQYSS(ph)PQPGSALS(ph)PR	0.920677	H	C	Profiling	Infection	Mock(48h)@SK-N-BE2 cells	Label free	EasyPhos	LTQ-Orbitrap XL + Orbitrap Q Exactive HF	[24.48]	O14497	ARID1A	S772	Prat_761
30177828	PHLPGIRGPSPSPVGSPASVAQSRSGPLSPA	GPS(ph)PSPVGS(ph)PASVAQSR	0.999986	H	C	Profiling	Infection	Mock(72h)@SK-N-BE2 cells	Label free	EasyPhos	LTQ-Orbitrap XL + Orbitrap Q Exactive HF	[28.5]	O14497	ARID1A	S696	Prat_763
30177828	PHLPGIRGPSPSPVGSPASVAQSRSGPLSPA	GPS(ph)PSPVGS(ph)PASVAQSR	0.999986	H	C	Profiling	Infection	Mock(72h)@SK-N-BE2 cells	Label free	EasyPhos	LTQ-Orbitrap XL + Orbitrap Q Exactive HF	[28.5]	O14497	ARID1A	S702	Prat_763
30177828	DRGYMQRNPQMPQYSSPQPGSALSPRQPSGG	NPQMPQYSS(ph)PQPGSALS(ph)PR	0.775086	H	C	Profiling	Infection	Mock(72h)@SK-N-BE2 cells	Label free	EasyPhos	LTQ-Orbitrap XL + Orbitrap Q Exactive HF	[23.41]	O14497	ARID1A	S764	Prat_763
30177828	DRGYMQRNPQMPQYSSPQPGSALSPRQPSGG	NPQMPQYSS(ph)PQPGSALS(ph)PR	0.775086	H	C	Profiling	Infection	Mock(72h)@SK-N-BE2 cells	Label free	EasyPhos	LTQ-Orbitrap XL + Orbitrap Q Exactive HF	[23.41]	O14497	ARID1A	S772	Prat_763
30177828	PQMPQYSSPQPGSALSPRQPSGGQIHTGMGS	NPQMPQYSS(ph)PQPGSALS(ph)PR	0.920677	H	C	Profiling	Infection	Mock(72h)@SK-N-BE2 cells	Label free	EasyPhos	LTQ-Orbitrap XL + Orbitrap Q Exactive HF	[24.21]	O14497	ARID1A	S764	Prat_763
30177828	PQMPQYSSPQPGSALSPRQPSGGQIHTGMGS	NPQMPQYSS(ph)PQPGSALS(ph)PR	0.920677	H	C	Profiling	Infection	Mock(72h)@SK-N-BE2 cells	Label free	EasyPhos	LTQ-Orbitrap XL + Orbitrap Q Exactive HF	[24.21]	O14497	ARID1A	S772	Prat_763
30177828	PHLPGIRGPSPSPVGSPASVAQSRSGPLSPA	GPS(ph)PSPVGS(ph)PASVAQSR	0.999986	H	C	Profiling	Infection	ZIKV(24h)@SK-N-BE2 cells	Label free	EasyPhos	LTQ-Orbitrap XL + Orbitrap Q Exactive HF	[28.27]	O14497	ARID1A	S696	Prat_1392
30177828	PHLPGIRGPSPSPVGSPASVAQSRSGPLSPA	GPS(ph)PSPVGS(ph)PASVAQSR	0.999986	H	C	Profiling	Infection	ZIKV(24h)@SK-N-BE2 cells	Label free	EasyPhos	LTQ-Orbitrap XL + Orbitrap Q Exactive HF	[28.27]	O14497	ARID1A	S702	Prat_1392
30177828	DRGYMQRNPQMPQYSSPQPGSALSPRQPSGG	NPQMPQYSS(ph)PQPGSALS(ph)PR	0.775086	H	C	Profiling	Infection	ZIKV(24h)@SK-N-BE2 cells	Label free	EasyPhos	LTQ-Orbitrap XL + Orbitrap Q Exactive HF	[23.69]	O14497	ARID1A	S764	Prat_1392
30177828	DRGYMQRNPQMPQYSSPQPGSALSPRQPSGG	NPQMPQYSS(ph)PQPGSALS(ph)PR	0.775086	H	C	Profiling	Infection	ZIKV(24h)@SK-N-BE2 cells	Label free	EasyPhos	LTQ-Orbitrap XL + Orbitrap Q Exactive HF	[23.69]	O14497	ARID1A	S772	Prat_1392
30177828	PQMPQYSSPQPGSALSPRQPSGGQIHTGMGS	NPQMPQYSS(ph)PQPGSALS(ph)PR	0.920677	H	C	Profiling	Infection	ZIKV(24h)@SK-N-BE2 cells	Label free	EasyPhos	LTQ-Orbitrap XL + Orbitrap Q Exactive HF	[24.23]	O14497	ARID1A	S764	Prat_1392
30177828	PQMPQYSSPQPGSALSPRQPSGGQIHTGMGS	NPQMPQYSS(ph)PQPGSALS(ph)PR	0.920677	H	C	Profiling	Infection	ZIKV(24h)@SK-N-BE2 cells	Label free	EasyPhos	LTQ-Orbitrap XL + Orbitrap Q Exactive HF	[24.23]	O14497	ARID1A	S772	Prat_1392
30177828	PHLPGIRGPSPSPVGSPASVAQSRSGPLSPA	GPS(ph)PSPVGS(ph)PASVAQSR	0.999986	H	C	Profiling	Infection	ZIKV(48h)@SK-N-BE2 cells	Label free	EasyPhos	LTQ-Orbitrap XL + Orbitrap Q Exactive HF	[28.03]	O14497	ARID1A	S696	Prat_1393
30177828	PHLPGIRGPSPSPVGSPASVAQSRSGPLSPA	GPS(ph)PSPVGS(ph)PASVAQSR	0.999986	H	C	Profiling	Infection	ZIKV(48h)@SK-N-BE2 cells	Label free	EasyPhos	LTQ-Orbitrap XL + Orbitrap Q Exactive HF	[28.03]	O14497	ARID1A	S702	Prat_1393
30177828	DRGYMQRNPQMPQYSSPQPGSALSPRQPSGG	NPQMPQYSS(ph)PQPGSALS(ph)PR	0.775086	H	C	Profiling	Infection	ZIKV(48h)@SK-N-BE2 cells	Label free	EasyPhos	LTQ-Orbitrap XL + Orbitrap Q Exactive HF	[23.5]	O14497	ARID1A	S764	Prat_1393
30177828	DRGYMQRNPQMPQYSSPQPGSALSPRQPSGG	NPQMPQYSS(ph)PQPGSALS(ph)PR	0.775086	H	C	Profiling	Infection	ZIKV(48h)@SK-N-BE2 cells	Label free	EasyPhos	LTQ-Orbitrap XL + Orbitrap Q Exactive HF	[23.5]	O14497	ARID1A	S772	Prat_1393
30177828	PQMPQYSSPQPGSALSPRQPSGGQIHTGMGS	NPQMPQYSS(ph)PQPGSALS(ph)PR	0.920677	H	C	Profiling	Infection	ZIKV(48h)@SK-N-BE2 cells	Label free	EasyPhos	LTQ-Orbitrap XL + Orbitrap Q Exactive HF	[23.72]	O14497	ARID1A	S764	Prat_1393
30177828	PQMPQYSSPQPGSALSPRQPSGGQIHTGMGS	NPQMPQYSS(ph)PQPGSALS(ph)PR	0.920677	H	C	Profiling	Infection	ZIKV(48h)@SK-N-BE2 cells	Label free	EasyPhos	LTQ-Orbitrap XL + Orbitrap Q Exactive HF	[23.72]	O14497	ARID1A	S772	Prat_1393
30177828	PHLPGIRGPSPSPVGSPASVAQSRSGPLSPA	GPS(ph)PSPVGS(ph)PASVAQSR	0.999986	H	C	Profiling	Infection	ZIKV(72h)@SK-N-BE2 cells	Label free	EasyPhos	LTQ-Orbitrap XL + Orbitrap Q Exactive HF	[27.72]	O14497	ARID1A	S696	Prat_1394
30177828	PHLPGIRGPSPSPVGSPASVAQSRSGPLSPA	GPS(ph)PSPVGS(ph)PASVAQSR	0.999986	H	C	Profiling	Infection	ZIKV(72h)@SK-N-BE2 cells	Label free	EasyPhos	LTQ-Orbitrap XL + Orbitrap Q Exactive HF	[27.72]	O14497	ARID1A	S702	Prat_1394
30177828	DRGYMQRNPQMPQYSSPQPGSALSPRQPSGG	NPQMPQYSS(ph)PQPGSALS(ph)PR	0.775086	H	C	Profiling	Infection	ZIKV(72h)@SK-N-BE2 cells	Label free	EasyPhos	LTQ-Orbitrap XL + Orbitrap Q Exactive HF	[22.69]	O14497	ARID1A	S764	Prat_1394
30177828	DRGYMQRNPQMPQYSSPQPGSALSPRQPSGG	NPQMPQYSS(ph)PQPGSALS(ph)PR	0.775086	H	C	Profiling	Infection	ZIKV(72h)@SK-N-BE2 cells	Label free	EasyPhos	LTQ-Orbitrap XL + Orbitrap Q Exactive HF	[22.69]	O14497	ARID1A	S772	Prat_1394
30177828	PQMPQYSSPQPGSALSPRQPSGGQIHTGMGS	NPQMPQYSS(ph)PQPGSALS(ph)PR	0.920677	H	C	Profiling	Infection	ZIKV(72h)@SK-N-BE2 cells	Label free	EasyPhos	LTQ-Orbitrap XL + Orbitrap Q Exactive HF	[23.62]	O14497	ARID1A	S764	Prat_1394
30177828	PQMPQYSSPQPGSALSPRQPSGGQIHTGMGS	NPQMPQYSS(ph)PQPGSALS(ph)PR	0.920677	H	C	Profiling	Infection	ZIKV(72h)@SK-N-BE2 cells	Label free	EasyPhos	LTQ-Orbitrap XL + Orbitrap Q Exactive HF	[23.62]	O14497	ARID1A	S772	Prat_1394
31350469		GPS(ph)PS(ph)PVGSPASVAQSR	Class 1	H	C	Profiling	Skin cancer	Dabrafenib@A375 cell line	SILAC	TiO2	Q Exactive	[-0.21858, -0.29988, -0.45609]	O14497	ARID1A	S696	Prat_236
31350469		GPS(ph)PS(ph)PVGSPASVAQSR	Class 1	H	C	Profiling	Skin cancer	Dabrafenib@A375 cell line	SILAC	TiO2	Q Exactive	[-0.21858, -0.29988, -0.45609]	O14497	ARID1A	S698	Prat_236
31350469		GPS(ph)PS(ph)PVGS(ph)PASVAQSR	Class 1	H	C	Profiling	Skin cancer	Dabrafenib@A375 cell line	SILAC	TiO2	Q Exactive	[0.01161, -0.22145, -0.35238]	O14497	ARID1A	S696	Prat_236
31350469		GPS(ph)PS(ph)PVGS(ph)PASVAQSR	Class 1	H	C	Profiling	Skin cancer	Dabrafenib@A375 cell line	SILAC	TiO2	Q Exactive	[0.01161, -0.22145, -0.35238]	O14497	ARID1A	S698	Prat_236
31350469		GPS(ph)PS(ph)PVGS(ph)PASVAQSR	Class 1	H	C	Profiling	Skin cancer	Dabrafenib@A375 cell line	SILAC	TiO2	Q Exactive	[0.01161, -0.22145, -0.35238]	O14497	ARID1A	S702	Prat_236
31350469		GPS(ph)PSPVGS(ph)PASVAQSR	Class 1	H	C	Profiling	Skin cancer	Dabrafenib@A375 cell line	SILAC	TiO2	Q Exactive	[-0.34366, -0.46218, -0.49608]	O14497	ARID1A	S696	Prat_236
31350469		GPS(ph)PSPVGS(ph)PASVAQSR	Class 1	H	C	Profiling	Skin cancer	Dabrafenib@A375 cell line	SILAC	TiO2	Q Exactive	[-0.34366, -0.46218, -0.49608]	O14497	ARID1A	S702	Prat_236
31350469		GPS(ph)PS(ph)PVGSPASVAQSR	Class 1	H	C	Profiling	Skin cancer	SCH772984@A375 cell line	SILAC	TiO2	Q Exactive	[-0.19912, -0.3078, -0.05696]	O14497	ARID1A	S696	Prat_1037
31350469		GPS(ph)PS(ph)PVGSPASVAQSR	Class 1	H	C	Profiling	Skin cancer	SCH772984@A375 cell line	SILAC	TiO2	Q Exactive	[-0.19912, -0.3078, -0.05696]	O14497	ARID1A	S698	Prat_1037
31350469		GPS(ph)PS(ph)PVGS(ph)PASVAQSR	Class 1	H	C	Profiling	Skin cancer	SCH772984@A375 cell line	SILAC	TiO2	Q Exactive	[0.0, -0.2512, 0.0]	O14497	ARID1A	S696	Prat_1037
31350469		GPS(ph)PS(ph)PVGS(ph)PASVAQSR	Class 1	H	C	Profiling	Skin cancer	SCH772984@A375 cell line	SILAC	TiO2	Q Exactive	[0.0, -0.2512, 0.0]	O14497	ARID1A	S698	Prat_1037
31350469		GPS(ph)PS(ph)PVGS(ph)PASVAQSR	Class 1	H	C	Profiling	Skin cancer	SCH772984@A375 cell line	SILAC	TiO2	Q Exactive	[0.0, -0.2512, 0.0]	O14497	ARID1A	S702	Prat_1037
31350469		GPS(ph)PSPVGS(ph)PASVAQSR	Class 1	H	C	Profiling	Skin cancer	SCH772984@A375 cell line	SILAC	TiO2	Q Exactive	[-0.02819, -0.35977, 0.0]	O14497	ARID1A	S696	Prat_1037
31350469		GPS(ph)PSPVGS(ph)PASVAQSR	Class 1	H	C	Profiling	Skin cancer	SCH772984@A375 cell line	SILAC	TiO2	Q Exactive	[-0.02819, -0.35977, 0.0]	O14497	ARID1A	S702	Prat_1037
31350469		GPS(ph)PS(ph)PVGSPASVAQSR	Class 1	H	C	Profiling	Skin cancer	Trametinib@A375 cell line	SILAC	TiO2	Q Exactive	[-0.16924, -0.22077, -0.13968]	O14497	ARID1A	S696	Prat_1226
31350469		GPS(ph)PS(ph)PVGSPASVAQSR	Class 1	H	C	Profiling	Skin cancer	Trametinib@A375 cell line	SILAC	TiO2	Q Exactive	[-0.16924, -0.22077, -0.13968]	O14497	ARID1A	S698	Prat_1226
31350469		GPS(ph)PS(ph)PVGS(ph)PASVAQSR	Class 1	H	C	Profiling	Skin cancer	Trametinib@A375 cell line	SILAC	TiO2	Q Exactive	[-0.09827, -0.1805, -0.11394]	O14497	ARID1A	S696	Prat_1226
31350469		GPS(ph)PS(ph)PVGS(ph)PASVAQSR	Class 1	H	C	Profiling	Skin cancer	Trametinib@A375 cell line	SILAC	TiO2	Q Exactive	[-0.09827, -0.1805, -0.11394]	O14497	ARID1A	S698	Prat_1226
31350469		GPS(ph)PS(ph)PVGS(ph)PASVAQSR	Class 1	H	C	Profiling	Skin cancer	Trametinib@A375 cell line	SILAC	TiO2	Q Exactive	[-0.09827, -0.1805, -0.11394]	O14497	ARID1A	S702	Prat_1226
31350469		GPS(ph)PSPVGS(ph)PASVAQSR	Class 1	H	C	Profiling	Skin cancer	Trametinib@A375 cell line	SILAC	TiO2	Q Exactive	[-0.18933, -0.22602, -0.21389]	O14497	ARID1A	S696	Prat_1226
31350469		GPS(ph)PSPVGS(ph)PASVAQSR	Class 1	H	C	Profiling	Skin cancer	Trametinib@A375 cell line	SILAC	TiO2	Q Exactive	[-0.18933, -0.22602, -0.21389]	O14497	ARID1A	S702	Prat_1226
31350469		SHHAPMS(ph)PGSSGGGGQPLART(ph)PQPSSPMDQMGK	Class 1	H	C	Profiling	Skin cancer	Trametinib@A375 cell line	SILAC	TiO2	Q Exactive	[0.14137, 0.0, 0.0]	O14497	ARID1A	S363	Prat_1226
31350469		SHHAPMS(ph)PGSSGGGGQPLART(ph)PQPSSPMDQMGK	Class 1	H	C	Profiling	Skin cancer	Trametinib@A375 cell line	SILAC	TiO2	Q Exactive	[0.14137, 0.0, 0.0]	O14497	ARID1A	T377	Prat_1226
36645220		GPS(ph)PSPVGS(ph)PASVAQSR	0.985138	H	C	Profiling	Esophageal squamous cell carcinoma	DMSO@KYSE150 cells_36645220	Not mentioned	IMAC	Not mentioned	[0.703812316715543, 0.792706333973129, 0.967381174277726]	O14497	ARID1A	S696	Prat_344
36645220		GPS(ph)PSPVGS(ph)PASVAQSR	0.985138	H	C	Profiling	Esophageal squamous cell carcinoma	DMSO@KYSE150 cells_36645220	Not mentioned	IMAC	Not mentioned	[0.703812316715543, 0.792706333973129, 0.967381174277726]	O14497	ARID1A	S702	Prat_344
36645220		GPS(ph)PSPVGS(ph)PASVAQSR	0.985138	H	C	Profiling	Esophageal squamous cell carcinoma	Daurisoline@KYSE150 cells	Not mentioned	IMAC	Not mentioned	[1.34791666666667]	O14497	ARID1A	S696	Prat_245
36645220		GPS(ph)PSPVGS(ph)PASVAQSR	0.985138	H	C	Profiling	Esophageal squamous cell carcinoma	Daurisoline@KYSE150 cells	Not mentioned	IMAC	Not mentioned	[1.34791666666667]	O14497	ARID1A	S702	Prat_245
20873877	PGIRGPSPSPVGS	GPS(ph)PSPVGSPASVAQSR	0.9035	H	C	Profiling	No Disease	Collisional induced dissociation-CID1@HeLa S3 cells	Label free	TiO2	LTQ-Orbitrap Velos instrument	[117610.0]	O14497	ARID1A	S696	Prat_189
20873877	RFSKVSSPAPMEG	VSS(ph)PAPMEGGEEEEELLGPK	0.98403	H	C	Profiling	No Disease	Collisional induced dissociation-CID1@HeLa S3 cells	Label free	TiO2	LTQ-Orbitrap Velos instrument	[834980.0]	O14497	ARID1A	S1755	Prat_189
20873877	RTSPSKSPFLHSG	TS(ph)PSKS(ph)PFLHSGMK	0.875445	H	C	Profiling	No Disease	High collision dissociation fragment-HCD2@HeLa S3 cells	Label free	TiO2	LTQ-Orbitrap Velos instrument	[1122000.0]	O14497	ARID1A	S1604	Prat_538
21406692	SHHAPMSPGSSGGGGQPLAR	SHHAPMSPGS(ph)SGGGGQPLAR	0.87	H	C	Profiling	no disease	NCM(1h)@HUES9 cell	Label free	TiO2	Q Exactive HF	['Presnt']	O14497	ARID1A	S366	Prat_778
21406692	SHHAPMSPGSSGGGGQPLAR	SHHAPMSPGS(ph)SGGGGQPLAR	0.87	H	C	Profiling	no disease	NCM(24h)@HUES9 cell	Label free	TiO2	Q Exactive HF	['Presnt']	O14497	ARID1A	S366	Prat_779
21406692	SHHAPMSPGSSGGGGQPLAR	SHHAPMSPGS(ph)SGGGGQPLAR	0.87	H	C	Profiling	no disease	NCM(6h)@HUES9 cell	Label free	TiO2	Q Exactive HF	['Presnt']	O14497	ARID1A	S366	Prat_781
21406692	SHHAPMSPGSSGGGGQPLAR	SHHAPMSPGS(ph)SGGGGQPLAR	0.87	H	C	Profiling	no disease	PMA(1h)@HUES9 cell	Label free	TiO2	Q Exactive HF	['Present']	O14497	ARID1A	S366	Prat_908
21406692	SHHAPMSPGSSGGGGQPLAR	SHHAPMSPGS(ph)SGGGGQPLAR	0.87	H	C	Profiling	no disease	PMA(24h)@HUES9 cell	Label free	TiO2	Q Exactive HF	['Present']	O14497	ARID1A	S366	Prat_909
21406692	SHHAPMSPGSSGGGGQPLAR	SHHAPMSPGS(ph)SGGGGQPLAR	0.87	H	C	Profiling	no disease	PMA(30min)@HUES9 cell	Label free	TiO2	Q Exactive HF	['Present']	O14497	ARID1A	S366	Prat_911
21406692	SHHAPMSPGSSGGGGQPLAR	SHHAPMSPGS(ph)SGGGGQPLAR	0.87	H	C	Profiling	no disease	PMA(6h)@HUES9 cell	Label free	TiO2	Q Exactive HF	['Present']	O14497	ARID1A	S366	Prat_915
22424773	SHHAPMSPGSSGG	SHHAPMS(ph)PGSSGGGGQPLAR	0.995556	H	C	Profiling	DNA damage response	Etoposide(24h)@U2OS cells	SILAC	TiO2	LTQ Orbitrap	['Present', 'Present', 'Present', 'Present']	O14497	ARID1A	S363	Prat_453
22424773	ARTPQPSSPMDQM	TPQPS(ph)SPMDQMGK	0.864729	H	C	Profiling	DNA damage response	Etoposide(24h)@U2OS cells	SILAC	TiO2	LTQ Orbitrap	['Present', 'Present', 'Present', 'Present']	O14497	ARID1A	S381	Prat_453
22424773	GQPLARTPQPSSP	T(ph)PQPSSPMDQMGK	0.988157	H	C	Profiling	DNA damage response	Etoposide(24h)@U2OS cells	SILAC	TiO2	LTQ Orbitrap	['Present', 'Present', 'Present', 'Present']	O14497	ARID1A	T377	Prat_453
22424773	RTPQPSSPMDQMG	TPQPSS(ph)PMDQMGK	0.994514	H	C	Profiling	DNA damage response	IR(1h)@U2OS cells	SILAC	TiO2	LTQ Orbitrap	['Present', 'Present', 'Present', 'Present']	O14497	ARID1A	S382	Prat_635
22424773	VTTAEGTPGTTDQ	HVTTAEGT(ph)PGTTDQEGPPPDGPPEK	0.955684	H	C	Profiling	DNA damage response	IR(1h)@U2OS cells	SILAC	TiO2	LTQ Orbitrap	['Present', 'Present', 'Present', 'Present']	O14497	ARID1A	T1888	Prat_635
22424773	RTPQPSSPMDQMG	TPQPSS(ph)PMDQMGK	0.994514	H	C	Profiling	DNA damage response	DMSO (IR study)@U2OS cells	SILAC	TiO2	LTQ Orbitrap	['Present', 'Present', 'Present', 'Present']	O14497	ARID1A	S382	Prat_269
22424773	VTTAEGTPGTTDQ	HVTTAEGT(ph)PGTTDQEGPPPDGPPEK	0.955684	H	C	Profiling	DNA damage response	DMSO (IR study)@U2OS cells	SILAC	TiO2	LTQ Orbitrap	['Present', 'Present', 'Present', 'Present']	O14497	ARID1A	T1888	Prat_269
22424773	SHHAPMSPGSSGG	SHHAPMS(ph)PGSSGGGGQPLAR	0.995556	H	C	Profiling	DNA damage response	DMSO@U2OS cells_22424773	SILAC	TiO2	LTQ Orbitrap	['Present', 'Present', 'Present', 'Present']	O14497	ARID1A	S363	Prat_377
22424773	ARTPQPSSPMDQM	TPQPS(ph)SPMDQMGK	0.864729	H	C	Profiling	DNA damage response	DMSO@U2OS cells_22424773	SILAC	TiO2	LTQ Orbitrap	['Present', 'Present', 'Present', 'Present']	O14497	ARID1A	S381	Prat_377
22424773	GQPLARTPQPSSP	T(ph)PQPSSPMDQMGK	0.988157	H	C	Profiling	DNA damage response	DMSO@U2OS cells_22424773	SILAC	TiO2	LTQ Orbitrap	['Present', 'Present', 'Present', 'Present']	O14497	ARID1A	T377	Prat_377
23836654	SNSVGIQDAFNDGSDSTFQKR	S(ph)NSVGIQDAFNDGSDSTFQKR	0.783	H	C	Profiling	Lung cancer	sh-TBK1@A549 cell line	SILAC	IMAC	LTQ-Orbitrap	['Present', 'Present', 'Present', 'Present']	O14497	ARID1A	S1182	Prat_1082
23836654	TLLDPGRFSK	TLLDPGRFS(ph)K	0.999	H	C	Profiling	Lung cancer	sh-TBK1@A549 cell line	SILAC	IMAC	LTQ-Orbitrap	['Present', 'Present', 'Present', 'Present']	O14497	ARID1A	S1751	Prat_1082
23836654	SNSVGIQDAFNDGSDSTFQKR	S(ph)NSVGIQDAFNDGSDSTFQKR	0.783	H	C	Profiling	Lung cancer	Untreated@A549 cell line	SILAC	IMAC	LTQ-Orbitrap	['Present', 'Present', 'Present', 'Present']	O14497	ARID1A	S1182	Prat_1317
23836654	TLLDPGRFSK	TLLDPGRFS(ph)K	0.999	H	C	Profiling	Lung cancer	Untreated@A549 cell line	SILAC	IMAC	LTQ-Orbitrap	['Present', 'Present', 'Present', 'Present']	O14497	ARID1A	S1751	Prat_1317
23898821	SRSGPLSPAAVPG		>75%	H	C	Profiling	Lung cancer	Untreated@H3122 cell line	SILAC	IMAC	Q Exactive	['Present']	O14497	ARID1A	S715	Prat_1322
23898821	MPPRPPSGQSDSI		>75%	H	C	Profiling	Lung cancer	Untreated@H3122 cell line	SILAC	IMAC	Q Exactive	['Present']	O14497	ARID1A	S730	Prat_1322
23898821	GQPLARTPQPSSP		>75%	H	C	Profiling	Lung cancer	Untreated@H3122 cell line	SILAC	IMAC	Q Exactive	['Present']	O14497	ARID1A	T377	Prat_1322
23898821	IRGPSPSPVGSPA		>75%	H	C	Profiling	Lung cancer	Untreated@H3122 cell line	SILAC	IMAC	Q Exactive	['Present']	O14497	ARID1A	S698	Prat_1322
23898821	GMSRSNSVGIQDA		>75%	H	C	Profiling	Lung cancer	Untreated@H3122 cell line	SILAC	IMAC	Q Exactive	['Present']	O14497	ARID1A	S1184	Prat_1322
23898821	RTPQPSSPMDQMG		>75%	H	C	Profiling	Lung cancer	Untreated@H3122 cell line	SILAC	IMAC	Q Exactive	['Present']	O14497	ARID1A	S382	Prat_1322
23898821	KFPFGISPAQSHR		>75%	H	C	Profiling	Lung cancer	Untreated@H3122 cell line	mTRAQ	IMAC	Q Exactive	['Present']	O14497	ARID1A	S1944	Prat_1322
23898821	PGIRGPSPSPVGS		>75%	H	C	Profiling	Lung cancer	Untreated@H3122 cell line	mTRAQ	IMAC	Q Exactive	['Present']	O14497	ARID1A	S696	Prat_1322
23898821	SPSPVGSPASVAQ		>75%	H	C	Profiling	Lung cancer	Untreated@H3122 cell line	mTRAQ	IMAC	Q Exactive	['Present']	O14497	ARID1A	S702	Prat_1322
23898821	SHHAPMSPGSSGG		>75%	H	C	Profiling	Lung cancer	Untreated@H3122 cell line	mTRAQ	IMAC	Q Exactive	['Present']	O14497	ARID1A	S363	Prat_1322
23898821	RTSPSKSPFLHSG		>75%	H	C	Profiling	Lung cancer	Untreated@H3122 cell line	mTRAQ	IMAC	Q Exactive	['Present']	O14497	ARID1A	S1604	Prat_1322
23898821	LDPGRFSKVSSPA		>75%	H	C	Profiling	Lung cancer	Untreated@H3122 cell line	mTRAQ	IMAC	Q Exactive	['Present']	O14497	ARID1A	S1751	Prat_1322
23898821	VTTAEGTPGTTDQ		>75%	H	C	Profiling	Lung cancer	Untreated@H3122 cell line	mTRAQ	IMAC	Q Exactive	['Present']	O14497	ARID1A	T1888	Prat_1322
23898821	QKRNSMTPNPGYQ		>75%	H	C	Profiling	Lung cancer	Untreated@H3122 cell line	mTRAQ	IMAC	Q Exactive	['Present']	O14497	ARID1A	T1206	Prat_1322
23898821	SRSGPLSPAAVPG		>75%	H	C	Profiling	Lung cancer	Untreated@H3122 cell line	mTRAQ	IMAC	Q Exactive	['Present']	O14497	ARID1A	S715	Prat_1322
23898821	MPPRPPSGQSDSI		>75%	H	C	Profiling	Lung cancer	Untreated@H3122 cell line	mTRAQ	IMAC	Q Exactive	['Present']	O14497	ARID1A	S730	Prat_1322
23898821	GQPLARTPQPSSP		>75%	H	C	Profiling	Lung cancer	Untreated@H3122 cell line	mTRAQ	IMAC	Q Exactive	['Present']	O14497	ARID1A	T377	Prat_1322
23898821	IRGPSPSPVGSPA		>75%	H	C	Profiling	Lung cancer	Untreated@H3122 cell line	mTRAQ	IMAC	Q Exactive	['Present']	O14497	ARID1A	S698	Prat_1322
23898821	GMSRSNSVGIQDA		>75%	H	C	Profiling	Lung cancer	Untreated@H3122 cell line	mTRAQ	IMAC	Q Exactive	['Present']	O14497	ARID1A	S1184	Prat_1322
23898821	RTPQPSSPMDQMG		>75%	H	C	Profiling	Lung cancer	Untreated@H3122 cell line	mTRAQ	IMAC	Q Exactive	['Present']	O14497	ARID1A	S382	Prat_1322
23898821	KFPFGISPAQSHR		>75%	H	C	Profiling	Lung cancer	Untreated@H3122 cell line	SILAC	IMAC	Q Exactive	['Present']	O14497	ARID1A	S1944	Prat_1322
23898821	PGIRGPSPSPVGS		>75%	H	C	Profiling	Lung cancer	Untreated@H3122 cell line	SILAC	IMAC	Q Exactive	['Present']	O14497	ARID1A	S696	Prat_1322
23898821	SPSPVGSPASVAQ		>75%	H	C	Profiling	Lung cancer	Untreated@H3122 cell line	SILAC	IMAC	Q Exactive	['Present']	O14497	ARID1A	S702	Prat_1322
23898821	SHHAPMSPGSSGG		>75%	H	C	Profiling	Lung cancer	Untreated@H3122 cell line	SILAC	IMAC	Q Exactive	['Present']	O14497	ARID1A	S363	Prat_1322
23898821	RTSPSKSPFLHSG		>75%	H	C	Profiling	Lung cancer	Untreated@H3122 cell line	SILAC	IMAC	Q Exactive	['Present']	O14497	ARID1A	S1604	Prat_1322
23898821	LDPGRFSKVSSPA		>75%	H	C	Profiling	Lung cancer	Untreated@H3122 cell line	SILAC	IMAC	Q Exactive	['Present']	O14497	ARID1A	S1751	Prat_1322
23898821	VTTAEGTPGTTDQ		>75%	H	C	Profiling	Lung cancer	Untreated@H3122 cell line	SILAC	IMAC	Q Exactive	['Present']	O14497	ARID1A	T1888	Prat_1322
23898821	QKRNSMTPNPGYQ		>75%	H	C	Profiling	Lung cancer	Untreated@H3122 cell line	SILAC	IMAC	Q Exactive	['Present']	O14497	ARID1A	T1206	Prat_1322
23898821	RTSPSKSPFLHSG	S(ph)PFLHSGMK	0.999599	H	C	Profiling	Lung cancer	Crizotinib@H3122 cell line	mTRAQ	IMAC	Q Exactive	[]	O14497	ARID1A	S1604	Prat_207
23898821	KFPFGISPAQSHR		>75%	H	C	Profiling	Lung cancer	Crizotinib@H3122 cell line	mTRAQ	IMAC	Q Exactive	['Present']	O14497	ARID1A	S1944	Prat_207
23898821	PGIRGPSPSPVGS		>75%	H	C	Profiling	Lung cancer	Crizotinib@H3122 cell line	mTRAQ	IMAC	Q Exactive	['Present']	O14497	ARID1A	S696	Prat_207
23898821	SPSPVGSPASVAQ		>75%	H	C	Profiling	Lung cancer	Crizotinib@H3122 cell line	mTRAQ	IMAC	Q Exactive	['Present']	O14497	ARID1A	S702	Prat_207
23898821	SHHAPMSPGSSGG		>75%	H	C	Profiling	Lung cancer	Crizotinib@H3122 cell line	mTRAQ	IMAC	Q Exactive	['Present']	O14497	ARID1A	S363	Prat_207
23898821	RTSPSKSPFLHSG		>75%	H	C	Profiling	Lung cancer	Crizotinib@H3122 cell line	mTRAQ	IMAC	Q Exactive	['Present']	O14497	ARID1A	S1604	Prat_207
23898821	LDPGRFSKVSSPA		>75%	H	C	Profiling	Lung cancer	Crizotinib@H3122 cell line	mTRAQ	IMAC	Q Exactive	['Present']	O14497	ARID1A	S1751	Prat_207
23898821	VTTAEGTPGTTDQ		>75%	H	C	Profiling	Lung cancer	Crizotinib@H3122 cell line	mTRAQ	IMAC	Q Exactive	['Present']	O14497	ARID1A	T1888	Prat_207
23898821	QKRNSMTPNPGYQ		>75%	H	C	Profiling	Lung cancer	Crizotinib@H3122 cell line	mTRAQ	IMAC	Q Exactive	['Present']	O14497	ARID1A	T1206	Prat_207
23898821	SRSGPLSPAAVPG		>75%	H	C	Profiling	Lung cancer	Crizotinib@H3122 cell line	mTRAQ	IMAC	Q Exactive	['Present']	O14497	ARID1A	S715	Prat_207
23898821	MPPRPPSGQSDSI		>75%	H	C	Profiling	Lung cancer	Crizotinib@H3122 cell line	mTRAQ	IMAC	Q Exactive	['Present']	O14497	ARID1A	S730	Prat_207
23898821	GQPLARTPQPSSP		>75%	H	C	Profiling	Lung cancer	Crizotinib@H3122 cell line	mTRAQ	IMAC	Q Exactive	['Present']	O14497	ARID1A	T377	Prat_207
23898821	IRGPSPSPVGSPA		>75%	H	C	Profiling	Lung cancer	Crizotinib@H3122 cell line	mTRAQ	IMAC	Q Exactive	['Present']	O14497	ARID1A	S698	Prat_207
23898821	GMSRSNSVGIQDA		>75%	H	C	Profiling	Lung cancer	Crizotinib@H3122 cell line	mTRAQ	IMAC	Q Exactive	['Present']	O14497	ARID1A	S1184	Prat_207
23898821	RTPQPSSPMDQMG		>75%	H	C	Profiling	Lung cancer	Crizotinib@H3122 cell line	mTRAQ	IMAC	Q Exactive	['Present']	O14497	ARID1A	S382	Prat_207
23898821	KFPFGISPAQSHR		>75%	H	C	Profiling	Lung cancer	Crizotinib@H3122 cell line	SILAC	IMAC	Q Exactive	['Present']	O14497	ARID1A	S1944	Prat_207
23898821	PGIRGPSPSPVGS		>75%	H	C	Profiling	Lung cancer	Crizotinib@H3122 cell line	SILAC	IMAC	Q Exactive	['Present']	O14497	ARID1A	S696	Prat_207
23898821	SPSPVGSPASVAQ		>75%	H	C	Profiling	Lung cancer	Crizotinib@H3122 cell line	SILAC	IMAC	Q Exactive	['Present']	O14497	ARID1A	S702	Prat_207
23898821	SHHAPMSPGSSGG		>75%	H	C	Profiling	Lung cancer	Crizotinib@H3122 cell line	SILAC	IMAC	Q Exactive	['Present']	O14497	ARID1A	S363	Prat_207
23898821	RTSPSKSPFLHSG		>75%	H	C	Profiling	Lung cancer	Crizotinib@H3122 cell line	SILAC	IMAC	Q Exactive	['Present']	O14497	ARID1A	S1604	Prat_207
23898821	LDPGRFSKVSSPA		>75%	H	C	Profiling	Lung cancer	Crizotinib@H3122 cell line	SILAC	IMAC	Q Exactive	['Present']	O14497	ARID1A	S1751	Prat_207
23898821	VTTAEGTPGTTDQ		>75%	H	C	Profiling	Lung cancer	Crizotinib@H3122 cell line	SILAC	IMAC	Q Exactive	['Present']	O14497	ARID1A	T1888	Prat_207
23898821	QKRNSMTPNPGYQ		>75%	H	C	Profiling	Lung cancer	Crizotinib@H3122 cell line	SILAC	IMAC	Q Exactive	['Present']	O14497	ARID1A	T1206	Prat_207
23898821	SRSGPLSPAAVPG		>75%	H	C	Profiling	Lung cancer	Crizotinib@H3122 cell line	SILAC	IMAC	Q Exactive	['Present']	O14497	ARID1A	S715	Prat_207
23898821	MPPRPPSGQSDSI		>75%	H	C	Profiling	Lung cancer	Crizotinib@H3122 cell line	SILAC	IMAC	Q Exactive	['Present']	O14497	ARID1A	S730	Prat_207
23898821	GQPLARTPQPSSP		>75%	H	C	Profiling	Lung cancer	Crizotinib@H3122 cell line	SILAC	IMAC	Q Exactive	['Present']	O14497	ARID1A	T377	Prat_207
23898821	IRGPSPSPVGSPA		>75%	H	C	Profiling	Lung cancer	Crizotinib@H3122 cell line	SILAC	IMAC	Q Exactive	['Present']	O14497	ARID1A	S698	Prat_207
23898821	GMSRSNSVGIQDA		>75%	H	C	Profiling	Lung cancer	Crizotinib@H3122 cell line	SILAC	IMAC	Q Exactive	['Present']	O14497	ARID1A	S1184	Prat_207
23898821	RTPQPSSPMDQMG		>75%	H	C	Profiling	Lung cancer	Crizotinib@H3122 cell line	SILAC	IMAC	Q Exactive	['Present']	O14497	ARID1A	S382	Prat_207
24144214	SHHAPMSPGSSGGGGQPLAR	SHHAPMS(ph)PGSSGGGGQPLAR	>75%	H	C	Profiling	fractionation experiments	ERLIC-SPE & SCX-SPE fractionation exp@HeLa cell line	Label free	TiO2	LTQ Orbitrap XL	[11227000.0]	O14497	ARID1A	S363	Prat_437
24144214	SHHAPMSPGSSGGGGQPLAR	SHHAPMS(ph)PGSSGGGGQPLAR	>75%	H	C	Profiling	fractionation experiments	ERLIC-SCX-SPE fractionation exp@HeLa cell line	Label free	TiO2	LTQ Orbitrap XL	[5947400.0]	O14497	ARID1A	S363	Prat_436
24144214	SHHAPMSPGSSGGGGQPLAR	SHHAPMS(ph)PGSSGGGGQPLAR	>75%	H	C	Profiling	fractionation experiments	SCX-SPE fractionation exp@HeLa cell line	Label free	TiO2	LTQ Orbitrap XL	[5947400.0]	O14497	ARID1A	S363	Prat_1041
24173317		SHHAPMS(ph)PGSSGGGGQPLAR	1	H	C	Profiling	Neurological disorders	Human embryonic stem cells (hESCs)	Dimethy labeling	SIMAC+TiO2	LTQ-Orbitrap Velos	['Present', 'Present', 'Present', 'Present', 'Present', 'Present']	O14497	ARID1A	S363	Prat_560
24173317		SHHAPMS(ph)PGSSGGGGQPLAR	1	H	C	Profiling	Neurological disorders	Parental neural stem cells (NSCs)	Dimethy labeling	SIMAC+TiO2	LTQ-Orbitrap Velos	['Present', 'Present', 'Present', 'Present', 'Present', 'Present']	O14497	ARID1A	S363	Prat_828
24850871	FSPHTSPHLPGIRGPSPSPVGSPASVAQSRS	_GPS(ph)PS(ph)PVGSPASVAQSR_	1	H	C	profiling	T cells stimulated with PGE2	PGE2(10min)-MS1@Jurkat T cells	Label Free	Ti-IMAC	LTQ-Orbitrap Elite	[0.5313082]	O14497	ARID1A	S696	Prat_881
24850871	PQMPQYSSPQPGSALSPRQPSGGQIHTGMGS	_NPQMPQYSSPQPGSALS(ph)PR_	1	H	C	profiling	T cells stimulated with PGE2	PGE2(10min)-MS1@Jurkat T cells	Label Free	Ti-IMAC	LTQ-Orbitrap Elite	[1.079849]	O14497	ARID1A	S772	Prat_881
24850871	DAFNDGSDSTFQKRNSMTPNPGYQPSMNTSD	_RNS(ph)MTPNPGYQPSMNTSDMMGR_	0.995775	H	C	profiling	T cells stimulated with PGE2	PGE2(10min)-MS1@Jurkat T cells	Label Free	Ti-IMAC	LTQ-Orbitrap Elite	[0.2239194]	O14497	ARID1A	S1204	Prat_881
24850871	AASGGAQQRSHHAPMSPGSSGGGGQPLARTP	_SHHAPMS(ph)PGSSGGGGQPLAR_	0.999994	H	C	profiling	T cells stimulated with PGE2	PGE2(10min)-MS1@Jurkat T cells	Label Free	Ti-IMAC	LTQ-Orbitrap Elite	[0.3970861]	O14497	ARID1A	S363	Prat_881
24850871	GAQQRSHHAPMSPGSSGGGGQPLARTPQPSS	_SHHAPMSPGSS(ph)GGGGQPLAR_	0.778563	H	C	profiling	T cells stimulated with PGE2	PGE2(10min)-MS1@Jurkat T cells	Label Free	Ti-IMAC	LTQ-Orbitrap Elite	[]	O14497	ARID1A	S367	Prat_881
24850871	STPHSQIPPLPGMSRSNSVGIQDAFNDGSDS	_S(ph)NSVGIQDAFNDGSDSTFQK_	0.911532	H	C	profiling	T cells stimulated with PGE2	PGE2(10min)-MS1@Jurkat T cells	Label Free	Ti-IMAC	LTQ-Orbitrap Elite	[1.203756]	O14497	ARID1A	S1182	Prat_881
24850871	VGDPGQRTLLDPGRFSKVSSPAPMEGGEEEE	_TLLDPGRFS(ph)K_	1	H	C	profiling	T cells stimulated with PGE2	PGE2(10min)-MS1@Jurkat T cells	Label Free	Ti-IMAC	LTQ-Orbitrap Elite	[0.1697741]	O14497	ARID1A	S1751	Prat_881
24850871	FSPHTSPHLPGIRGPSPSPVGSPASVAQSRS	_GPS(ph)PS(ph)PVGSPASVAQSR_	1	H	C	profiling	T cells stimulated with PGE2	PGE2(10min)-MS1@Jurkat T cells	Label Free	Ti-IMAC	LTQ-Orbitrap Elite	[]	O14497	ARID1A	S696	Prat_881
24850871	PQMPQYSSPQPGSALSPRQPSGGQIHTGMGS	_NPQMPQYSSPQPGSALS(ph)PR_	1	H	C	profiling	T cells stimulated with PGE2	PGE2(10min)-MS1@Jurkat T cells	Label Free	Ti-IMAC	LTQ-Orbitrap Elite	[0.5956326]	O14497	ARID1A	S772	Prat_881
24850871	AASGGAQQRSHHAPMSPGSSGGGGQPLARTP	_SHHAPMS(ph)PGSSGGGGQPLAR_	0.999994	H	C	profiling	T cells stimulated with PGE2	PGE2(10min)-MS1@Jurkat T cells	Label Free	Ti-IMAC	LTQ-Orbitrap Elite	[]	O14497	ARID1A	S363	Prat_881
24850871	GAQQRSHHAPMSPGSSGGGGQPLARTPQPSS	_SHHAPMSPGSS(ph)GGGGQPLAR_	0.778563	H	C	profiling	T cells stimulated with PGE2	PGE2(10min)-MS1@Jurkat T cells	Label Free	Ti-IMAC	LTQ-Orbitrap Elite	[]	O14497	ARID1A	S367	Prat_881
24850871	FSPHTSPHLPGIRGPSPSPVGSPASVAQSRS	_GPS(ph)PS(ph)PVGSPASVAQSR_	1	H	C	profiling	T cells stimulated with PGE2	PGE2(10min)-MS2@Jurkat T cells	Label Free	Ti-IMAC	LTQ-Orbitrap Elite	[0.584909]	O14497	ARID1A	S696	Prat_882
24850871	PQMPQYSSPQPGSALSPRQPSGGQIHTGMGS	_NPQMPQYSSPQPGSALS(ph)PR_	1	H	C	profiling	T cells stimulated with PGE2	PGE2(10min)-MS2@Jurkat T cells	Label Free	Ti-IMAC	LTQ-Orbitrap Elite	[0.6252956]	O14497	ARID1A	S772	Prat_882
24850871	DAFNDGSDSTFQKRNSMTPNPGYQPSMNTSD	_RNS(ph)MTPNPGYQPSMNTSDMMGR_	0.995775	H	C	profiling	T cells stimulated with PGE2	PGE2(10min)-MS2@Jurkat T cells	Label Free	Ti-IMAC	LTQ-Orbitrap Elite	[-0.4869628]	O14497	ARID1A	S1204	Prat_882
24850871	AASGGAQQRSHHAPMSPGSSGGGGQPLARTP	_SHHAPMS(ph)PGSSGGGGQPLAR_	0.999994	H	C	profiling	T cells stimulated with PGE2	PGE2(10min)-MS2@Jurkat T cells	Label Free	Ti-IMAC	LTQ-Orbitrap Elite	[]	O14497	ARID1A	S363	Prat_882
24850871	GAQQRSHHAPMSPGSSGGGGQPLARTPQPSS	_SHHAPMSPGSS(ph)GGGGQPLAR_	0.778563	H	C	profiling	T cells stimulated with PGE2	PGE2(10min)-MS2@Jurkat T cells	Label Free	Ti-IMAC	LTQ-Orbitrap Elite	[]	O14497	ARID1A	S367	Prat_882
24850871	STPHSQIPPLPGMSRSNSVGIQDAFNDGSDS	_S(ph)NSVGIQDAFNDGSDSTFQK_	0.911532	H	C	profiling	T cells stimulated with PGE2	PGE2(10min)-MS2@Jurkat T cells	Label Free	Ti-IMAC	LTQ-Orbitrap Elite	[0.9543824]	O14497	ARID1A	S1182	Prat_882
24850871	VGDPGQRTLLDPGRFSKVSSPAPMEGGEEEE	_TLLDPGRFS(ph)K_	1	H	C	profiling	T cells stimulated with PGE2	PGE2(10min)-MS2@Jurkat T cells	Label Free	Ti-IMAC	LTQ-Orbitrap Elite	[0.132648]	O14497	ARID1A	S1751	Prat_882
24850871	FSPHTSPHLPGIRGPSPSPVGSPASVAQSRS	_GPS(ph)PS(ph)PVGSPASVAQSR_	1	H	C	profiling	T cells stimulated with PGE2	PGE2(10min)-MS2@Jurkat T cells	Label Free	Ti-IMAC	LTQ-Orbitrap Elite	[]	O14497	ARID1A	S696	Prat_882
24850871	PQMPQYSSPQPGSALSPRQPSGGQIHTGMGS	_NPQMPQYSSPQPGSALS(ph)PR_	1	H	C	profiling	T cells stimulated with PGE2	PGE2(10min)-MS2@Jurkat T cells	Label Free	Ti-IMAC	LTQ-Orbitrap Elite	[0.3260012]	O14497	ARID1A	S772	Prat_882
24850871	AASGGAQQRSHHAPMSPGSSGGGGQPLARTP	_SHHAPMS(ph)PGSSGGGGQPLAR_	0.999994	H	C	profiling	T cells stimulated with PGE2	PGE2(10min)-MS2@Jurkat T cells	Label Free	Ti-IMAC	LTQ-Orbitrap Elite	[]	O14497	ARID1A	S363	Prat_882
24850871	GAQQRSHHAPMSPGSSGGGGQPLARTPQPSS	_SHHAPMSPGSS(ph)GGGGQPLAR_	0.778563	H	C	profiling	T cells stimulated with PGE2	PGE2(10min)-MS2@Jurkat T cells	Label Free	Ti-IMAC	LTQ-Orbitrap Elite	[]	O14497	ARID1A	S367	Prat_882
24850871	FSPHTSPHLPGIRGPSPSPVGSPASVAQSRS	_GPS(ph)PS(ph)PVGSPASVAQSR_	1	H	C	profiling	T cells stimulated with PGE2	PGE2(20min)-MS1@Jurkat T cells	Label Free	Ti-IMAC	LTQ-Orbitrap Elite	[0.6755214]	O14497	ARID1A	S696	Prat_883
24850871	PQMPQYSSPQPGSALSPRQPSGGQIHTGMGS	_NPQMPQYSSPQPGSALS(ph)PR_	1	H	C	profiling	T cells stimulated with PGE2	PGE2(20min)-MS1@Jurkat T cells	Label Free	Ti-IMAC	LTQ-Orbitrap Elite	[1.122249]	O14497	ARID1A	S772	Prat_883
24850871	DAFNDGSDSTFQKRNSMTPNPGYQPSMNTSD	_RNS(ph)MTPNPGYQPSMNTSDMMGR_	0.995775	H	C	profiling	T cells stimulated with PGE2	PGE2(20min)-MS1@Jurkat T cells	Label Free	Ti-IMAC	LTQ-Orbitrap Elite	[0.2912111]	O14497	ARID1A	S1204	Prat_883
24850871	AASGGAQQRSHHAPMSPGSSGGGGQPLARTP	_SHHAPMS(ph)PGSSGGGGQPLAR_	0.999994	H	C	profiling	T cells stimulated with PGE2	PGE2(20min)-MS1@Jurkat T cells	Label Free	Ti-IMAC	LTQ-Orbitrap Elite	[0.8191934]	O14497	ARID1A	S363	Prat_883
24850871	GAQQRSHHAPMSPGSSGGGGQPLARTPQPSS	_SHHAPMSPGSS(ph)GGGGQPLAR_	0.778563	H	C	profiling	T cells stimulated with PGE2	PGE2(20min)-MS1@Jurkat T cells	Label Free	Ti-IMAC	LTQ-Orbitrap Elite	[]	O14497	ARID1A	S367	Prat_883
24850871	STPHSQIPPLPGMSRSNSVGIQDAFNDGSDS	_S(ph)NSVGIQDAFNDGSDSTFQK_	0.911532	H	C	profiling	T cells stimulated with PGE2	PGE2(20min)-MS1@Jurkat T cells	Label Free	Ti-IMAC	LTQ-Orbitrap Elite	[]	O14497	ARID1A	S1182	Prat_883
24850871	VGDPGQRTLLDPGRFSKVSSPAPMEGGEEEE	_TLLDPGRFS(ph)K_	1	H	C	profiling	T cells stimulated with PGE2	PGE2(20min)-MS1@Jurkat T cells	Label Free	Ti-IMAC	LTQ-Orbitrap Elite	[0.393847]	O14497	ARID1A	S1751	Prat_883
24850871	FSPHTSPHLPGIRGPSPSPVGSPASVAQSRS	_GPS(ph)PS(ph)PVGSPASVAQSR_	1	H	C	profiling	T cells stimulated with PGE2	PGE2(20min)-MS1@Jurkat T cells	Label Free	Ti-IMAC	LTQ-Orbitrap Elite	[-0.6176481]	O14497	ARID1A	S696	Prat_883
24850871	PQMPQYSSPQPGSALSPRQPSGGQIHTGMGS	_NPQMPQYSSPQPGSALS(ph)PR_	1	H	C	profiling	T cells stimulated with PGE2	PGE2(20min)-MS1@Jurkat T cells	Label Free	Ti-IMAC	LTQ-Orbitrap Elite	[-0.1144528]	O14497	ARID1A	S772	Prat_883
24850871	AASGGAQQRSHHAPMSPGSSGGGGQPLARTP	_SHHAPMS(ph)PGSSGGGGQPLAR_	0.999994	H	C	profiling	T cells stimulated with PGE2	PGE2(20min)-MS1@Jurkat T cells	Label Free	Ti-IMAC	LTQ-Orbitrap Elite	[]	O14497	ARID1A	S363	Prat_883
24850871	GAQQRSHHAPMSPGSSGGGGQPLARTPQPSS	_SHHAPMSPGSS(ph)GGGGQPLAR_	0.778563	H	C	profiling	T cells stimulated with PGE2	PGE2(20min)-MS1@Jurkat T cells	Label Free	Ti-IMAC	LTQ-Orbitrap Elite	[]	O14497	ARID1A	S367	Prat_883
24850871	FSPHTSPHLPGIRGPSPSPVGSPASVAQSRS	_GPS(ph)PS(ph)PVGSPASVAQSR_	1	H	C	profiling	T cells stimulated with PGE2	PGE2(20min)-MS2@Jurkat T cells	Label Free	Ti-IMAC	LTQ-Orbitrap Elite	[0.6138186]	O14497	ARID1A	S696	Prat_884
24850871	PQMPQYSSPQPGSALSPRQPSGGQIHTGMGS	_NPQMPQYSSPQPGSALS(ph)PR_	1	H	C	profiling	T cells stimulated with PGE2	PGE2(20min)-MS2@Jurkat T cells	Label Free	Ti-IMAC	LTQ-Orbitrap Elite	[0.7897072]	O14497	ARID1A	S772	Prat_884
24850871	DAFNDGSDSTFQKRNSMTPNPGYQPSMNTSD	_RNS(ph)MTPNPGYQPSMNTSDMMGR_	0.995775	H	C	profiling	T cells stimulated with PGE2	PGE2(20min)-MS2@Jurkat T cells	Label Free	Ti-IMAC	LTQ-Orbitrap Elite	[]	O14497	ARID1A	S1204	Prat_884
24850871	AASGGAQQRSHHAPMSPGSSGGGGQPLARTP	_SHHAPMS(ph)PGSSGGGGQPLAR_	0.999994	H	C	profiling	T cells stimulated with PGE2	PGE2(20min)-MS2@Jurkat T cells	Label Free	Ti-IMAC	LTQ-Orbitrap Elite	[]	O14497	ARID1A	S363	Prat_884
24850871	GAQQRSHHAPMSPGSSGGGGQPLARTPQPSS	_SHHAPMSPGSS(ph)GGGGQPLAR_	0.778563	H	C	profiling	T cells stimulated with PGE2	PGE2(20min)-MS2@Jurkat T cells	Label Free	Ti-IMAC	LTQ-Orbitrap Elite	[]	O14497	ARID1A	S367	Prat_884
24850871	STPHSQIPPLPGMSRSNSVGIQDAFNDGSDS	_S(ph)NSVGIQDAFNDGSDSTFQK_	0.911532	H	C	profiling	T cells stimulated with PGE2	PGE2(20min)-MS2@Jurkat T cells	Label Free	Ti-IMAC	LTQ-Orbitrap Elite	[0.6827798]	O14497	ARID1A	S1182	Prat_884
24850871	VGDPGQRTLLDPGRFSKVSSPAPMEGGEEEE	_TLLDPGRFS(ph)K_	1	H	C	profiling	T cells stimulated with PGE2	PGE2(20min)-MS2@Jurkat T cells	Label Free	Ti-IMAC	LTQ-Orbitrap Elite	[0.381546]	O14497	ARID1A	S1751	Prat_884
24850871	FSPHTSPHLPGIRGPSPSPVGSPASVAQSRS	_GPS(ph)PS(ph)PVGSPASVAQSR_	1	H	C	profiling	T cells stimulated with PGE2	PGE2(20min)-MS2@Jurkat T cells	Label Free	Ti-IMAC	LTQ-Orbitrap Elite	[-0.3494177]	O14497	ARID1A	S696	Prat_884
24850871	PQMPQYSSPQPGSALSPRQPSGGQIHTGMGS	_NPQMPQYSSPQPGSALS(ph)PR_	1	H	C	profiling	T cells stimulated with PGE2	PGE2(20min)-MS2@Jurkat T cells	Label Free	Ti-IMAC	LTQ-Orbitrap Elite	[0.1803851]	O14497	ARID1A	S772	Prat_884
24850871	AASGGAQQRSHHAPMSPGSSGGGGQPLARTP	_SHHAPMS(ph)PGSSGGGGQPLAR_	0.999994	H	C	profiling	T cells stimulated with PGE2	PGE2(20min)-MS2@Jurkat T cells	Label Free	Ti-IMAC	LTQ-Orbitrap Elite	[]	O14497	ARID1A	S363	Prat_884
24850871	GAQQRSHHAPMSPGSSGGGGQPLARTPQPSS	_SHHAPMSPGSS(ph)GGGGQPLAR_	0.778563	H	C	profiling	T cells stimulated with PGE2	PGE2(20min)-MS2@Jurkat T cells	Label Free	Ti-IMAC	LTQ-Orbitrap Elite	[]	O14497	ARID1A	S367	Prat_884
24850871	FSPHTSPHLPGIRGPSPSPVGSPASVAQSRS	_GPS(ph)PS(ph)PVGSPASVAQSR_	1	H	C	profiling	T cells stimulated with PGE2	PGE2(30min)-MS1@Jurkat T cells	Label Free	Ti-IMAC	LTQ-Orbitrap Elite	[0.6630969]	O14497	ARID1A	S696	Prat_885
24850871	PQMPQYSSPQPGSALSPRQPSGGQIHTGMGS	_NPQMPQYSSPQPGSALS(ph)PR_	1	H	C	profiling	T cells stimulated with PGE2	PGE2(30min)-MS1@Jurkat T cells	Label Free	Ti-IMAC	LTQ-Orbitrap Elite	[1.094844]	O14497	ARID1A	S772	Prat_885
24850871	DAFNDGSDSTFQKRNSMTPNPGYQPSMNTSD	_RNS(ph)MTPNPGYQPSMNTSDMMGR_	0.995775	H	C	profiling	T cells stimulated with PGE2	PGE2(30min)-MS1@Jurkat T cells	Label Free	Ti-IMAC	LTQ-Orbitrap Elite	[0.04381037]	O14497	ARID1A	S1204	Prat_885
24850871	AASGGAQQRSHHAPMSPGSSGGGGQPLARTP	_SHHAPMS(ph)PGSSGGGGQPLAR_	0.999994	H	C	profiling	T cells stimulated with PGE2	PGE2(30min)-MS1@Jurkat T cells	Label Free	Ti-IMAC	LTQ-Orbitrap Elite	[0.8005385]	O14497	ARID1A	S363	Prat_885
24850871	GAQQRSHHAPMSPGSSGGGGQPLARTPQPSS	_SHHAPMSPGSS(ph)GGGGQPLAR_	0.778563	H	C	profiling	T cells stimulated with PGE2	PGE2(30min)-MS1@Jurkat T cells	Label Free	Ti-IMAC	LTQ-Orbitrap Elite	[]	O14497	ARID1A	S367	Prat_885
24850871	STPHSQIPPLPGMSRSNSVGIQDAFNDGSDS	_S(ph)NSVGIQDAFNDGSDSTFQK_	0.911532	H	C	profiling	T cells stimulated with PGE2	PGE2(30min)-MS1@Jurkat T cells	Label Free	Ti-IMAC	LTQ-Orbitrap Elite	[1.097046]	O14497	ARID1A	S1182	Prat_885
24850871	VGDPGQRTLLDPGRFSKVSSPAPMEGGEEEE	_TLLDPGRFS(ph)K_	1	H	C	profiling	T cells stimulated with PGE2	PGE2(30min)-MS1@Jurkat T cells	Label Free	Ti-IMAC	LTQ-Orbitrap Elite	[0.31914]	O14497	ARID1A	S1751	Prat_885
24850871	FSPHTSPHLPGIRGPSPSPVGSPASVAQSRS	_GPS(ph)PS(ph)PVGSPASVAQSR_	1	H	C	profiling	T cells stimulated with PGE2	PGE2(30min)-MS1@Jurkat T cells	Label Free	Ti-IMAC	LTQ-Orbitrap Elite	[-0.528975]	O14497	ARID1A	S696	Prat_885
24850871	PQMPQYSSPQPGSALSPRQPSGGQIHTGMGS	_NPQMPQYSSPQPGSALS(ph)PR_	1	H	C	profiling	T cells stimulated with PGE2	PGE2(30min)-MS1@Jurkat T cells	Label Free	Ti-IMAC	LTQ-Orbitrap Elite	[0.5107803]	O14497	ARID1A	S772	Prat_885
24850871	AASGGAQQRSHHAPMSPGSSGGGGQPLARTP	_SHHAPMS(ph)PGSSGGGGQPLAR_	0.999994	H	C	profiling	T cells stimulated with PGE2	PGE2(30min)-MS1@Jurkat T cells	Label Free	Ti-IMAC	LTQ-Orbitrap Elite	[]	O14497	ARID1A	S363	Prat_885
24850871	GAQQRSHHAPMSPGSSGGGGQPLARTPQPSS	_SHHAPMSPGSS(ph)GGGGQPLAR_	0.778563	H	C	profiling	T cells stimulated with PGE2	PGE2(30min)-MS1@Jurkat T cells	Label Free	Ti-IMAC	LTQ-Orbitrap Elite	[]	O14497	ARID1A	S367	Prat_885
24850871	FSPHTSPHLPGIRGPSPSPVGSPASVAQSRS	_GPS(ph)PS(ph)PVGSPASVAQSR_	1	H	C	profiling	T cells stimulated with PGE2	PGE2(30min)-MS2@Jurkat T cells	Label Free	Ti-IMAC	LTQ-Orbitrap Elite	[0.6158109]	O14497	ARID1A	S696	Prat_886
24850871	PQMPQYSSPQPGSALSPRQPSGGQIHTGMGS	_NPQMPQYSSPQPGSALS(ph)PR_	1	H	C	profiling	T cells stimulated with PGE2	PGE2(30min)-MS2@Jurkat T cells	Label Free	Ti-IMAC	LTQ-Orbitrap Elite	[0.6489592]	O14497	ARID1A	S772	Prat_886
24850871	DAFNDGSDSTFQKRNSMTPNPGYQPSMNTSD	_RNS(ph)MTPNPGYQPSMNTSDMMGR_	0.995775	H	C	profiling	T cells stimulated with PGE2	PGE2(30min)-MS2@Jurkat T cells	Label Free	Ti-IMAC	LTQ-Orbitrap Elite	[-0.3312535]	O14497	ARID1A	S1204	Prat_886
24850871	AASGGAQQRSHHAPMSPGSSGGGGQPLARTP	_SHHAPMS(ph)PGSSGGGGQPLAR_	0.999994	H	C	profiling	T cells stimulated with PGE2	PGE2(30min)-MS2@Jurkat T cells	Label Free	Ti-IMAC	LTQ-Orbitrap Elite	[0.7862678]	O14497	ARID1A	S363	Prat_886
[truncated: 8,756 more rows]

## Sheet: Supplementary Table 2
Supplementary table S2: Human cellular ARID1A differential data
[truncated: 1,138 more rows]

## Sheet: Supplementary Table 3
Supplementary Table S3:List of ARID1A S696 positively co-differentially regulated phosphosites in other proteins
[truncated: 51 more rows]

[truncated: 9 more sheets: Supplementary Table 4, Supplementary Table 5, Supplementary Table 6, Supplementary Table 7, Supplementary Table 8, Supplementary Table 9, Supplementary Table 10, Supplementary Table 11, Supplementary Table 12 ]
